# Supplementary material for: The scaling relationship between leaf nitrogen and phosphorus concentrations in vascular epiphytes
Source: Front Plant Sci. 2026 Jan 2;16:1712082. doi: 10.3389/fpls.2025.1712082 (PMC12808357; doi:10.3389/fpls.2025.1712082)
Supplement: Supplementary file 1 [file Table1.xlsx]

## Sheet: Epiphyte_NP
Contributor	siteID	Individual	SpeciesName	LNC	LPC	NP
RP	T7 Federal District	AR1	Acianthera ramosa	7.1	0.53	13.3962		Acianthera ramosa
RP	T7 Federal District	AR2	Acianthera ramosa	5.99	0.76	7.88158		Acianthera verecunda
RP	T6 Federal District	AR4	Acianthera ramosa	5.02	0.48	10.4583		Aechmea bromeliifolia
RP	T7 Federal District	AR5	Acianthera ramosa	5.27	0.56	9.41071		Aechmea setigera
KW	San Lorenzo	03.10_2	Acianthera verecunda	17.16	2.3	7.46087		Aechmea tillandsioides
KW	San Lorenzo	05.09_7	Acianthera verecunda	3.96	0.3	13.2		Ananthacorus angustifolius
KW	San Lorenzo	08.10_9	Acianthera verecunda	11.86	1.2	9.88333		Anetium citrifolium
KW	San Lorenzo	12.09_23	Acianthera verecunda	7.31	1.3	5.62308		Anthurium acutangulum
KW	San Lorenzo	15.10_7	Acianthera verecunda	13.6	1	13.6		Anthurium bakeri
RP	T7 Federal District	AB1	Aechmea bromeliifolia	9.09	2.52	3.60714		Anthurium brownii
RP	T4 Federal District	AB10	Aechmea bromeliifolia	7.26	0.84	8.64286		Anthurium durandii
RP	T10 Federal District	AB5	Aechmea bromeliifolia	7.31	1.2	6.09167		Anthurium friedrichsthalii
RP	T1 Federal District	AB6	Aechmea bromeliifolia	8.21	1.12	7.33036		Anthurium hacumense
RP	T4 Federal District	AB7	Aechmea bromeliifolia	5.95	1.05	5.66667		Anthurium obtusum
RP	T1 Federal District	AB8	Aechmea bromeliifolia	10.48	1.42	7.38028		Anthurium paludosum
HE	BCI-Bro5	BCI-MA-156	Aechmea setigera	4.8	0.91	5.27473		Anthurium salvinii
KW	San Lorenzo	18.10_10	Aechmea tillandsioides	6.35	1.4	4.53571		Aspasia principissa
KW	San Lorenzo	18.10_10	Aechmea tillandsioides	6.38	1.5	4.25333		Asplenium aethiopicum
KW	San Lorenzo	18.10_8	Aechmea tillandsioides	8.76	1.9	4.61053		Asplenium africanum
KW	San Lorenzo	18.10_9	Aechmea tillandsioides	3.92	0.6	6.53333		Asplenium cuspidatum
KW	San Lorenzo	18.10_9	Aechmea tillandsioides	3.37	1	3.37		Asplenium flavescens
KW	San Lorenzo	03.09_19	Ananthacorus angustifolius	9.23	1	9.23		Asplenium hypomelas
KW	San Lorenzo	06.08_2	Ananthacorus angustifolius	9.81	1.3	7.54615		Asplenium loxoscaphoides
KW	San Lorenzo	10.10_9	Ananthacorus angustifolius	9.72	0.4	24.3		Asplenium megalura
KW	San Lorenzo	23.08_3	Ananthacorus angustifolius	6.24	1.8	3.46667		Asplenium praegracile
KW	San Lorenzo	23.08_6	Ananthacorus angustifolius	10.72	2.6	4.12308		Asplenium sandersonii
KW	San Lorenzo	26.07_20	Ananthacorus angustifolius	10.67	0.5	21.34		Asplenium smedsii
KW	San Lorenzo	13.11_10	Anetium citrifolium	18.32	2.4	7.63333		Asplenium stuhlmannii
KW	San Lorenzo	13.11_11	Anetium citrifolium	23.43	3.2	7.32187		Asplenium theciferum
KW	San Lorenzo	13.11_6	Anetium citrifolium	15.35	6.5	2.36154		Asplenium uhligii
KW	San Lorenzo	13.11_9	Anetium citrifolium	26.46	4.5	5.88		Billbergia zebrina
KW	San Lorenzo	15.10_6	Anetium citrifolium	24.28	2.4	10.1167		Blechnum attenuatum
KW	San Lorenzo	01.10_9	Anthurium acutangulum	9.08	0.7	12.9714		Bulbophyllum stolzii
KW	San Lorenzo	03.09_14	Anthurium acutangulum	5.59	0.7	7.98571		Campylocentrum neglectum
KW	San Lorenzo	05.09_29	Anthurium acutangulum	11.13	0.8	13.9125		Campyloneurum aphanophlebium
KW	San Lorenzo	06.08_19	Anthurium acutangulum	10.11	1.1	9.19091		Campyloneurum phyllitidis
KW	San Lorenzo	21.08_21	Anthurium acutangulum	10.51	0.7	15.0143		Catasetum viridiflavum
KW	San Lorenzo	05.09_21	Anthurium bakeri	17.59	2	8.795		Catopsis nitida
KW	San Lorenzo	29.10_19	Anthurium bakeri	17.12	1.5	11.4133		Catopsis sessiliflora
KW	San Lorenzo	29.10_19	Anthurium bakeri	17.91	1	17.91		Cattleya sp.1_KW
KW	San Lorenzo	31.10_9	Anthurium bakeri	30.91	3.4	9.09118		Caularthron bilamellatum
KW	San Lorenzo	01.10_2	Anthurium brownii	8.83	0.5	17.66		Codonanthe crassifolia
KW	San Lorenzo	05.09_15	Anthurium brownii	13.41	0.9	14.9		Codonanthe macradenia
KW	San Lorenzo	17.09_5	Anthurium brownii	12.24	1.4	8.74286		Columnea billbergiana
KW	San Lorenzo	19.11_23	Anthurium brownii	9.38	0.9	10.4222		Cyrtorchis sp.1_DS
KW	San Lorenzo	25.09_1	Anthurium brownii	18.16	2.1	8.64762		Diaphananthe lorifolia
KW	San Lorenzo	29.08_4	Anthurium brownii	7.1	1	7.1		Dichaea panamensis
HE	BCI-Ana2	BCI-MA-112	Anthurium brownii	11.39	3.31	3.44109		Dicranoglossum panamense
HE	BCI-Cei5	BCI-MA-45	Anthurium brownii	14.4	2.07	6.95652		Dimerandra emarginata
HE	BCI-Ana2	BCI-MA-ZH13	Anthurium brownii	11.21	2.06	5.44175		Disperis kilimanjarica
HE	BCI-Ana2	BCI-MA-ZH14	Anthurium brownii	10.4	1.86	5.5914		Drynaria volkensii
GZ	BCI	Z04-1	Anthurium brownii	12.3	1.28	9.60938		Elaphoglossum acrostichoides
HE	BCI-Bro5	BCI-MA-155	Anthurium durandii	7.15	1.03	6.94175		Elaphoglossum angulatum
HE	BCI-Bro5	BCI-MA-165	Anthurium durandii	7.41	1.42	5.21831		Elaphoglossum costaricense
HE	BCI-Cei2	BCI-MA-205	Anthurium durandii	9.12	1.25	7.296		Elaphoglossum croatii
HE	BCI-Cui4	BCI-MA-ZH102	Anthurium durandii	13.05	3.66	3.56557		Elaphoglossum cuspidatum
KW	San Lorenzo	01.10_5	Anthurium friedrichsthalii	8	0.5	16		Elaphoglossum deckenii
KW	San Lorenzo	06.08_17	Anthurium friedrichsthalii	8.37	0.7	11.9571		Elaphoglossum doanense
KW	San Lorenzo	06.08_27	Anthurium friedrichsthalii	17.83	1.7	10.4882		Elaphoglossum gratum
KW	San Lorenzo	08.08_2	Anthurium friedrichsthalii	7.95	0.7	11.3571		Elaphoglossum hayesii
KW	San Lorenzo	26.07_19	Anthurium friedrichsthalii	6.51	0.7	9.3		Elaphoglossum herminieri
HE	BCI-Bro5	BCI-MA-157	Anthurium friedrichsthalii	12.03	2.35	5.11915		Elaphoglossum hybridum
HE	BCI-Bro5	BCI-MA-166	Anthurium friedrichsthalii	7.74	2.11	3.66825		Elaphoglossum lastii
HE	BCI-Bro1	BCI-MA-170	Anthurium friedrichsthalii	8.45	1.35	6.25926		Elaphoglossum latifolium
HE	BCI-Bro1	BCI-MA-174	Anthurium friedrichsthalii	13.09	3.08	4.25		Elaphoglossum latum
HE	BCI-Bro1	BCI-MA-175	Anthurium friedrichsthalii	12.52	1.63	7.68098		Elaphoglossum longicrure
HE	BCI-Bro1	BCI-MA-176	Anthurium friedrichsthalii	10.44	1.4	7.45714		Elaphoglossum minutum
HE	BCI-Cui6	BCI-MA-ZH99	Anthurium friedrichsthalii	13.24	3.74	3.54011		Elaphoglossum moranii
GZ	BCI	Z04-3	Anthurium friedrichsthalii	13	1.32	9.84848		Elaphoglossum nigrescens
KW	San Lorenzo	01.08_1	Anthurium hacumense	10.25	1.8	5.69444		Elaphoglossum obovatum
KW	San Lorenzo	03.09_16	Anthurium hacumense	6.05	0.7	8.64286		Elaphoglossum proximum
KW	San Lorenzo	17.09_23	Anthurium hacumense	7.76	0.8	9.7		Elaphoglossum succubus
KW	San Lorenzo	23.08_16	Anthurium hacumense	11.11	1.7	6.53529		Elleanthus longibracteatus
KW	San Lorenzo	23.08_17	Anthurium hacumense	8.29	0.8	10.3625		Epidendrum anceps
KW	San Lorenzo	05.09_19	Anthurium obtusum	8.18	1.3	6.29231		Epidendrum anoglossoides
KW	San Lorenzo	08.10_6	Anthurium obtusum	10.92	2.2	4.96364		Epidendrum avicula
KW	San Lorenzo	24.07_14	Anthurium obtusum	5.58	0.6	9.3		Epidendrum barbeyanum
KW	San Lorenzo	26.07_6	Anthurium obtusum	9.95	0.7	14.2143		Epidendrum lacustre
KW	San Lorenzo	26.07_7	Anthurium obtusum	7.68	0.5	15.36		Epidendrum nocturnum
GZ	BCI	Z04-4	Anthurium obtusum	7.5	0.47	15.9574		Epidendrum rigidum
KW	San Lorenzo	06.08_26	Anthurium paludosum	15.59	1.9	8.20526		Epidendrum schlechterianum
KW	San Lorenzo	08.08_21	Anthurium paludosum	5.51	1.3	4.23846		Epidendrum talamancanum
KW	San Lorenzo	21.08_6	Anthurium paludosum	5.67	1.6	3.54375		Epiphyllum phyllanthus
KW	San Lorenzo	24.07_11	Anthurium paludosum	9.12	1.9	4.8		Gongora quinquenervis
KW	San Lorenzo	24.07_13	Anthurium paludosum	5.29	0.6	8.81667		Gongora sp.KW
KW	San Lorenzo	03.10_6	Anthurium salvinii	8.95	0.7	12.7857		Guzmania angustifolia
HE	BCI-Ana4	BCI-MA-111	Anthurium salvinii	12.9	2.36	5.4661		Guzmania donnellsmithii
HE	BCI-Bro1	BCI-MA-ZH47	Anthurium salvinii	15.67	2.49	6.29317		Guzmania lingulata
HE	BCI-Ana4	BCI-MA-ZH7	Anthurium salvinii	11.56	2.07	5.58454		Guzmania subcorymbosa
KW	San Lorenzo	01.10_3	Aspasia principissa	9.8	0.7	14		Heterotaxis sessilis
KW	San Lorenzo	06.08_28	Aspasia principissa	15.37	1.1	13.9727		Huperzia dacrydioides
KW	San Lorenzo	27.09_12	Aspasia principissa	15	1	15		Huperzia ophioglossoides
KW	San Lorenzo	27.09_16	Aspasia principissa	13.35	0.8	16.6875		Huperzia sp.1_DS
KW	San Lorenzo	27.09_7	Aspasia principissa	11.8	0.9	13.1111		Hymenophyllum abruptum
HE	BCI-Ana5	BCI-MA-127	Aspasia principissa	15.48	1.32	11.7273		Hymenophyllum capillare
HE	BCI-Ana5	BCI-MA-131	Aspasia principissa	11.9	0.72	16.5278		Hymenophyllum lineare
HE	BCI-Ana5	BCI-MA-134	Aspasia principissa	10.81	4.03	2.68238		Hymenophyllum maxonii
HE	BCI-Bro2	BCI-MA-192	Aspasia principissa	15.72	1.67	9.41317		Hymenophyllum plumosum
HE	BCI-Ana5	BCI-MA-ZH23	Aspasia principissa	15.26	2.44	6.2541		Hymenophyllum polyanthos
HE	BCI-Ana5	BCI-MA-ZH24	Aspasia principissa	8.82	1.74	5.06897		Hymenophyllum sp.4_CC
HE	BCI-Ana5	BCI-MA-ZH25	Aspasia principissa	11.18	1.71	6.53801		Hymenophyllum sp.5_CC
HE	BCI-Ana5	BCI-MA-ZH26	Aspasia principissa	8.95	1.56	5.73718		Hymenophyllum splendidum
HE	BCI-Ana5	BCI-MA-ZH27	Aspasia principissa	9.77	1.76	5.55114		Ionopsis utricularioides
HE	BCI-Ana5	BCI-MA-ZH28	Aspasia principissa	12.79	1.86	6.87634		Isabelia violacea
HE	BCI-Bro1	BCI-MA-ZH54	Aspasia principissa	15.41	2.54	6.06693		Kefersteinia sp.KW
HE	BCI-Bro1	BCI-MA-ZH55	Aspasia principissa	18.95	2.51	7.5498		Lepisorus excavatus
HE	BCI-Bro2	BCI-MA-ZH75	Aspasia principissa	12.59	2.19	5.74886		Lepisorus schraderi
HE	BCI-Bro2	BCI-MA-ZH76	Aspasia principissa	14.39	2.07	6.95169		Lockhartia acuta
HE	BCI-Bro2	BCI-MA-ZH77	Aspasia principissa	14.94	2.28	6.55263		Loxogramme abyssinica
GZ	BCI	Z04-6	Aspasia principissa	14.6	0.73	20		Ludovia integrifolia
DS	HOM3	2372	Asplenium aethiopicum	21	1.45	14.4828		Masdevallia livingstoneana
DS	FLM1	2450	Asplenium aethiopicum	20.6	1.99	10.3518		Maxillaria camaridii
DS	COF3	2638	Asplenium aethiopicum	19.4	1.53	12.6797		Maxillaria discolor
DS	FPO5	2787	Asplenium aethiopicum	27	2.38	11.3445		Maxillaria egertoniana
DS	FOD4	2793	Asplenium aethiopicum	20.4	1.59	12.8302		Maxillaria endresii
DS	FPO4	2837	Asplenium aethiopicum	22.1	1.8	12.2778		Maxillaria friedrichsthalii
DS	FLM6	2908	Asplenium aethiopicum	20.9	1.61	12.9814		Maxillaria lueri
DS	FPO1	2927	Asplenium aethiopicum	21	1.79	11.7318		Maxillaria neglecta
DS	FPO3	3027	Asplenium aethiopicum	22.3	2.21	10.0905		Maxillaria uncata
DS	FPO2	3040	Asplenium aethiopicum	18.9	2.02	9.35644		Microgramma mauritiana
DS	FOC5	3057	Asplenium aethiopicum	19	1.26	15.0794		Microgramma reptans
DS	FOD2	3074	Asplenium aethiopicum	17.2	1.5	11.4667		Mormodes punctata
KW	San Lorenzo	03.09_18	Asplenium africanum	12.76	1.6	7.975		Nephrolepis cordifolia
KW	San Lorenzo	03.09_27	Asplenium africanum	8.75	1.5	5.83333		Notylia barkeri
KW	San Lorenzo	10.09_2	Asplenium africanum	30.01	2.6	11.5423		Oleandra distenta
KW	San Lorenzo	23.08_12	Asplenium africanum	12.92	1.9	6.8		Ornithocephalus brachyceras
KW	San Lorenzo	25.09_4	Asplenium africanum	21.01	3.3	6.36667		Pecluma pectinata
HE	BCI-Ana4	BCI-MA-ZH2	Asplenium africanum	13.68	2.83	4.83392		Peperomia ebingeri
HE	BCI-Bro1	BCI-MA-ZH51	Asplenium africanum	29.45	4.05	7.2716		Peperomia loxensis
CC	CC_30	EPI LS 58	Asplenium africanum	20.97	1.46	14.363		Peperomia macrostachya
CC	CC_30	EPI LS 60	Asplenium africanum	14.05	1.38	10.1812		Peperomia obtusifolia
CC	CC_1600	ELCR 308	Asplenium cuspidatum	31.94	1.42	22.493		Peperomia rotundifolia
KW	San Lorenzo	01.08_13	Asplenium flavescens	18.43	1.8	10.2389		Peperomia tetraphylla
KW	San Lorenzo	01.08_4	Asplenium flavescens	16.81	1.9	8.84737		Phlegmariurus dichotomus
KW	San Lorenzo	03.09_15	Asplenium flavescens	15.7	2	7.85		Pleopeltis percussa
KW	San Lorenzo	19.11_14	Asplenium flavescens	19.17	2.7	7.1		Pleopeltis polylepis
KW	San Lorenzo	19.11_19	Asplenium flavescens	23.28	2.1	11.0857		Pleurothallis ruscifolia
DS	FOC1	2479	Asplenium hypomelas	25.4	1.92	13.2292		Pleurothallis sp.12_CC
DS	FOC2	2495	Asplenium hypomelas	27.9	1.96	14.2347		Pleurothallis sp.2_CC
DS	FOC2	2957	Asplenium hypomelas	27.6	2.77	9.9639		Pleurothallis sp.6_CC
DS	FOC2	2958	Asplenium hypomelas	23.8	2.01	11.8408		Pleurothallis sp.7_CC
DS	FOC1	2974	Asplenium hypomelas	27.9	2.53	11.0277		Pleurothallis sp.8_CC
DS	FOC1	2975	Asplenium hypomelas	29.1	2.18	13.3486		Polypodium crassifolium
DS	FOC4	3123	Asplenium hypomelas	31.2	2.28	13.6842		Polypodium loriceum
DS	FOC3	3129	Asplenium hypomelas	32.5	2.34	13.8889		Polypodium montigenum
DS	FOC3	3132	Asplenium hypomelas	27.1	2.22	12.2072		Polypodium myriolepis
DS	FOC3	3136	Asplenium hypomelas	29.3	2.9	10.1034		Polypodium polypodioides
DS	FOC3	3139	Asplenium hypomelas	26.8	2.63	10.1901		Polystachya bennettiana
DS	FOC3	3140	Asplenium hypomelas	22.9	2.59	8.8417		Polystachya confusa
DS	FOC1	3167	Asplenium hypomelas	27.9	2.91	9.58763		Polystachya eurygnatha
DS	FPD3	2856	Asplenium loxoscaphoides	20.4	1.41	14.4681		Polystachya foliosa
DS	FPD4	2864	Asplenium loxoscaphoides	24.8	1.87	13.262		Polystachya simplex
DS	FLM3	2336	Asplenium megalura	19.6	1.22	16.0656		Polystachya sp.1_DS
DS	HOM3	2371	Asplenium megalura	17.3	1.99	8.69347		Polystachya transvaalensis
DS	FLM1	2457	Asplenium megalura	19.5	1.31	14.8855		Polytaenium elongatum
DS	FPD3	2857	Asplenium praegracile	21	1.8	11.6667		Prosthechea aemula
DS	FPD2	3016	Asplenium praegracile	10.9	2.14	5.09346		Prosthechea fragrans
DS	FLM1	2451	Asplenium sandersonii	20.7	1.86	11.129		Radiovittaria stipitata
DS	FOC1	2475	Asplenium sandersonii	17	1.13	15.0442		Rhipsalis baccifera
DS	FOD1	2624	Asplenium sandersonii	19.2	1.93	9.94819		Rodriguezia lanceolata
DS	FOD4	2799	Asplenium sandersonii	24.5	3.12	7.85256		Rossioglossum ampliatum
DS	FOD5	2813	Asplenium sandersonii	27.2	2.02	13.4653		Scaphyglottis graminifolia
DS	FOD3	2883	Asplenium sandersonii	15.8	1.49	10.604		Scaphyglottis longicaulis
DS	FLM6	2914	Asplenium sandersonii	28.4	2.26	12.5664		Scaphyglottis prolifera
DS	FOD2	3081	Asplenium sandersonii	18.1	1.46	12.3973		Scaphyglottis sp.1_CC
DS	FOD2	3089	Asplenium sandersonii	15.2	1.79	8.49162		Scaphyglottis sp.2_CC
DS	FOD1	3166	Asplenium sandersonii	17	2.56	6.64062		Scaphyglottis sp.3_CC
DS	FOC1	3171	Asplenium sandersonii	20	2.55	7.84314		Scaphyglottis sp.4_CC
DS	FOC1	3173	Asplenium sandersonii	25.3	2.72	9.30147		Scaphyglottis sp.CC
DS	FOC2	3184	Asplenium sandersonii	20.7	2.66	7.78195		Serpocaulon fraxinifolium
DS	FOC1	2459	Asplenium smedsii	23.5	2.14	10.9813		Serpocaulon triseriale
DS	FOC2	2462	Asplenium smedsii	23.9	2.01	11.8905		Serpocaulon wagneri
DS	FOC2	2488	Asplenium stuhlmannii	16.7	2.13	7.84038		Sobralia decora
DS	COF5	2893	Asplenium stuhlmannii	25.4	1.86	13.6559		Sobralia fragrans
DS	FLM6	2916	Asplenium stuhlmannii	25.8	2.11	12.2275		Sobralia macrophylla
DS	FPO1	2925	Asplenium stuhlmannii	14.2	1.86	7.63441		Sobralia sp.1_CC
DS	FPO1	2926	Asplenium stuhlmannii	16.1	1.97	8.17259		Specklinia acrisepala
DS	FPO2	3042	Asplenium stuhlmannii	15.3	2.07	7.3913		Specklinia grobyi
DS	FOD2	3072	Asplenium stuhlmannii	19.6	2.01	9.75124		Stelis crescentiicola
DS	FOD1	3150	Asplenium stuhlmannii	17.7	2.3	7.69565		Stelis sp.1_CC
DS	HOM5	2289	Asplenium theciferum	22.1	1.26	17.5397		Stelis sp.12_CC
DS	FLM3	2320	Asplenium theciferum	17.8	1.29	13.7984		Stelis sp.14_CC
DS	HOM1	2339	Asplenium theciferum	17.7	1.25	14.16		Stelis sp.16_CC
DS	HOM3	2373	Asplenium theciferum	21.9	1.96	11.1735		Stelis sp.18_CC
DS	FOD1	2623	Asplenium theciferum	19.3	1.19	16.2185		Stelis sp.22_CC
DS	FPO5	2786	Asplenium theciferum	23	1.4	16.4286		Stelis sp.5_CC
DS	FOD5	2803	Asplenium theciferum	21.9	1.57	13.949		Stelis sp.7_CC
DS	FPO4	2841	Asplenium theciferum	20.1	1.69	11.8935		Stelis sp.KW
DS	COF5	2891	Asplenium theciferum	20.3	1.38	14.7101		Stenospermation angustifolium
DS	FLM6	2909	Asplenium theciferum	22	1.79	12.2905		Streptocarpus montanus
DS	FOD2	3080	Asplenium theciferum	18.9	0.78	24.2308		Tillandsia anceps
DS	FOC4	3115	Asplenium uhligii	16.9	2.27	7.44493		Tillandsia bulbosa
DS	FOC4	3117	Asplenium uhligii	16.2	1.23	13.1707		Tillandsia festucoides
RP	T8 Federal District	BP1	Billbergia zebrina	3.43	0.38	9.02632		Tillandsia imbricata
RP	T6 Federal District	BP2	Billbergia zebrina	5.73	2.11	2.71564		Tillandsia sp.2_CC
RP	T6 Federal District	BP5	Billbergia zebrina	7.88	1.17	6.73504		Tillandsia tenuifolia
RP	T2 Federal District	BP6	Billbergia zebrina	7.99	1.23	6.49593		Tillandsia venusta
RP	T1 Federal District	BP7	Billbergia zebrina	9.64	2.76	3.49275		Triceratorhynchus viridiflorus
RP	T5 Federal District	BP8	Billbergia zebrina	17.55	0.89	19.7191		Trichocentrum capistratum
RP	T2 Federal District	BP9	Billbergia zebrina	4.16	0.31	13.4194		Trichomanes angustifrons
DS	FOC2	2959	Blechnum attenuatum	21.4	2.53	8.4585		Trichomanes crinitum
DS	FOC2	2961	Blechnum attenuatum	20	2.42	8.26446		Trichomanes crispum
DS	FOC1	2971	Blechnum attenuatum	16.5	2.43	6.79012		Trichomanes godmanii
DS	FOC1	2973	Blechnum attenuatum	22.7	2.05	11.0732		Trichomanes kapplerianum
DS	FOC4	3138	Blechnum attenuatum	18.6	2.47	7.53036		Trichomanes lucens
DS	FOC1	3168	Blechnum attenuatum	19.8	2.63	7.52852		Trichomanes nummularium
DS	FOC1	3169	Blechnum attenuatum	17.8	1.97	9.03553		Trichomanes punctatum
DS	FOC1	3170	Blechnum attenuatum	22.8	2.45	9.30612		Trichomanes sp.HE
DS	FOC2	3180	Blechnum attenuatum	17.1	2.39	7.15481		Trichopilia maculata
DS	FOC2	3181	Blechnum attenuatum	17.2	2.37	7.25738		Trichosalpinx orbicularis
DS	FOC2	3182	Blechnum attenuatum	19	2.42	7.85124		Trigonidium insigne
DS	FLM3	2333	Bulbophyllum stolzii	17.2	1.33	12.9323		Trigonidium sp.1_CC
DS	FLM3	2334	Bulbophyllum stolzii	17.6	1.34	13.1343		Umbilicus botryoides
DS	FLM3	2335	Bulbophyllum stolzii	11.5	1.14	10.0877		Vittaria graminifolia
RP	T7 Federal District	CN1	Campylocentrum neglectum	12.79	1.49	8.58389		Vittaria lineata
RP	T2 Federal District	CN10	Campylocentrum neglectum	10.8	0.91	11.8681		Vriesea gladioliflora
RP	T6 Federal District	CN2	Campylocentrum neglectum	12.49	1.1	11.3545		Vriesea kupperiana
RP	T6 Federal District	CN3	Campylocentrum neglectum	12.1	0.82	14.7561		Vriesea vittata
RP	T6 Federal District	CN5	Campylocentrum neglectum	8.33	0.56	14.875		Warczewiczella lipscombiae
RP	T2 Federal District	CN6	Campylocentrum neglectum	11.68	0.76	15.3684		Weberocereus tunilla
RP	T4 Federal District	CN8	Campylocentrum neglectum	6.71	0.62	10.8226		Werauhia sp.1_CC
KW	San Lorenzo	03.09_26	Campyloneurum aphanophlebium	15.51	1.3	11.9308		Xylobium foveatum
KW	San Lorenzo	03.09_32	Campyloneurum aphanophlebium	8.87	0.8	11.0875		Lepisorus scolopendrium
KW	San Lorenzo	15.10_1	Campyloneurum aphanophlebium	10.88	1.3	8.36923		Asplenium indicum
KW	San Lorenzo	17.09_24	Campyloneurum aphanophlebium	22.25	3.3	6.74242		Lepisorus bicolor
KW	San Lorenzo	23.08_5	Campyloneurum aphanophlebium	9.23	2.5	3.692		Araiostegia perdurans
HE	BCI-Ana4	BCI-MA-ZH3	Campyloneurum aphanophlebium	8.78	2.47	3.55466		Goniophlebium amoenum
KW	San Lorenzo	03.09_30	Campyloneurum phyllitidis	16.29	1.2	13.575		Selliguea griffithiana
KW	San Lorenzo	05.09_16	Campyloneurum phyllitidis	8.25	2	4.125		Aeschynanthus buxifolius
KW	San Lorenzo	08.08_18	Campyloneurum phyllitidis	18.83	0.9	20.9222		Haplopteris flexuosa
KW	San Lorenzo	18.10_7	Campyloneurum phyllitidis	14.39	1.1	13.0818		Lepisorus loriformis
HE	BCI-Ana6	BCI-MA-0	Campyloneurum phyllitidis	10.02	2.53	3.96047		Agapetes mannii
HE	BCI-Ana4	BCI-MA-100	Campyloneurum phyllitidis	10.73	3.29	3.2614		Cautleya gracilis
HE	BCI-Bro5	BCI-MA-149	Campyloneurum phyllitidis	20.57	2.68	7.67537		Elatostema monandrum
HE	BCI-Bro5	BCI-MA-186	Campyloneurum phyllitidis	28.89	3.67	7.87193		Briggsia longifolia
HE	BCI-Ana6	BCI-MA-20	Campyloneurum phyllitidis	7.3	1.84	3.96739		Asplenium ensiforme
HE	BCI-Ana6	BCI-MA-22	Campyloneurum phyllitidis	10.27	2.18	4.71101		Polygonatum punctatum
HE	BCI-Ana4	BCI-MA-98	Campyloneurum phyllitidis	8.1	1.48	5.47297		Selliguea connexa
HE	BCI-Ana4	BCI-MA-99	Campyloneurum phyllitidis	8.21	1.41	5.8227		Goniophlebium dielseanum
HE	BCI-Ana4	BCI-MA-ZH4	Campyloneurum phyllitidis	11.87	2.48	4.78629		Oleandra wallichii
HE	BCI-Ana4	BCI-MA-ZH5	Campyloneurum phyllitidis	14.01	2.69	5.20818		Goniophlebium argutum
HE	BCI-Ana4	BCI-MA-ZH6	Campyloneurum phyllitidis	10.53	2.43	4.33333		Arthromeris lehmanni
KW	San Lorenzo	12.09_17	Catasetum viridiflavum	21.68	3.2	6.775		Bulbophyllum spathulatum
KW	San Lorenzo	17.08_6	Catasetum viridiflavum	20.55	1.4	14.6786		Coelogyne ovalis
KW	San Lorenzo	17.09_2	Catasetum viridiflavum	16.25	1.4	11.6071		Pholidota articulata
KW	San Lorenzo	17.09_22	Catasetum viridiflavum	15.32	1.3	11.7846		Ceratostylis himalaica
KW	San Lorenzo	29.08_3	Catasetum viridiflavum	22.75	1.5	15.1667		Epigeneium amplum
GZ	BCI	Z04-7	Catasetum viridiflavum	10.8	0.58	18.6207		Pinalia bipunctata
CC	CC_1600	ELCR 1	Catopsis nitida	5.07	0.93	5.45161		Trichotosia pulvinata
KW	San Lorenzo	17.08_3	Catopsis sessiliflora	10.75	0.1	107.5		Dendrobium sulcatum
KW	San Lorenzo	21.08_19	Catopsis sessiliflora	10.66	0.1	106.6		Bulbophyllum reptans
KW	San Lorenzo	24.07_4	Catopsis sessiliflora	8.82	0.5	17.64		Thrixspermum centipeda
KW	San Lorenzo	26.07_10	Catopsis sessiliflora	11.68	0.5	23.36		Cleisostoma rostratum
KW	San Lorenzo	26.07_16	Catopsis sessiliflora	7.35	0.3	24.5		Pomatocalpa undulatum
KW	San Lorenzo	08.10_13	Cattleya sp.1_KW	7.22	0.6	12.0333		Oberonia jenkinsiana
KW	San Lorenzo	08.10_13	Cattleya sp.1_KW	4.46	0.7	6.37143		Pholidota pallida
KW	San Lorenzo	12.09_10	Caularthron bilamellatum	7.5	0.5	15		Cleisostoma menghaiense
KW	San Lorenzo	12.09_12	Caularthron bilamellatum	7.12	0.7	10.1714		Sarcoglyphis smithiana
KW	San Lorenzo	23.10_1	Caularthron bilamellatum	11.24	1	11.24		Asplenium nidus
KW	San Lorenzo	24.10_6	Caularthron bilamellatum	10.33	0.8	12.9125		Microsorum punctatum
KW	San Lorenzo	24.10_7	Caularthron bilamellatum	11.82	0.9	13.1333		Aglaomorpha coronans
HE	BCI-Pse4	BCI-MA-168	Caularthron bilamellatum	8.7	1.54	5.64935		Aechmea bromeliifolia
HE	BCI-Pse4	BCI-MA-169	Caularthron bilamellatum	6.13	1.16	5.28448		Billbergia porteana
HE	BCI-Pse4	BCI-MA-187	Caularthron bilamellatum	8.65	1.27	6.81102		Tillandsia tenuifolia
HE	BCI-Pse4	BCI-MA-188	Caularthron bilamellatum	9.03	2.84	3.17958		Epidendrum avicula
HE	BCI-Pse4	BCI-MA-189	Caularthron bilamellatum	7.65	1.97	3.88325		Epidendrum campaccii
HE	BCI-Pse4	BCI-MA-196	Caularthron bilamellatum	8.97	1.45	6.18621		Campylocentrum neglectum
HE	BCI-Cui4	BCI-MA-ZH104	Caularthron bilamellatum	12.8	2.77	4.62094		Peperomia loxensis
HE	BCI-Cui4	BCI-MA-ZH105	Caularthron bilamellatum	15.42	3.51	4.39316		Scaphyglottis prolifera
HE	BCI-Cui4	BCI-MA-ZH106	Caularthron bilamellatum	13.46	2.22	6.06306		Isabelia violaceae
HE	BCI-Pse3	BCI-MA-ZH113	Caularthron bilamellatum	8.45	1.83	4.61749		Ionopsis utricularioides
HE	BCI-Bro5	BCI-MA-ZH68	Caularthron bilamellatum	10.25	1.88	5.45213		Acianthera ramosa
HE	BCI-Bro5	BCI-MA-ZH69	Caularthron bilamellatum	8.76	1.57	5.57962		Loxogramme chinensis
HE	BCI-Cei1	BCI-MA-ZH79	Caularthron bilamellatum	8.87	1.15	7.71304		Loxogramme duclouxii
HE	BCI-Cui2	BCI-MA-ZH95	Caularthron bilamellatum	8.06	1.91	4.2199
GZ	BCI	Z04-8	Caularthron bilamellatum	12.7	0.61	20.8197
HE	BCI-Bro5	BCI-MA-160	Codonanthe crassifolia	8.66	1.37	6.32117
HE	BCI-Bro5	BCI-MA-161	Codonanthe crassifolia	19	2.05	9.26829
HE	BCI-Bro5	BCI-MA-162	Codonanthe crassifolia	9.17	1.46	6.28082
HE	BCI-Bro5	BCI-MA-199	Codonanthe crassifolia	10.74	3.23	3.32508
HE	BCI-Bro5	BCI-MA-200	Codonanthe crassifolia	20.91	2.85	7.33684
KW	San Lorenzo	18.07_6	Codonanthe macradenia	3.58	1.5	2.38667
KW	San Lorenzo	19.11_3	Codonanthe macradenia	4.8	1.4	3.42857
KW	San Lorenzo	21.08_18	Codonanthe macradenia	11.53	2.3	5.01304
KW	San Lorenzo	24.07_6	Codonanthe macradenia	6.94	1.7	4.08235
KW	San Lorenzo	26.07_15	Codonanthe macradenia	8	4.1	1.95122
KW	San Lorenzo	26.07_5	Codonanthe macradenia	3.99	0.5	7.98
KW	San Lorenzo	10.09_14	Columnea billbergiana	6.55	0.5	13.1
KW	San Lorenzo	10.10_11	Columnea billbergiana	12.41	0.4	31.025
KW	San Lorenzo	13.11_14	Columnea billbergiana	17.01	0.7	24.3
KW	San Lorenzo	23.08_19	Columnea billbergiana	6.35	3.2	1.98437
DS	COF1	2693	Cyrtorchis sp.1_DS	18.3	1.76	10.3977
DS	FLM3	2327	Diaphananthe lorifolia	9.5	1.18	8.05085
DS	FLM3	2328	Diaphananthe lorifolia	7.4	1.17	6.32479
DS	FLM3	2329	Diaphananthe lorifolia	11.1	1.2	9.25
KW	San Lorenzo	08.10_17	Dichaea panamensis	28.39	2.1	13.519
KW	San Lorenzo	12.09_20	Dichaea panamensis	16.53	1.1	15.0273
KW	San Lorenzo	24.07_15	Dichaea panamensis	28.61	1.9	15.0579
HE	BCI-Ana5	BCI-MA-141	Dichaea panamensis	15.02	2.05	7.32683
HE	BCI-Ana5	BCI-MA-142	Dichaea panamensis	14.94	1.81	8.25414
HE	BCI-Ana5	BCI-MA-143	Dichaea panamensis	18.15	2.7	6.72222
HE	BCI-Ana5	BCI-MA-144	Dichaea panamensis	16.45	1.83	8.98907
HE	BCI-Ana5	BCI-MA-145	Dichaea panamensis	13.85	1.7	8.14706
HE	BCI-Bro5	BCI-MA-158	Dichaea panamensis	13.28	1.59	8.3522
HE	BCI-Bro5	BCI-MA-159	Dichaea panamensis	18.02	2.06	8.74757
HE	BCI-Ana6	BCI-MA-28	Dichaea panamensis	12.33	3.87	3.18605
KW	San Lorenzo	01.08_10	Dicranoglossum panamense	10.74	1	10.74
KW	San Lorenzo	03.09_22	Dicranoglossum panamense	7.06	0.7	10.0857
KW	San Lorenzo	03.09_23	Dicranoglossum panamense	9.94	1.9	5.23158
KW	San Lorenzo	13.11_16	Dicranoglossum panamense	7.98	1.4	5.7
KW	San Lorenzo	17.09_25	Dicranoglossum panamense	12.55	1.2	10.4583
KW	San Lorenzo	23.08_11	Dicranoglossum panamense	10	1.1	9.09091
KW	San Lorenzo	29.10_18	Dicranoglossum panamense	11.78	1.3	9.06154
HE	BCI-Cei1	BCI-MA-jb10	Dimerandra emarginata	8.3	0.81	10.2469
HE	BCI-Cei2	BCI-MA-jb12	Dimerandra emarginata	10.7	0.92	11.6304
HE	BCI-Cei2	BCI-MA-jb14	Dimerandra emarginata	12	1.02	11.7647
HE	BCI-Cei2	BCI-MA-jb15	Dimerandra emarginata	13.2	0.95	13.8947
HE	BCI-Cei3	BCI-MA-jb16	Dimerandra emarginata	13.6	1	13.6
HE	BCI-Cei3	BCI-MA-jb17	Dimerandra emarginata	13.1	1.39	9.42446
HE	BCI-Cei3	BCI-MA-jb18	Dimerandra emarginata	11.6	1.15	10.087
HE	BCI-Cei3	BCI-MA-jb19	Dimerandra emarginata	8.8	1.04	8.46154
HE	BCI-Cei1	BCI-MA-jb2	Dimerandra emarginata	9.1	0.79	11.519
HE	BCI-Cei3	BCI-MA-jb20	Dimerandra emarginata	11.9	1.13	10.531
HE	BCI-Cei3	BCI-MA-jb21	Dimerandra emarginata	11.8	0.83	14.2169
HE	BCI-Cei3	BCI-MA-jb25	Dimerandra emarginata	16.2	1.59	10.1887
HE	BCI-Pse1	BCI-MA-jb26	Dimerandra emarginata	8.6	0.65	13.2308
HE	BCI-Pse1	BCI-MA-jb27	Dimerandra emarginata	9.5	0.89	10.6742
HE	BCI-Pse1	BCI-MA-jb29	Dimerandra emarginata	8.3	0.86	9.65116
HE	BCI-Cei1	BCI-MA-jb3	Dimerandra emarginata	8.8	0.9	9.77778
HE	BCI-Pse1	BCI-MA-jb30	Dimerandra emarginata	10.1	0.84	12.0238
HE	BCI-Pse1	BCI-MA-jb31	Dimerandra emarginata	9.7	1.08	8.98148
HE	BCI-Pse1	BCI-MA-jb32	Dimerandra emarginata	11.2	1.2	9.33333
HE	BCI-Pse1	BCI-MA-jb33	Dimerandra emarginata	10.6	1.04	10.1923
HE	BCI-Pse2	BCI-MA-jb34	Dimerandra emarginata	10.4	0.81	12.8395
HE	BCI-Pse2	BCI-MA-jb35	Dimerandra emarginata	12.4	1.06	11.6981
HE	BCI-Pse2	BCI-MA-jb36	Dimerandra emarginata	11.8	1.11	10.6306
HE	BCI-Pse5	BCI-MA-jb38	Dimerandra emarginata	9.8	0.82	11.9512
HE	BCI-Pse5	BCI-MA-jb39	Dimerandra emarginata	8	0.66	12.1212
HE	BCI-Cei1	BCI-MA-jb4	Dimerandra emarginata	7.7	1	7.7
HE	BCI-Pse5	BCI-MA-jb40	Dimerandra emarginata	12.1	0.68	17.7941
HE	BCI-Pse5	BCI-MA-jb41	Dimerandra emarginata	9.5	0.78	12.1795
HE	BCI-Pse5	BCI-MA-jb42	Dimerandra emarginata	14.2	0.89	15.9551
HE	BCI-Pse5	BCI-MA-jb43	Dimerandra emarginata	10.5	0.91	11.5385
HE	BCI-Pse3	BCI-MA-jb45	Dimerandra emarginata	7.6	0.72	10.5556
HE	BCI-Pse3	BCI-MA-jb46	Dimerandra emarginata	11.4	0.88	12.9545
HE	BCI-Pse3	BCI-MA-jb47	Dimerandra emarginata	10.9	0.89	12.2472
HE	BCI-Pse3	BCI-MA-jb48	Dimerandra emarginata	11	0.97	11.3402
HE	BCI-Pse3	BCI-MA-jb49	Dimerandra emarginata	8.1	0.61	13.2787
HE	BCI-Cei1	BCI-MA-jb5	Dimerandra emarginata	12.3	1.23	10
HE	BCI-Pse3	BCI-MA-jb50	Dimerandra emarginata	9.8	0.9	10.8889
HE	BCI-Pse3	BCI-MA-jb51	Dimerandra emarginata	11.5	0.95	12.1053
HE	BCI-Pse3	BCI-MA-jb52	Dimerandra emarginata	10.5	0.85	12.3529
HE	BCI-Pse3	BCI-MA-jb53	Dimerandra emarginata	10.6	0.89	11.9101
HE	BCI-Pse4	BCI-MA-jb56	Dimerandra emarginata	8.5	1.09	7.79817
HE	BCI-Pse4	BCI-MA-jb57	Dimerandra emarginata	14.5	1.31	11.0687
HE	BCI-Pse4	BCI-MA-jb58	Dimerandra emarginata	11.2	1.14	9.82456
HE	BCI-Bro2	BCI-MA-jb59	Dimerandra emarginata	15.5	1.42	10.9155
HE	BCI-Cei1	BCI-MA-jb6	Dimerandra emarginata	8.9	0.9	9.88889
HE	BCI-Bro2	BCI-MA-jb60	Dimerandra emarginata	14.7	1.73	8.49711
HE	BCI-Bro2	BCI-MA-jb62	Dimerandra emarginata	14.6	1.47	9.93197
HE	BCI-Bro2	BCI-MA-jb63	Dimerandra emarginata	10.8	0.98	11.0204
HE	BCI-Bro2	BCI-MA-jb64	Dimerandra emarginata	12.8	1.33	9.62406
HE	BCI-Bro2	BCI-MA-jb66	Dimerandra emarginata	15.6	1.21	12.8926
HE	BCI-Bro2	BCI-MA-jb67	Dimerandra emarginata	10.7	1.11	9.63964
HE	BCI-Cei1	BCI-MA-jb7	Dimerandra emarginata	10.2	0.78	13.0769
HE	BCI-Cei1	BCI-MA-jb8	Dimerandra emarginata	10.5	0.74	14.1892
HE	BCI-Cei1	BCI-MA-jb9	Dimerandra emarginata	8.3	0.83	10
HE	BCI-Cui4	BCI-MA-ZH103	Dimerandra emarginata	13.27	3.06	4.3366
HE	BCI-Ana6	BCI-MA-ZH37	Dimerandra emarginata	6.78	1.44	4.70833
HE	BCI-Ana6	BCI-MA-ZH38	Dimerandra emarginata	7.65	1.77	4.32203
GZ	BCI	Z04-9	Dimerandra emarginata	9.4	0.94	10
DS	FOC4	3101	Disperis kilimanjarica	27.6	4.35	6.34483
DS	FOC4	3102	Disperis kilimanjarica	25.6	4.7	5.44681
DS	HOM1	2338	Drynaria volkensii	23.4	1.71	13.6842
DS	HOM3	2379	Drynaria volkensii	22	1.94	11.3402
DS	FLM1	2446	Drynaria volkensii	24.6	1.08	22.7778
DS	FLM6	2922	Drynaria volkensii	25.4	1.29	19.6899
DS	FOC1	2476	Elaphoglossum acrostichoides	16.9	1.2	14.0833
DS	FOD4	2795	Elaphoglossum acrostichoides	17.4	0.82	21.2195
DS	FOD5	2805	Elaphoglossum acrostichoides	13.7	1.04	13.1731
DS	FPD3	2853	Elaphoglossum acrostichoides	14.7	0.88	16.7045
DS	FPD4	2859	Elaphoglossum acrostichoides	10.9	1.46	7.46575
DS	FOD3	2882	Elaphoglossum acrostichoides	13.4	0.99	13.5354
DS	FLM6	2912	Elaphoglossum acrostichoides	13.9	0.96	14.4792
DS	FLM1	2978	Elaphoglossum acrostichoides	16.7	1.27	13.1496
DS	FOC5	3058	Elaphoglossum acrostichoides	15.3	0.7	21.8571
DS	FOD2	3073	Elaphoglossum acrostichoides	12.9	0.85	15.1765
DS	FOC4	3116	Elaphoglossum acrostichoides	15.7	1.21	12.9752
DS	FOC3	3125	Elaphoglossum acrostichoides	10.5	1.65	6.36364
DS	FOC2	2953	Elaphoglossum angulatum	17	1.03	16.5049
DS	FOD2	3082	Elaphoglossum angulatum	24.8	2.3	10.7826
DS	FOD2	3097	Elaphoglossum angulatum	15.1	1.38	10.942
DS	FOC3	3130	Elaphoglossum angulatum	18.5	1.47	12.585
DS	FOD1	3153	Elaphoglossum angulatum	16	1.64	9.7561
CC	CC_1600	ELCR 269	Elaphoglossum costaricense	19.62	1.03	19.0485
CC	CC_1600	ELCR 275	Elaphoglossum croatii	12.51	0.58	21.569
CC	CC_1600	ELCR 287	Elaphoglossum croatii	12.54	0.53	23.6604
CC	CC_2000	ELCR 326	Elaphoglossum cuspidatum	12.2	0.39	31.2821
CC	CC_2000	ELCR 332	Elaphoglossum cuspidatum	12.04	0.5	24.08
DS	FPD1	2408	Elaphoglossum deckenii	16.3	1.5	10.8667
DS	FOC1	2471	Elaphoglossum deckenii	12.7	0.96	13.2292
DS	FOC2	2485	Elaphoglossum deckenii	11.5	0.92	12.5
DS	FPO5	2780	Elaphoglossum deckenii	15.3	1.67	9.16168
DS	FPO4	2845	Elaphoglossum deckenii	14.1	1.07	13.1776
DS	FPD3	2852	Elaphoglossum deckenii	16.2	1.24	13.0645
DS	FPD4	2861	Elaphoglossum deckenii	12.8	1.09	11.7431
DS	FPO3	3033	Elaphoglossum deckenii	16.5	1.33	12.406
DS	FPO2	3047	Elaphoglossum deckenii	15.1	1.31	11.5267
DS	FOC5	3054	Elaphoglossum deckenii	11.5	1.03	11.165
DS	FOC4	3121	Elaphoglossum deckenii	13.6	1.2	11.3333
DS	FOD1	3151	Elaphoglossum deckenii	15.1	1.77	8.53107
KW	San Lorenzo	03.09_8	Elaphoglossum doanense	8.17	0.8	10.2125
KW	San Lorenzo	03.10_8	Elaphoglossum doanense	16.02	1.5	10.68
KW	San Lorenzo	05.09_12	Elaphoglossum doanense	10.83	0.9	12.0333
KW	San Lorenzo	06.08_18	Elaphoglossum doanense	8.38	0.9	9.31111
KW	San Lorenzo	27.09_6	Elaphoglossum doanense	6.63	0.4	16.575
HE	BCI-Ana6	BCI-MA-21	Elaphoglossum doanense	7.69	1.2	6.40833
HE	BCI-Ana6	BCI-MA-ZH112	Elaphoglossum doanense	9.06	1.97	4.59898
CC	CC_1000	ELCR 184	Elaphoglossum gratum	6.84	0.36	19
HE	BCI-Ana4	BCI-MA-91	Elaphoglossum hayesii	9.93	1.86	5.33871
KW	San Lorenzo	03.09_12	Elaphoglossum herminieri	10	0.4	25
KW	San Lorenzo	03.09_3	Elaphoglossum herminieri	5.33	0.6	8.88333
KW	San Lorenzo	03.10_7	Elaphoglossum herminieri	3.47	1	3.47
KW	San Lorenzo	25.09_2	Elaphoglossum herminieri	8.37	1.6	5.23125
KW	San Lorenzo	27.09_3	Elaphoglossum herminieri	6.18	0.7	8.82857
HE	BCI-Ana6	BCI-MA-17	Elaphoglossum herminieri	5.79	1.36	4.25735
HE	BCI-Ana6	BCI-MA-32	Elaphoglossum herminieri	5.5	0.73	7.53425
HE	BCI-Cei5	BCI-MA-49	Elaphoglossum herminieri	9.22	1.28	7.20312
HE	BCI-Ana2	BCI-MA-81	Elaphoglossum herminieri	6.51	1.34	4.85821
HE	BCI-Ana2	BCI-MA-83	Elaphoglossum herminieri	8.21	1.42	5.78169
HE	BCI-Ana2	BCI-MA-84	Elaphoglossum herminieri	4.36	0.8	5.45
HE	BCI-Ana2	BCI-MA-94	Elaphoglossum herminieri	8.39	1.57	5.34395
CC	CC_30	EPI LS 121	Elaphoglossum herminieri	7.89	0.73	10.8082
DS	FOD4	2798	Elaphoglossum hybridum	17.8	1.84	9.67391
DS	FOD5	2831	Elaphoglossum hybridum	18.8	2.5	7.52
DS	FOC2	2952	Elaphoglossum hybridum	13.4	2.3	5.82609
DS	FOC2	2954	Elaphoglossum hybridum	20.8	2.56	8.125
DS	FOC2	2955	Elaphoglossum hybridum	20.3	2.32	8.75
DS	FOD2	3087	Elaphoglossum hybridum	20.9	2.05	10.1951
DS	FOD2	3090	Elaphoglossum hybridum	18.2	2.31	7.87879
DS	FOD2	3096	Elaphoglossum hybridum	16.6	2.05	8.09756
DS	FOC4	3122	Elaphoglossum hybridum	11	2.26	4.86726
DS	FOC3	3133	Elaphoglossum hybridum	11.7	1.95	6
DS	FOC3	3134	Elaphoglossum hybridum	17.3	1.7	10.1765
DS	FOC3	3135	Elaphoglossum hybridum	16.2	2.42	6.69421
DS	FLM1	2454	Elaphoglossum lastii	12.4	1.47	8.43537
DS	FOD3	2881	Elaphoglossum lastii	17.5	1.63	10.7362
DS	FLM6	2917	Elaphoglossum lastii	18.7	1.85	10.1081
DS	FLM6	2920	Elaphoglossum lastii	18.7	1.63	11.4724
DS	FLM1	2977	Elaphoglossum lastii	16.2	1.94	8.35052
DS	FLM1	2982	Elaphoglossum lastii	13.2	2.03	6.50246
CC	CC_500	ELCR 144	Elaphoglossum latifolium	13.82	0.36	38.3889
CC	CC_1000	ELCR 175	Elaphoglossum latifolium	6.43	0.32	20.0938
CC	CC_1000	ELCR 183	Elaphoglossum latifolium	10.87	0.69	15.7536
CC	CC_30	EPI LS 144	Elaphoglossum latifolium	11.26	1.01	11.1485
CC	CC_30	EPI LS 152	Elaphoglossum latifolium	14.15	1.3	10.8846
CC	CC_30	EPI LS 160	Elaphoglossum latifolium	10.68	1.02	10.4706
HE	BCI-Ana6	BCI-MA-24	Elaphoglossum latum	8.06	1.58	5.10127
HE	BCI-Ana6	BCI-MA-29	Elaphoglossum latum	7.96	1.76	4.52273
HE	BCI-Ana4	BCI-MA-93	Elaphoglossum latum	7.3	1.13	6.46018
HE	BCI-Ana4	BCI-MA-96	Elaphoglossum latum	8.1	1.24	6.53226
HE	BCI-Ana4	BCI-MA-97	Elaphoglossum latum	7.62	1.26	6.04762
KW	San Lorenzo	05.09_10	Elaphoglossum longicrure	5.79	0.6	9.65
KW	San Lorenzo	05.09_27	Elaphoglossum longicrure	4.6	0.4	11.5
KW	San Lorenzo	08.08_11	Elaphoglossum longicrure	6.51	1.4	4.65
KW	San Lorenzo	18.10_6	Elaphoglossum longicrure	7.25	0.5	14.5
KW	San Lorenzo	27.09_2	Elaphoglossum longicrure	8.5	1	8.5
HE	BCI-Ana4	BCI-MA-107	Elaphoglossum longicrure	5.76	1.59	3.62264
HE	BCI-Pse5	BCI-MA-132	Elaphoglossum longicrure	5.99	2.41	2.48548
HE	BCI-Ana6	BCI-MA-25	Elaphoglossum longicrure	9.79	2.12	4.61792
HE	BCI-Ana6	BCI-MA-26	Elaphoglossum longicrure	9.92	2.12	4.67925
HE	BCI-Ana1	BCI-MA-50	Elaphoglossum longicrure	9.82	2.02	4.86139
HE	BCI-Ana1	BCI-MA-51	Elaphoglossum longicrure	7.71	1.96	3.93367
HE	BCI-Ana1	BCI-MA-52	Elaphoglossum longicrure	6.34	1.31	4.83969
HE	BCI-Ana1	BCI-MA-53	Elaphoglossum longicrure	7.98	1.25	6.384
HE	BCI-Ana1	BCI-MA-54	Elaphoglossum longicrure	6.32	2.36	2.67797
HE	BCI-Ana1	BCI-MA-55	Elaphoglossum longicrure	7.97	1.55	5.14194
HE	BCI-Cei4	BCI-MA-59	Elaphoglossum longicrure	9.05	1.99	4.54774
HE	BCI-Cei4	BCI-MA-63	Elaphoglossum longicrure	10.94	1.48	7.39189
HE	BCI-Ana3	BCI-MA-68	Elaphoglossum longicrure	6.68	1.53	4.36601
HE	BCI-Ana3	BCI-MA-69	Elaphoglossum longicrure	7.51	1.77	4.24294
HE	BCI-Ana3	BCI-MA-71	Elaphoglossum longicrure	6.16	1.1	5.6
HE	BCI-Ana3	BCI-MA-72	Elaphoglossum longicrure	8.15	1.72	4.73837
HE	BCI-Ana2	BCI-MA-ZH87	Elaphoglossum longicrure	8.69	1.76	4.9375
HE	BCI-Ana2	BCI-MA-ZH88	Elaphoglossum longicrure	10.15	2.4	4.22917
HE	BCI-Ana2	BCI-MA-ZH89	Elaphoglossum longicrure	7.77	1.53	5.07843
CC	CC_1000	ELCR 179	Elaphoglossum minutum	7.98	0.38	21
CC	CC_2000	ELCR 327	Elaphoglossum minutum	8.84	0.3	29.4667
CC	CC_2000	ELCR 331	Elaphoglossum minutum	9.06	0.3	30.2
CC	CC_500	ELCR 137	Elaphoglossum moranii	11.12	0.37	30.0541
CC	CC_1000	ELCR 247	Elaphoglossum moranii	5.77	0.32	18.0312
CC	CC_500	ELCR 141	Elaphoglossum nigrescens	8.72	0.35	24.9143
HE	BCI-Ana4	BCI-MA-104	Elaphoglossum obovatum	14.22	2.23	6.37668
HE	BCI-Ana4	BCI-MA-ZH8	Elaphoglossum obovatum	14.53	1.79	8.11732
CC	CC_1000	ELCR 188	Elaphoglossum proximum	11.25	0.57	19.7368
CC	CC_500	ELCR 138	Elaphoglossum succubus	10.72	0.63	17.0159
KW	San Lorenzo	01.10_13	Elleanthus longibracteatus	7.28	0.6	12.1333
KW	San Lorenzo	03.09_1	Elleanthus longibracteatus	9.55	1.1	8.68182
KW	San Lorenzo	06.11_2	Elleanthus longibracteatus	7.24	0.6	12.0667
KW	San Lorenzo	11.10_10	Elleanthus longibracteatus	3.96	0.5	7.92
HE	BCI-Cei5	BCI-MA-46	Elleanthus longibracteatus	9.82	1.57	6.25478
HE	BCI-Cei5	BCI-MA-47	Elleanthus longibracteatus	8.14	2.29	3.55459
HE	BCI-Cei4	BCI-MA-66	Elleanthus longibracteatus	9.9	1.26	7.85714
KW	San Lorenzo	08.10_14	Epidendrum anceps	16.43	2.6	6.31923
KW	San Lorenzo	08.10_14	Epidendrum anceps	16.33	2.7	6.04815
CC	CC_2600	ELCR 35	Epidendrum anoglossoides	10.56	0.58	18.2069
CC	CC_2600	ELCR 452	Epidendrum anoglossoides	13.3	1.04	12.7885
RP	T6 Federal District	EA1	Epidendrum avicula	13.47	0.99	13.6061
RP	T5 Federal District	EA10	Epidendrum avicula	16.55	1.03	16.068
RP	T6 Federal District	EA2	Epidendrum avicula	11.98	1.06	11.3019
RP	T7 Federal District	EA3	Epidendrum avicula	13.68	1.16	11.7931
RP	T8 Federal District	EA4	Epidendrum avicula	13.68	1.27	10.7717
RP	T1 Federal District	EA6	Epidendrum avicula	12.54	0.65	19.2923
RP	T1 Federal District	EA7	Epidendrum avicula	11.89	0.81	14.679
RP	T4 Federal District	EA8	Epidendrum avicula	12.72	0.74	17.1892
KW	San Lorenzo	03.10_9	Epidendrum barbeyanum	4.15	0.4	10.375
KW	San Lorenzo	10.10_1	Epidendrum barbeyanum	9.42	0.7	13.4571
KW	San Lorenzo	12.09_9	Epidendrum barbeyanum	8.38	0.7	11.9714
KW	San Lorenzo	17.09_13	Epidendrum barbeyanum	6.32	0.3	21.0667
KW	San Lorenzo	17.09_4	Epidendrum barbeyanum	6.42	0.4	16.05
CC	CC_2000	ELCR 37	Epidendrum lacustre	10.68	0.63	16.9524
KW	San Lorenzo	10.09_5	Epidendrum nocturnum	7.27	0.6	12.1167
KW	San Lorenzo	10.09_6	Epidendrum nocturnum	8.88	0.6	14.8
KW	San Lorenzo	10.10_7	Epidendrum nocturnum	12.01	0.8	15.0125
KW	San Lorenzo	12.09_8	Epidendrum nocturnum	8.75	0.4	21.875
GZ	BCI	Z04-12	Epidendrum nocturnum	11.4	0.54	21.1111
HE	BCI-Ana6	BCI-MA-ZH39	Epidendrum rigidum	5.59	1.39	4.02158
GZ	BCI	Z04-13	Epidendrum rigidum	11.3	0.51	22.1569
KW	San Lorenzo	17.09_19	Epidendrum schlechterianum	6.19	0.3	20.6333
HE	BCI-Cei2	BCI-MA-147	Epidendrum schlechterianum	8.44	1.43	5.9021
HE	BCI-Cei2	BCI-MA-206	Epidendrum schlechterianum	7.48	1.54	4.85714
HE	BCI-Cei4	BCI-MA-65	Epidendrum schlechterianum	9.47	1.68	5.6369
CC	CC_1000	ELCR 121	Epidendrum talamancanum	11.93	0.9	13.2556
CC	CC_1000	ELCR 123	Epidendrum talamancanum	14.84	0.65	22.8308
KW	San Lorenzo	03.09_13	Epiphyllum phyllanthus	9.95	0.6	16.5833
KW	San Lorenzo	06.08_1	Epiphyllum phyllanthus	5.85	0.7	8.35714
KW	San Lorenzo	10.09_8	Epiphyllum phyllanthus	5.44	0.9	6.04444
HE	BCI-Ana6	BCI-MA-30	Epiphyllum phyllanthus	5.16	1.87	2.75936
HE	BCI-Bro3	BCI-MA-ZH63	Epiphyllum phyllanthus	9.18	2.23	4.11659
GZ	BCI	Z04-14	Gongora quinquenervis	25.8	3.09	8.34951
KW	San Lorenzo	01.10_1	Gongora sp.KW	14.51	1	14.51
KW	San Lorenzo	06.08_23	Gongora sp.KW	13.43	1.3	10.3308
KW	San Lorenzo	15.10_9	Gongora sp.KW	16.78	1.6	10.4875
KW	San Lorenzo	25.10_10	Gongora sp.KW	16.15	1.1	14.6818
KW	San Lorenzo	25.10_10	Gongora sp.KW	16	1.1	14.5455
CC	CC_1000	ELCR 31	Guzmania angustifolia	11.39	0.7	16.2714
CC	CC_1000	ELCR 32	Guzmania angustifolia	10.69	0.57	18.7544
CC	CC_500	ELCR 12	Guzmania donnellsmithii	5.51	0.3	18.3667
CC	CC_500	ELCR 13	Guzmania donnellsmithii	4.61	0.29	15.8966
CC	CC_500	ELCR 472	Guzmania donnellsmithii	7.51	0.61	12.3115
KW	San Lorenzo	08.10_3	Guzmania lingulata	11.77	0.8	14.7125
KW	San Lorenzo	08.10_4	Guzmania lingulata	9.34	0.5	18.68
KW	San Lorenzo	08.10_5	Guzmania lingulata	10.23	0.9	11.3667
KW	San Lorenzo	03.09_11	Guzmania subcorymbosa	7.24	0.5	14.48
KW	San Lorenzo	03.10_1	Guzmania subcorymbosa	9.87	0.6	16.45
KW	San Lorenzo	05.09_24	Guzmania subcorymbosa	12.33	1.5	8.22
KW	San Lorenzo	05.09_25	Guzmania subcorymbosa	6.25	0.5	12.5
KW	San Lorenzo	10.09_1	Guzmania subcorymbosa	9.6	0.2	48
KW	San Lorenzo	23.08_1	Heterotaxis sessilis	13.59	1.2	11.325
KW	San Lorenzo	23.08_1	Heterotaxis sessilis	10.17	0.8	12.7125
DS	FOD2	3071	Huperzia dacrydioides	14.5	2.43	5.96708
DS	FOC3	3126	Huperzia dacrydioides	11.3	1.55	7.29032
DS	FOD2	3075	Huperzia ophioglossoides	11.8	1.66	7.10843
DS	FOD2	3091	Huperzia ophioglossoides	13.8	1.33	10.3759
DS	FOC4	3118	Huperzia ophioglossoides	14	1.65	8.48485
DS	FOC4	3120	Huperzia ophioglossoides	14.7	1.41	10.4255
DS	FOD4	2830	Huperzia sp.1_DS	9.1	2.25	4.04444
KW	San Lorenzo	03.09_7	Hymenophyllum abruptum	14.57	1	14.57
KW	San Lorenzo	18.10_1	Hymenophyllum abruptum	13.56	0.7	19.3714
KW	San Lorenzo	19.11_40	Hymenophyllum abruptum	14.02	0.9	15.5778
HE	BCI-Ana2	BCI-MA-202	Hymenophyllum abruptum	15.79	1.35	11.6963
HE	BCI-Ana2	BCI-MA-ZH16	Hymenophyllum abruptum	16.58	1.4	11.8429
CC	CC_30	EPI LS 166	Hymenophyllum abruptum	15.14	0.74	20.4595
DS	FOC1	2478	Hymenophyllum capillare	16.2	1.1	14.7273
DS	FOC2	2483	Hymenophyllum capillare	16	1.01	15.8416
DS	FLM6	2834	Hymenophyllum capillare	18.1	1.25	14.48
DS	FOD3	2885	Hymenophyllum capillare	17.4	1.15	15.1304
DS	FPO1	2945	Hymenophyllum capillare	13.1	1.08	12.1296
DS	FOC2	2951	Hymenophyllum capillare	12.8	1.19	10.7563
DS	FPO3	3034	Hymenophyllum capillare	19.6	1.51	12.9801
DS	FPO2	3045	Hymenophyllum capillare	19.1	1.14	16.7544
DS	FOC5	3059	Hymenophyllum capillare	16.5	1.4	11.7857
DS	FOC5	3065	Hymenophyllum capillare	11.9	1.85	6.43243
DS	FOD2	3084	Hymenophyllum capillare	16.9	0.8	21.125
DS	FOD2	3099	Hymenophyllum capillare	11.5	1.11	10.3604
CC	CC_1600	ELCR 318	Hymenophyllum lineare	16.2	0.69	23.4783
CC	CC_500	ELCR 157	Hymenophyllum maxonii	16.2	0.95	17.0526
CC	CC_1000	ELCR 180	Hymenophyllum maxonii	10.91	0.33	33.0606
CC	CC_1000	ELCR 181	Hymenophyllum maxonii	13.37	1.26	10.6111
CC	CC_2600	ELCR 379	Hymenophyllum plumosum	19.09	0.99	19.2828
CC	CC_500	ELCR 152	Hymenophyllum polyanthos	16.88	1.25	13.504
CC	CC_1000	ELCR 174	Hymenophyllum polyanthos	10.83	0.35	30.9429
CC	CC_1000	ELCR 177	Hymenophyllum polyanthos	6.91	0.26	26.5769
CC	CC_2000	ELCR 323	Hymenophyllum polyanthos	14.16	0.75	18.88
CC	CC_2000	ELCR 325	Hymenophyllum polyanthos	11.25	0.38	29.6053
CC	CC_2000	ELCR 329	Hymenophyllum polyanthos	12	0.21	57.1429
CC	CC_2000	ELCR 330	Hymenophyllum polyanthos	9.97	0.2	49.85
CC	CC_30	EPI LS 169	Hymenophyllum sp.4_CC	19.3	1.07	18.0374
CC	CC_30	EPI LS 170	Hymenophyllum sp.5_CC	15.39	0.94	16.3723
DS	FOC1	2967	Hymenophyllum splendidum	9.3	1.25	7.44
RP	T6 Federal District	IU1	Ionopsis utricularioides	11.67	0.8	14.5875
RP	T7 Federal District	IU2	Ionopsis utricularioides	10.32	0.79	13.0633
RP	T7 Federal District	IU5	Ionopsis utricularioides	14.67	0.85	17.2588
RP	T1 Federal District	IV10	Isabelia violacea	8.78	0.73	12.0274
RP	T1 Federal District	IV6	Isabelia violacea	9.1	0.73	12.4658
RP	T1 Federal District	IV7	Isabelia violacea	6.57	0.79	8.31646
RP	T3 Federal District	IV9	Isabelia violacea	8.79	0.63	13.9524
KW	San Lorenzo	06.08_10	Kefersteinia sp.KW	22.07	1	22.07
DS	FLM3	2321	Lepisorus excavatus	24.5	2.13	11.5023
DS	FLM3	2322	Lepisorus excavatus	13.8	1.87	7.37968
DS	FLM3	2323	Lepisorus excavatus	15.4	1.65	9.33333
DS	HOM1	2343	Lepisorus excavatus	19.9	1.79	11.1173
DS	HOM3	2378	Lepisorus excavatus	17.2	1.64	10.4878
DS	FPD1	2409	Lepisorus excavatus	21.9	1.72	12.7326
DS	FOC1	2470	Lepisorus excavatus	21	2.29	9.17031
DS	FOC2	2481	Lepisorus excavatus	19.3	2.44	7.90984
DS	FLM2	2743	Lepisorus excavatus	24.5	2.79	8.78136
DS	FPO5	2776	Lepisorus excavatus	24.7	2.62	9.42748
DS	FOD4	2791	Lepisorus excavatus	25.6	2.16	11.8519
DS	FPD5	2817	Lepisorus excavatus	23.7	2	11.85
DS	FPD4	2860	Lepisorus excavatus	21.2	2.29	9.25764
DS	HOM1	2340	Lepisorus schraderi	17.2	1.21	14.2149
DS	COF5	2890	Lepisorus schraderi	22.5	2.9	7.75862
DS	COF5	2892	Lepisorus schraderi	19.8	1.57	12.6115
KW	San Lorenzo	01.10_10	Lockhartia acuta	10.37	1.2	8.64167
KW	San Lorenzo	01.10_12	Lockhartia acuta	9.93	1.1	9.02727
KW	San Lorenzo	01.10_14	Lockhartia acuta	9.21	0.7	13.1571
KW	San Lorenzo	01.10_16	Lockhartia acuta	10.4	0.8	13
KW	San Lorenzo	01.10_28	Lockhartia acuta	9.58	0.8	11.975
KW	San Lorenzo	13.11_SN1	Lockhartia acuta	7.18	1	7.18
KW	San Lorenzo	13.11_SN2	Lockhartia acuta	11.75	1.7	6.91176
KW	San Lorenzo	13.11_SN3	Lockhartia acuta	10.2	1.2	8.5
DS	HOM3	2376	Loxogramme abyssinica	19.5	1.5	13
DS	HOM3	2377	Loxogramme abyssinica	20	1.44	13.8889
DS	FLM1	2453	Loxogramme abyssinica	19.5	1.22	15.9836
DS	FOC1	2473	Loxogramme abyssinica	21.4	1.68	12.7381
DS	FOC2	2494	Loxogramme abyssinica	23.2	1.74	13.3333
DS	FLM2	2749	Loxogramme abyssinica	24.6	1.77	13.8983
DS	FOD4	2796	Loxogramme abyssinica	15.9	1.42	11.1972
DS	FPO4	2838	Loxogramme abyssinica	20.5	2.07	9.90338
DS	FOD3	2889	Loxogramme abyssinica	19.6	1.79	10.9497
DS	FLM6	2918	Loxogramme abyssinica	24.9	1.98	12.5758
DS	FOC2	2950	Loxogramme abyssinica	14.7	2.04	7.20588
DS	FLM1	2979	Loxogramme abyssinica	13	1.41	9.21986
DS	FOC5	3066	Loxogramme abyssinica	18.9	2	9.45
DS	FOD2	3083	Loxogramme abyssinica	13.8	1.82	7.58242
KW	San Lorenzo	25.10_3	Ludovia integrifolia	8.31	0.7	11.8714
KW	San Lorenzo	25.10_3	Ludovia integrifolia	7.95	0.7	11.3571
KW	San Lorenzo	25.10_4	Ludovia integrifolia	14.6	1.4	10.4286
KW	San Lorenzo	25.10_4	Ludovia integrifolia	11.37	0.9	12.6333
HE	BCI-Ana4	BCI-MA-ZH10	Ludovia integrifolia	16.35	1.94	8.42784
HE	BCI-Ana4	BCI-MA-ZH11	Ludovia integrifolia	14.73	2.19	6.72603
HE	BCI-Ana4	BCI-MA-ZH9	Ludovia integrifolia	15.71	2.22	7.07658
KW	San Lorenzo	08.08_13	Masdevallia livingstoneana	7.53	0.7	10.7571
KW	San Lorenzo	08.08_16	Masdevallia livingstoneana	9.74	0.8	12.175
KW	San Lorenzo	08.08_20	Masdevallia livingstoneana	8.1	0.8	10.125
KW	San Lorenzo	08.08_23	Masdevallia livingstoneana	8.18	1.4	5.84286
KW	San Lorenzo	08.08_3	Masdevallia livingstoneana	9.29	0.9	10.3222
KW	San Lorenzo	19.11_27	Masdevallia livingstoneana	8.53	1	8.53
KW	San Lorenzo	19.11_4	Masdevallia livingstoneana	10.73	1.4	7.66429
KW	San Lorenzo	19.11_5	Masdevallia livingstoneana	6.29	0.7	8.98571
KW	San Lorenzo	24.10_5	Maxillaria camaridii	9.8	0.5	19.6
KW	San Lorenzo	24.10_5	Maxillaria camaridii	8.39	0.6	13.9833
KW	San Lorenzo	03.09_10	Maxillaria discolor	9.4	0.8	11.75
KW	San Lorenzo	03.09_5	Maxillaria discolor	10.69	0.8	13.3625
KW	San Lorenzo	03.09_6	Maxillaria discolor	9.28	0.6	15.4667
KW	San Lorenzo	08.08_5	Maxillaria discolor	7.9	0.7	11.2857
KW	San Lorenzo	08.08_6	Maxillaria discolor	7.73	0.7	11.0429
KW	San Lorenzo	01.10_20	Maxillaria egertoniana	8.54	0.6	14.2333
KW	San Lorenzo	12.09_1	Maxillaria egertoniana	8.68	0.7	12.4
KW	San Lorenzo	12.09_16	Maxillaria egertoniana	5.65	0.5	11.3
KW	San Lorenzo	12.09_2	Maxillaria egertoniana	9.65	0.7	13.7857
KW	San Lorenzo	19.07_3	Maxillaria egertoniana	6.32	0.5	12.64
GZ	BCI	Z04-19	Maxillaria egertoniana	12.4	0.85	14.5882
CC	CC_500	ELCR 455	Maxillaria endresii	8.97	1.03	8.70874
CC	CC_500	ELCR 456	Maxillaria endresii	8.7	0.33	26.3636
CC	CC_500	ELCR 458	Maxillaria endresii	7.96	0.49	16.2449
CC	CC_500	ELCR 459	Maxillaria endresii	9.35	0.99	9.44444
CC	CC_500	ELCR 460	Maxillaria endresii	8.27	0.57	14.5088
KW	San Lorenzo	08.10_16	Maxillaria friedrichsthalii	8.94	0.9	9.93333
KW	San Lorenzo	08.10_16	Maxillaria friedrichsthalii	10.29	0.8	12.8625
KW	San Lorenzo	30.10_13	Maxillaria friedrichsthalii	8.14	0.4	20.35
KW	San Lorenzo	30.10_14	Maxillaria friedrichsthalii	5.74	0.3	19.1333
KW	San Lorenzo	30.10_15	Maxillaria friedrichsthalii	9.05	0.5	18.1
CC	CC_500	ELCR 457	Maxillaria lueri	6.35	0.3	21.1667
CC	CC_500	ELCR 454	Maxillaria neglecta	8.97	0.48	18.6875
KW	San Lorenzo	08.08_7	Maxillaria uncata	7.69	0.7	10.9857
KW	San Lorenzo	10.09_4	Maxillaria uncata	8.03	0.8	10.0375
KW	San Lorenzo	26.07_2	Maxillaria uncata	6.7	0.6	11.1667
KW	San Lorenzo	26.07_4	Maxillaria uncata	8.26	0.7	11.8
KW	San Lorenzo	12.09_15	Microgramma mauritiana	9.16	0.5	18.32
KW	San Lorenzo	19.11_22	Microgramma mauritiana	9.1	0.5	18.2
KW	San Lorenzo	21.08_1	Microgramma mauritiana	6.01	0.3	20.0333
KW	San Lorenzo	21.08_7	Microgramma mauritiana	14.67	1.3	11.2846
KW	San Lorenzo	21.08_8	Microgramma mauritiana	10.69	0.4	26.725
KW	San Lorenzo	24.07_12	Microgramma mauritiana	8.33	1.1	7.57273
KW	San Lorenzo	01.08_7	Microgramma reptans	13.2	1.1	12
KW	San Lorenzo	01.08_9	Microgramma reptans	13.4	1.8	7.44444
KW	San Lorenzo	05.09_3	Microgramma reptans	30.22	3	10.0733
KW	San Lorenzo	13.11_3	Microgramma reptans	12.78	1.5	8.52
KW	San Lorenzo	18.10_2	Microgramma reptans	6.64	2.1	3.1619
KW	San Lorenzo	19.11_15	Microgramma reptans	12.19	1.1	11.0818
KW	San Lorenzo	25.10_12	Mormodes punctata	12.06	1	12.06
KW	San Lorenzo	25.10_2	Mormodes punctata	24.09	1.8	13.3833
KW	San Lorenzo	25.10_7	Mormodes punctata	22.84	1.5	15.2267
KW	San Lorenzo	27.09_13	Mormodes punctata	27.5	1.9	14.4737
KW	San Lorenzo	31.10_3	Mormodes punctata	19.84	1.5	13.2267
KW	San Lorenzo	31.10_3	Mormodes punctata	19.95	1.8	11.0833
HE	BCI-Ana2	BCI-MA-85	Nephrolepis cordifolia	12.88	2.66	4.84211
HE	BCI-Ana2	BCI-MA-86	Nephrolepis cordifolia	18.43	3.1	5.94516
HE	BCI-Ana2	BCI-MA-87	Nephrolepis cordifolia	9.37	1.94	4.8299
HE	BCI-Ana2	BCI-MA-88	Nephrolepis cordifolia	10.07	1.6	6.29375
HE	BCI-Ana2	BCI-MA-89	Nephrolepis cordifolia	9.1	2.17	4.19355
KW	San Lorenzo	05.09_11	Notylia barkeri	9.46	1.1	8.6
KW	San Lorenzo	23.08_8	Notylia barkeri	4.48	0.3	14.9333
KW	San Lorenzo	23.08_9	Notylia barkeri	6.19	0.6	10.3167
DS	FOC1	2477	Oleandra distenta	20.2	1.74	11.6092
DS	FOC2	2490	Oleandra distenta	19	1.85	10.2703
DS	FOC1	2970	Oleandra distenta	18.7	2.12	8.82075
DS	FOC1	3179	Oleandra distenta	18.5	2.33	7.93991
DS	FOC2	3187	Oleandra distenta	19.1	2.1	9.09524
KW	San Lorenzo	08.10_11	Ornithocephalus brachyceras	5.87	0.5	11.74
KW	San Lorenzo	08.10_12	Ornithocephalus brachyceras	11.11	0.8	13.8875
KW	San Lorenzo	08.10_7	Ornithocephalus brachyceras	8.18	0.6	13.6333
KW	San Lorenzo	08.10_8	Ornithocephalus brachyceras	11.17	1.2	9.30833
KW	San Lorenzo	13.11_17	Ornithocephalus brachyceras	23.43	3.1	7.55806
KW	San Lorenzo	27.09_17	Ornithocephalus brachyceras	12.28	2.5	4.912
KW	San Lorenzo	01.08_12	Pecluma pectinata	8.82	1	8.82
KW	San Lorenzo	01.08_16	Pecluma pectinata	24	1.9	12.6316
KW	San Lorenzo	05.09_14	Pecluma pectinata	13.74	1.3	10.5692
KW	San Lorenzo	19.11_9	Pecluma pectinata	18.91	1.2	15.7583
KW	San Lorenzo	31.10_7	Pecluma pectinata	15.55	1	15.55
KW	San Lorenzo	31.10_8	Pecluma pectinata	16.31	1	16.31
HE	BCI-Bro5	BCI-MA-150	Pecluma pectinata	17.08	1.74	9.81609
HE	BCI-Bro5	BCI-MA-151	Pecluma pectinata	18.26	2.14	8.53271
HE	BCI-Bro5	BCI-MA-152	Pecluma pectinata	19.15	2.21	8.66516
HE	BCI-Bro5	BCI-MA-153	Pecluma pectinata	19.95	1.85	10.7838
KW	San Lorenzo	19.11_12	Peperomia ebingeri	18.25	1.4	13.0357
KW	San Lorenzo	19.11_24	Peperomia ebingeri	22.34	1.6	13.9625
KW	San Lorenzo	19.11_7	Peperomia ebingeri	31.9	3	10.6333
RP	T7 Federal District	PL1	Peperomia loxensis	26.47	1.29	20.5194
RP	T6 Federal District	PL2	Peperomia loxensis	29.26	1.33	22
RP	T2 Federal District	PL6	Peperomia loxensis	8.51	2.55	3.33725
RP	T3 Federal District	PL8	Peperomia loxensis	30.99	2.92	10.613
RP	T2 Federal District	PL9	Peperomia loxensis	12.16	2.19	5.55251
KW	San Lorenzo	01.08_21	Peperomia macrostachya	29.54	8	3.6925
KW	San Lorenzo	01.08_8	Peperomia macrostachya	22.89	4	5.7225
KW	San Lorenzo	03.09_17	Peperomia macrostachya	27.8	1.3	21.3846
KW	San Lorenzo	19.11_11	Peperomia macrostachya	25.02	5.3	4.72075
KW	San Lorenzo	19.11_17	Peperomia macrostachya	19.06	3	6.35333
KW	San Lorenzo	19.11_26	Peperomia macrostachya	21.72	2.4	9.05
HE	BCI-Cui1	BCI-MA-ZH107	Peperomia macrostachya	11.38	2.09	5.44498
GZ	BCI	Z04-20	Peperomia macrostachya	11.2	2.27	4.93392
KW	San Lorenzo	01.08_18	Peperomia obtusifolia	6.78	3.3	2.05455
KW	San Lorenzo	01.08_19	Peperomia obtusifolia	5.8	1.7	3.41176
KW	San Lorenzo	05.09_9	Peperomia obtusifolia	9.76	3.2	3.05
KW	San Lorenzo	19.11_21	Peperomia obtusifolia	10.3	3.3	3.12121
KW	San Lorenzo	31.10_10	Peperomia obtusifolia	14.36	5.1	2.81569
KW	San Lorenzo	31.10_10	Peperomia obtusifolia	9.45	7.6	1.24342
HE	BCI-Ana4	BCI-MA-103	Peperomia obtusifolia	10.69	3.46	3.0896
HE	BCI-Ana5	BCI-MA-125	Peperomia obtusifolia	16.58	1.45	11.4345
HE	BCI-Ana6	BCI-MA-13	Peperomia obtusifolia	15.26	4.33	3.52425
HE	BCI-Ana5	BCI-MA-135	Peperomia obtusifolia	13.79	2.02	6.82673
HE	BCI-Ana5	BCI-MA-136	Peperomia obtusifolia	16.1	3.71	4.33962
HE	BCI-Ana5	BCI-MA-138	Peperomia obtusifolia	15.91	7.13	2.23142
HE	BCI-Ana6	BCI-MA-14	Peperomia obtusifolia	13.28	5.06	2.62451
HE	BCI-Bro3	BCI-MA-178	Peperomia obtusifolia	5.43	1.57	3.4586
HE	BCI-Bro3	BCI-MA-179	Peperomia obtusifolia	9.17	4.72	1.9428
HE	BCI-Bro3	BCI-MA-181	Peperomia obtusifolia	8.21	3.91	2.09974
HE	BCI-Ana6	BCI-MA-23	Peperomia obtusifolia	12.31	5.97	2.06198
HE	BCI-Ana6	BCI-MA-27	Peperomia obtusifolia	9.73	5.51	1.76588
HE	BCI-Ana6	BCI-MA-3	Peperomia obtusifolia	8.81	2.2	4.00455
HE	BCI-Ana6	BCI-MA-4	Peperomia obtusifolia	22.3	2.88	7.74306
HE	BCI-Ana6	BCI-MA-6	Peperomia obtusifolia	11.51	4.25	2.70824
HE	BCI-Ana5	BCI-MA-ZH21	Peperomia obtusifolia	9.38	2.63	3.56654
HE	BCI-Ana5	BCI-MA-ZH22	Peperomia obtusifolia	19	4.17	4.55635
KW	San Lorenzo	13.11_19	Peperomia rotundifolia	12.1	4.7	2.57447
KW	San Lorenzo	19.11_13	Peperomia rotundifolia	14.27	3.7	3.85676
KW	San Lorenzo	19.11_20	Peperomia rotundifolia	16.26	8	2.0325
KW	San Lorenzo	19.11_25	Peperomia rotundifolia	11.96	5.6	2.13571
DS	FLM3	2324	Peperomia tetraphylla	19.4	1.51	12.8477
DS	FLM3	2325	Peperomia tetraphylla	20.5	1.14	17.9825
DS	FLM3	2326	Peperomia tetraphylla	16.1	1.1	14.6364
DS	HOM1	2341	Peperomia tetraphylla	19.3	1.57	12.293
DS	FLM3	2366	Peperomia tetraphylla	20.4	1.23	16.5854
DS	FLM1	2452	Peperomia tetraphylla	18	1.46	12.3288
DS	COF3	2636	Peperomia tetraphylla	16.3	1.08	15.0926
DS	FLM2	2747	Peperomia tetraphylla	22.1	1.43	15.4545
DS	FLM1	2983	Peperomia tetraphylla	21.2	1.71	12.3977
KW	San Lorenzo	15.10_11	Phlegmariurus dichotomus	17.74	1	17.74
KW	San Lorenzo	10.09_12	Pleopeltis percussa	12.24	1	12.24
KW	San Lorenzo	10.10_3	Pleopeltis percussa	8.1	0.3	27
KW	San Lorenzo	23.08_7	Pleopeltis percussa	7.71	1.5	5.14
KW	San Lorenzo	24.07_3	Pleopeltis percussa	12.39	2	6.195
KW	San Lorenzo	27.09_5	Pleopeltis percussa	8.61	0.7	12.3
DS	HOM5	2288	Pleopeltis polylepis	17.1	1.05	16.2857
DS	HOM1	2342	Pleopeltis polylepis	17.1	0.94	18.1915
DS	FLM3	2367	Pleopeltis polylepis	17.7	0.89	19.8876
DS	FLM3	2368	Pleopeltis polylepis	11.3	0.86	13.1395
DS	HOM2	2369	Pleopeltis polylepis	22.4	2.25	9.95556
DS	HOM3	2374	Pleopeltis polylepis	8.8	0.72	12.2222
DS	HOM4	2401	Pleopeltis polylepis	16.4	0.82	20
DS	FOC2	2482	Pleopeltis polylepis	19.9	1.63	12.2086
DS	COF3	2635	Pleopeltis polylepis	16.8	0.57	29.4737
DS	COF1	2692	Pleopeltis polylepis	15.4	0.85	18.1176
DS	FLM2	2745	Pleopeltis polylepis	17.8	2.39	7.4477
DS	FPO5	2778	Pleopeltis polylepis	14.4	2.09	6.88995
DS	FOD4	2790	Pleopeltis polylepis	5.3	0.83	6.38554
CC	CC_1000	ELCR 113	Pleurothallis ruscifolia	10.08	0.41	24.5854
CC	CC_500	ELCR 131	Pleurothallis ruscifolia	8.85	0.75	11.8
CC	CC_500	ELCR 133	Pleurothallis sp.12_CC	9.94	0.48	20.7083
CC	CC_30	EPI LS 230	Pleurothallis sp.2_CC	11.81	0.85	13.8941
CC	CC_30	EPI LS 231	Pleurothallis sp.6_CC	11.68	1.08	10.8148
CC	CC_1600	ELCR 104	Pleurothallis sp.7_CC	11.35	0.65	17.4615
CC	CC_1600	ELCR 106	Pleurothallis sp.7_CC	8.79	0.56	15.6964
CC	CC_1600	ELCR 86	Pleurothallis sp.7_CC	10.74	0.26	41.3077
CC	CC_1000	ELCR 114	Pleurothallis sp.8_CC	9.36	0.25	37.44
CC	CC_1000	ELCR 115	Pleurothallis sp.8_CC	9.78	0.29	33.7241
CC	CC_1600	ELCR 85	Pleurothallis sp.8_CC	9.06	0.7	12.9429
KW	San Lorenzo	01.10_4	Polypodium crassifolium	5.04	2.6	1.93846
KW	San Lorenzo	21.08_20	Polypodium crassifolium	4.01	0.6	6.68333
KW	San Lorenzo	23.08_2	Polypodium crassifolium	4.4	1.4	3.14286
KW	San Lorenzo	25.09_5	Polypodium crassifolium	8.5	0.9	9.44444
KW	San Lorenzo	29.08_6	Polypodium crassifolium	5.39	0.5	10.78
HE	BCI-Pse4	BCI-MA-jb100	Polypodium crassifolium	5.5	1.09	5.04587
HE	BCI-Pse4	BCI-MA-jb101	Polypodium crassifolium	5.6	1.47	3.80952
HE	BCI-Pse4	BCI-MA-jb102	Polypodium crassifolium	7	2.45	2.85714
HE	BCI-Pse4	BCI-MA-jb103	Polypodium crassifolium	6.8	1.17	5.81197
HE	BCI-Pse4	BCI-MA-jb104	Polypodium crassifolium	6.2	1.47	4.21769
HE	BCI-Pse4	BCI-MA-jb105	Polypodium crassifolium	8.8	1.72	5.11628
HE	BCI-Bro2	BCI-MA-jb106	Polypodium crassifolium	11.9	0.17	70
HE	BCI-Bro2	BCI-MA-jb107	Polypodium crassifolium	6.9	1.51	4.56954
HE	BCI-Bro2	BCI-MA-jb108	Polypodium crassifolium	7.6	0.33	23.0303
HE	BCI-Bro2	BCI-MA-jb109	Polypodium crassifolium	4.7	0.45	10.4444
HE	BCI-Bro2	BCI-MA-jb110	Polypodium crassifolium	6.3	1.09	5.77982
HE	BCI-Bro2	BCI-MA-jb111	Polypodium crassifolium	10.5	2.12	4.95283
HE	BCI-Bro2	BCI-MA-jb112	Polypodium crassifolium	9.3	2.09	4.44976
HE	BCI-Bro2	BCI-MA-jb113	Polypodium crassifolium	8.7	2.1	4.14286
HE	BCI-Bro2	BCI-MA-jb114	Polypodium crassifolium	10.3	1.75	5.88571
HE	BCI-Bro2	BCI-MA-jb116	Polypodium crassifolium	5.1	0.54	9.44444
HE	BCI-Bro3	BCI-MA-jb117	Polypodium crassifolium	6.1	1.27	4.80315
HE	BCI-Bro3	BCI-MA-jb118	Polypodium crassifolium	7.9	3.66	2.15847
HE	BCI-Bro3	BCI-MA-jb119	Polypodium crassifolium	6	1.3	4.61538
HE	BCI-Bro3	BCI-MA-jb120	Polypodium crassifolium	10.5	2.34	4.48718
HE	BCI-Bro3	BCI-MA-jb121	Polypodium crassifolium	7.7	1.57	4.90446
HE	BCI-Bro4	BCI-MA-jb122	Polypodium crassifolium	8.1	0.92	8.80435
HE	BCI-Bro5	BCI-MA-jb123	Polypodium crassifolium	6.3	0.61	10.3279
HE	BCI-Bro5	BCI-MA-jb124	Polypodium crassifolium	8.8	2.81	3.13167
HE	BCI-Bro5	BCI-MA-jb125	Polypodium crassifolium	6.5	1.56	4.16667
HE	BCI-Bro5	BCI-MA-jb126	Polypodium crassifolium	5.9	1.06	5.56604
HE	BCI-Bro5	BCI-MA-jb127	Polypodium crassifolium	7.3	1.12	6.51786
HE	BCI-Ana3	BCI-MA-jb130	Polypodium crassifolium	7.4	2.46	3.00813
HE	BCI-Ana3	BCI-MA-jb131	Polypodium crassifolium	6.4	0.68	9.41176
HE	BCI-Ana3	BCI-MA-jb132	Polypodium crassifolium	7.8	2.05	3.80488
HE	BCI-Ana5	BCI-MA-jb134	Polypodium crassifolium	14.8	2.44	6.06557
HE	BCI-Ana5	BCI-MA-jb135	Polypodium crassifolium	7.3	2.88	2.53472
HE	BCI-Ana4	BCI-MA-jb136	Polypodium crassifolium	13	3.9	3.33333
HE	BCI-Ana6	BCI-MA-jb137	Polypodium crassifolium	7.5	1.91	3.9267
HE	BCI-Cei2	BCI-MA-jb68	Polypodium crassifolium	6.5	2.12	3.06604
HE	BCI-Cei2	BCI-MA-jb69	Polypodium crassifolium	5.1	1.95	2.61538
HE	BCI-Cei2	BCI-MA-jb72	Polypodium crassifolium	7.1	1.63	4.35583
HE	BCI-Cei3	BCI-MA-jb73	Polypodium crassifolium	7.5	2.66	2.81955
HE	BCI-Cei3	BCI-MA-jb74	Polypodium crassifolium	8.3	1.77	4.68927
HE	BCI-Cei3	BCI-MA-jb75	Polypodium crassifolium	7.6	3.06	2.48366
HE	BCI-Cei3	BCI-MA-jb76	Polypodium crassifolium	7.3	2.74	2.66423
HE	BCI-Cei3	BCI-MA-jb77	Polypodium crassifolium	6.6	2.3	2.86957
HE	BCI-Cei3	BCI-MA-jb78	Polypodium crassifolium	6.7	2.25	2.97778
HE	BCI-Cei3	BCI-MA-jb79	Polypodium crassifolium	7	2.31	3.0303
HE	BCI-Cei3	BCI-MA-jb80	Polypodium crassifolium	5.1	2.07	2.46377
HE	BCI-Cei3	BCI-MA-jb81	Polypodium crassifolium	6	1.87	3.20856
HE	BCI-Cei3	BCI-MA-jb82	Polypodium crassifolium	6.6	2.24	2.94643
HE	BCI-Cei3	BCI-MA-jb83	Polypodium crassifolium	5.2	0.47	11.0638
HE	BCI-Cei5	BCI-MA-jb84	Polypodium crassifolium	6.1	1.83	3.33333
HE	BCI-Cei5	BCI-MA-jb85	Polypodium crassifolium	4.7	0.56	8.39286
HE	BCI-Cei5	BCI-MA-jb87	Polypodium crassifolium	5.8	2.53	2.29249
HE	BCI-Cei5	BCI-MA-jb88	Polypodium crassifolium	5.8	2.59	2.23938
HE	BCI-Pse5	BCI-MA-jb91	Polypodium crassifolium	6.1	1.28	4.76562
HE	BCI-Pse5	BCI-MA-jb92	Polypodium crassifolium	4.8	0.55	8.72727
HE	BCI-Pse5	BCI-MA-jb93	Polypodium crassifolium	6.1	1.27	4.80315
HE	BCI-Pse3	BCI-MA-jb94	Polypodium crassifolium	4.3	0.42	10.2381
HE	BCI-Pse3	BCI-MA-jb95	Polypodium crassifolium	5	1.91	2.6178
HE	BCI-Pse3	BCI-MA-jb96	Polypodium crassifolium	8.8	0.58	15.1724
HE	BCI-Pse4	BCI-MA-jb97	Polypodium crassifolium	5.5	1.13	4.86726
HE	BCI-Cei4	BCI-MA-jb98	Polypodium crassifolium	15.1	2.19	6.89498
HE	BCI-Pse4	BCI-MA-jb99	Polypodium crassifolium	4.6	1.19	3.86555
HE	BCI-Cui6	BCI-MA-ZH100	Polypodium crassifolium	16.12	3.68	4.38043
HE	BCI-Cui6	BCI-MA-ZH101	Polypodium crassifolium	18.6	4.58	4.06114
HE	BCI-Cui1	BCI-MA-ZH109	Polypodium crassifolium	9.39	1.89	4.96825
HE	BCI-Cui1	BCI-MA-ZH110	Polypodium crassifolium	8.36	1.87	4.47059
HE	BCI-Cui1	BCI-MA-ZH111	Polypodium crassifolium	4.52	1.74	2.5977
HE	BCI-Ana2	BCI-MA-ZH17	Polypodium crassifolium	5.63	1.9	2.96316
HE	BCI-Bro1	BCI-MA-ZH57	Polypodium crassifolium	8.31	1.79	4.64246
HE	BCI-Bro3	BCI-MA-ZH62	Polypodium crassifolium	7.88	1.73	4.55491
HE	BCI-Cei1	BCI-MA-ZH80	Polypodium crassifolium	4.74	0.99	4.78788
HE	BCI-Cei1	BCI-MA-ZH81	Polypodium crassifolium	4.48	0.62	7.22581
HE	BCI-Cei1	BCI-MA-ZH82	Polypodium crassifolium	4.13	0.84	4.91667
HE	BCI-Cei1	BCI-MA-ZH83	Polypodium crassifolium	3.38	0.76	4.44737
HE	BCI-Cei1	BCI-MA-ZH84	Polypodium crassifolium	3.85	1.18	3.26271
HE	BCI-Cei1	BCI-MA-ZH85	Polypodium crassifolium	4.52	1.18	3.83051
HE	BCI-Cui2	BCI-MA-ZH91B	Polypodium crassifolium	6.55	1.79	3.65922
HE	BCI-Cui2	BCI-MA-ZH98	Polypodium crassifolium	8.35	2.29	3.64629
CC	CC_2000	ELCR 352	Polypodium loriceum	16.56	0.98	16.898
CC	CC_2000	ELCR 357	Polypodium montigenum	11.19	0.59	18.9661
CC	CC_2000	ELCR 359	Polypodium montigenum	10.17	0.47	21.6383
CC	CC_2000	ELCR 360	Polypodium montigenum	13.18	0.41	32.1463
CC	CC_1600	ELCR 286	Polypodium myriolepis	14.07	0.69	20.3913
HE	BCI-Bro5	BCI-MA-163	Polypodium polypodioides	12.12	1.72	7.04651
HE	BCI-Cui1	BCI-MA-ZH108	Polypodium polypodioides	13.78	2.39	5.76569
DS	HOM4	2397	Polystachya bennettiana	16.7	2.1	7.95238
DS	HOM4	2398	Polystachya bennettiana	19.4	2.18	8.89908
DS	COF3	2634	Polystachya bennettiana	14.8	2.1	7.04762
DS	COF3	2694	Polystachya bennettiana	15.2	2.4	6.33333
DS	COF3	2695	Polystachya bennettiana	20.2	2.07	9.75845
DS	FPO5	2771	Polystachya confusa	22.1	2.15	10.2791
DS	FPO5	2773	Polystachya confusa	23.8	2.04	11.6667
DS	FPO5	2774	Polystachya confusa	22.6	2.82	8.01418
DS	FPO5	2784	Polystachya confusa	23	1.91	12.0419
DS	FPO1	2932	Polystachya confusa	20.6	2.32	8.87931
DS	FPO1	2934	Polystachya confusa	19.7	2.23	8.83408
DS	FPO1	2935	Polystachya confusa	17.9	2.68	6.6791
DS	FPO1	2936	Polystachya confusa	16.8	2.44	6.88525
DS	FPO1	2937	Polystachya confusa	23.4	2.52	9.28571
DS	FPO1	2938	Polystachya confusa	16.8	2.47	6.80162
DS	FPO1	2939	Polystachya confusa	22	2.03	10.8374
DS	FPO2	3035	Polystachya confusa	17.8	2.39	7.4477
DS	FPO2	3050	Polystachya confusa	20.6	1.67	12.3353
DS	FPO2	3053	Polystachya confusa	19.3	1.23	15.6911
DS	FOC5	3061	Polystachya confusa	17.2	1.78	9.66292
DS	FOC5	3063	Polystachya confusa	17.4	2.06	8.4466
DS	FOC4	3109	Polystachya confusa	21	2.34	8.97436
DS	FOC4	3110	Polystachya confusa	20.1	2.43	8.2716
DS	FOC4	3113	Polystachya confusa	18.7	2.24	8.34821
DS	FOC4	3114	Polystachya confusa	19.8	2.3	8.6087
DS	FLM2	2748	Polystachya eurygnatha	24.2	3.57	6.77871
KW	San Lorenzo	10.09_16	Polystachya foliosa	11.83	1.4	8.45
KW	San Lorenzo	10.10_4	Polystachya foliosa	16.27	1.4	11.6214
KW	San Lorenzo	12.09_22	Polystachya foliosa	15.35	0.8	19.1875
KW	San Lorenzo	17.08_8	Polystachya foliosa	12.37	0.8	15.4625
KW	San Lorenzo	23.08_4	Polystachya foliosa	14.14	0.6	23.5667
HE	BCI-Bro5	BCI-MA-164	Polystachya foliosa	17.54	2.1	8.35238
HE	BCI-Bro3	BCI-MA-183	Polystachya foliosa	16.23	2.25	7.21333
HE	BCI-Cei2	BCI-MA-204	Polystachya foliosa	15.61	1.7	9.18235
HE	BCI-Pse3	BCI-MA-33	Polystachya foliosa	13.43	1.3	10.3308
HE	BCI-Cei5	BCI-MA-37	Polystachya foliosa	8.54	1.72	4.96512
HE	BCI-Cei5	BCI-MA-38	Polystachya foliosa	8.85	2.32	3.81466
HE	BCI-Cei5	BCI-MA-39	Polystachya foliosa	8.35	2.23	3.74439
HE	BCI-Cei5	BCI-MA-40	Polystachya foliosa	7.48	2.02	3.70297
HE	BCI-Cei5	BCI-MA-41	Polystachya foliosa	7.72	1.94	3.97938
HE	BCI-Pse3	BCI-MA-ZH115	Polystachya foliosa	15.12	2.02	7.48515
HE	BCI-Ana5	BCI-MA-ZH20	Polystachya foliosa	16.84	2.77	6.07942
GZ	BCI	Z04-17	Polystachya foliosa	20.8	1.02	20.3922
DS	FLM3	2330	Polystachya simplex	23.2	2.24	10.3571
DS	FLM3	2331	Polystachya simplex	22.2	2.26	9.82301
DS	FLM3	2332	Polystachya simplex	21.2	2.31	9.17749
DS	FPO4	2842	Polystachya sp.1_DS	21.9	1.97	11.1168
DS	FPO4	2843	Polystachya sp.1_DS	19.1	1.65	11.5758
DS	FPO4	2844	Polystachya sp.1_DS	23.9	2.29	10.4367
DS	FPO4	2850	Polystachya sp.1_DS	23.9	2.09	11.4354
DS	FPO4	2851	Polystachya sp.1_DS	25.8	2.18	11.8349
DS	FOC2	2487	Polystachya transvaalensis	7.5	1.21	6.19835
DS	FOC4	3100	Polystachya transvaalensis	18.8	1.26	14.9206
DS	FOC4	3111	Polystachya transvaalensis	13.3	1.55	8.58065
KW	San Lorenzo	13.11_13	Polytaenium elongatum	10.79	2.8	3.85357
KW	San Lorenzo	13.11_13	Polytaenium elongatum	8.37	1.7	4.92353
KW	San Lorenzo	15.10_5	Polytaenium elongatum	19.96	2.6	7.67692
KW	San Lorenzo	23.10_4	Polytaenium elongatum	16.65	1.6	10.4062
KW	San Lorenzo	23.10_4	Polytaenium elongatum	13.83	2.1	6.58571
KW	San Lorenzo	13.11_1	Prosthechea aemula	14.83	1.5	9.88667
KW	San Lorenzo	13.11_1	Prosthechea aemula	11.78	1	11.78
KW	San Lorenzo	17.09_17	Prosthechea aemula	7.11	0.7	10.1571
KW	San Lorenzo	17.09_20	Prosthechea aemula	5.29	0.5	10.58
KW	San Lorenzo	17.09_20	Prosthechea aemula	4.73	0.2	23.65
KW	San Lorenzo	12.09_13	Prosthechea fragrans	5.94	0.5	11.88
KW	San Lorenzo	12.09_14	Prosthechea fragrans	6.19	0.6	10.3167
KW	San Lorenzo	17.09_16	Prosthechea fragrans	4.17	0.4	10.425
KW	San Lorenzo	17.09_3	Prosthechea fragrans	11.18	0.8	13.975
KW	San Lorenzo	26.07_14	Prosthechea fragrans	8.87	0.6	14.7833
CC	CC_500	ELCR 169	Radiovittaria stipitata	10.85	2	5.425
CC	CC_30	EPI LS 269	Radiovittaria stipitata	10.53	2.19	4.80822
CC	CC_30	EPI LS 270	Radiovittaria stipitata	13.76	2.15	6.4
DS	COF3	2637	Rhipsalis baccifera	10.2	0.91	11.2088
DS	COF3	2639	Rhipsalis baccifera	14.6	2.99	4.88294
DS	COF3	2640	Rhipsalis baccifera	10.3	1.58	6.51899
KW	San Lorenzo	23.08_10	Rodriguezia lanceolata	8	0.8	10
KW	San Lorenzo	23.08_10	Rodriguezia lanceolata	7.77	0.6	12.95
KW	San Lorenzo	01.10_17	Rossioglossum ampliatum	8.67	1.4	6.19286
KW	San Lorenzo	01.10_18	Rossioglossum ampliatum	6.92	0.7	9.88571
KW	San Lorenzo	01.10_19	Rossioglossum ampliatum	8.46	0.7	12.0857
KW	San Lorenzo	01.10_29	Rossioglossum ampliatum	5.75	0.7	8.21429
KW	San Lorenzo	01.10_7	Rossioglossum ampliatum	5.14	0.6	8.56667
KW	San Lorenzo	11.10_6	Scaphyglottis graminifolia	11.06	0.4	27.65
KW	San Lorenzo	21.08_27	Scaphyglottis graminifolia	10.31	0.8	12.8875
KW	San Lorenzo	21.08_28	Scaphyglottis graminifolia	11.16	0.6	18.6
KW	San Lorenzo	21.08_4	Scaphyglottis graminifolia	8.57	0.8	10.7125
KW	San Lorenzo	26.07_3	Scaphyglottis graminifolia	11	0.6	18.3333
HE	BCI-Cei5	BCI-MA-jb140	Scaphyglottis graminifolia	11.3	1.14	9.91228
HE	BCI-Pse3	BCI-MA-jb142	Scaphyglottis graminifolia	10.6	1.07	9.90654
HE	BCI-Pse3	BCI-MA-jb143	Scaphyglottis graminifolia	9.9	1.13	8.76106
HE	BCI-Bro2	BCI-MA-jb144	Scaphyglottis graminifolia	9.3	1.1	8.45455
HE	BCI-Bro2	BCI-MA-jb145	Scaphyglottis graminifolia	8.2	0.95	8.63158
HE	BCI-Bro5	BCI-MA-jb147	Scaphyglottis graminifolia	10.8	1.05	10.2857
HE	BCI-Bro5	BCI-MA-jb148	Scaphyglottis graminifolia	10.8	1.16	9.31034
HE	BCI-Bro5	BCI-MA-jb149	Scaphyglottis graminifolia	12.9	1.43	9.02098
HE	BCI-Bro5	BCI-MA-jb150	Scaphyglottis graminifolia	11.1	1.31	8.47328
HE	BCI-Bro5	BCI-MA-jb151	Scaphyglottis graminifolia	11.2	1.22	9.18033
HE	BCI-Ana2	BCI-MA-jb152	Scaphyglottis graminifolia	8.8	1.13	7.78761
HE	BCI-Ana2	BCI-MA-jb153	Scaphyglottis graminifolia	6.4	1.17	5.47009
HE	BCI-Ana2	BCI-MA-jb157	Scaphyglottis graminifolia	9.5	1.52	6.25
HE	BCI-Ana2	BCI-MA-jb158	Scaphyglottis graminifolia	9.8	0.54	18.1481
HE	BCI-Ana2	BCI-MA-jb159	Scaphyglottis graminifolia	8	1.01	7.92079
HE	BCI-Ana2	BCI-MA-jb160	Scaphyglottis graminifolia	8.6	0.88	9.77273
HE	BCI-Ana2	BCI-MA-jb161	Scaphyglottis graminifolia	8.7	1.2	7.25
HE	BCI-Ana2	BCI-MA-jb162	Scaphyglottis graminifolia	8.8	1.16	7.58621
HE	BCI-Ana6	BCI-MA-jb165	Scaphyglottis graminifolia	11.9	1.32	9.01515
KW	San Lorenzo	05.09_17	Scaphyglottis longicaulis	13.74	0.6	22.9
KW	San Lorenzo	19.11_10	Scaphyglottis longicaulis	10.17	0.9	11.3
KW	San Lorenzo	23.08_18	Scaphyglottis longicaulis	12.52	0.5	25.04
KW	San Lorenzo	24.07_2	Scaphyglottis longicaulis	9.99	0.3	33.3
KW	San Lorenzo	27.09_4	Scaphyglottis longicaulis	14.34	0.9	15.9333
KW	San Lorenzo	29.08_2	Scaphyglottis longicaulis	15.86	0.9	17.6222
HE	BCI-Ana6	BCI-MA-18	Scaphyglottis longicaulis	10.71	1.52	7.04605
KW	San Lorenzo	17.08_4	Scaphyglottis prolifera	8.54	0.6	14.2333
KW	San Lorenzo	17.09_29	Scaphyglottis prolifera	13.03	0.7	18.6143
KW	San Lorenzo	21.08_12	Scaphyglottis prolifera	8.53	0.6	14.2167
KW	San Lorenzo	24.07_10	Scaphyglottis prolifera	10.39	0.7	14.8429
KW	San Lorenzo	26.07_9	Scaphyglottis prolifera	8.16	0.6	13.6
RP	T1 Federal District	SP6	Scaphyglottis prolifera	15.11	0.89	16.9775
RP	T1 Federal District	SP7	Scaphyglottis prolifera	16.27	1.09	14.9266
RP	T1 Federal District	SP8	Scaphyglottis prolifera	13.04	0.9	14.4889
CC	CC_2000	ELCR 76	Scaphyglottis sp.1_CC	13.01	0.96	13.5521
CC	CC_2000	ELCR 81	Scaphyglottis sp.2_CC	16.59	1.27	13.063
CC	CC_1600	ELCR 96	Scaphyglottis sp.3_CC	14.04	1	14.04
CC	CC_1600	ELCR 83	Scaphyglottis sp.4_CC	14.59	0.98	14.8878
CC	CC_1600	ELCR 84	Scaphyglottis sp.4_CC	12.46	0.92	13.5435
CC	CC_1600	ELCR 97	Scaphyglottis sp.4_CC	11.41	1.02	11.1863
CC	CC_2600	ELCR 34	Scaphyglottis sp.CC	14.34	0.98	14.6327
CC	CC_500	ELCR 143	Serpocaulon fraxinifolium	14.23	0.44	32.3409
CC	CC_500	ELCR 168	Serpocaulon fraxinifolium	20.88	0.64	32.625
CC	CC_1000	ELCR 182	Serpocaulon fraxinifolium	17.08	0.85	20.0941
KW	San Lorenzo	01.08_3	Serpocaulon triseriale	15.82	0.9	17.5778
KW	San Lorenzo	31.10_4	Serpocaulon wagneri	5.67	1	5.67
KW	San Lorenzo	31.10_6	Serpocaulon wagneri	15.38	1.4	10.9857
KW	San Lorenzo	27.09_14	Sobralia decora	20.74	1.1	18.8545
KW	San Lorenzo	06.08_21	Sobralia fragrans	11.06	0.8	13.825
KW	San Lorenzo	06.08_22	Sobralia fragrans	10.19	0.8	12.7375
KW	San Lorenzo	10.09_9	Sobralia fragrans	13.12	0.9	14.5778
KW	San Lorenzo	27.09_15	Sobralia fragrans	14	1.3	10.7692
KW	San Lorenzo	27.09_8	Sobralia fragrans	13.07	0.7	18.6714
HE	BCI-Bro5	BCI-MA-185	Sobralia fragrans	12.44	2.27	5.48018
KW	San Lorenzo	05.09_18	Sobralia macrophylla	9.66	0.7	13.8
KW	San Lorenzo	10.09_18	Sobralia macrophylla	5.97	0.5	11.94
KW	San Lorenzo	12.09_5	Sobralia macrophylla	15.83	1.2	13.1917
KW	San Lorenzo	17.08_2	Sobralia macrophylla	8.21	0.6	13.6833
KW	San Lorenzo	21.08_26	Sobralia macrophylla	11.13	0.7	15.9
CC	CC_30	EPI LS 233	Sobralia sp.1_CC	11.34	0.83	13.6627
CC	CC_30	EPI LS 234	Sobralia sp.1_CC	11.27	0.94	11.9894
CC	CC_30	EPI LS 235	Sobralia sp.1_CC	9.64	0.92	10.4783
KW	San Lorenzo	01.10_23	Specklinia acrisepala	6.62	0.7	9.45714
KW	San Lorenzo	06.08_16	Specklinia acrisepala	9.41	0.8	11.7625
KW	San Lorenzo	06.08_3	Specklinia acrisepala	10.44	0.5	20.88
KW	San Lorenzo	06.08_6	Specklinia acrisepala	9.32	0.9	10.3556
KW	San Lorenzo	17.09_21	Specklinia acrisepala	6.08	0.4	15.2
KW	San Lorenzo	19.11_1	Specklinia acrisepala	5.02	0.7	7.17143
KW	San Lorenzo	01.10_24	Specklinia grobyi	5.5	1.4	3.92857
KW	San Lorenzo	01.10_26	Specklinia grobyi	6.07	1.4	4.33571
KW	San Lorenzo	06.08_12	Specklinia grobyi	10.18	1	10.18
KW	San Lorenzo	06.08_13	Specklinia grobyi	10.29	0.9	11.4333
KW	San Lorenzo	06.08_8	Specklinia grobyi	12.28	1.4	8.77143
HE	BCI-Cei4	BCI-MA-56	Stelis crescentiicola	5.85	1.23	4.7561
HE	BCI-Cei4	BCI-MA-57	Stelis crescentiicola	8.32	1.69	4.92308
HE	BCI-Cei4	BCI-MA-58	Stelis crescentiicola	9.97	1.75	5.69714
CC	CC_1600	ELCR 101	Stelis sp.1_CC	8.02	0.46	17.4348
CC	CC_1600	ELCR 102	Stelis sp.1_CC	13.14	0.71	18.507
CC	CC_1600	ELCR 92	Stelis sp.12_CC	8.56	0.97	8.82474
CC	CC_2000	ELCR 48	Stelis sp.14_CC	11.96	0.58	20.6207
CC	CC_1000	ELCR 118	Stelis sp.16_CC	9.51	0.37	25.7027
CC	CC_1000	ELCR 110	Stelis sp.18_CC	7.92	0.4	19.8
CC	CC_1000	ELCR 111	Stelis sp.18_CC	9.53	0.43	22.1628
CC	CC_1600	ELCR 88	Stelis sp.22_CC	8.43	0.81	10.4074
CC	CC_2000	ELCR 46	Stelis sp.5_CC	7.42	0.34	21.8235
CC	CC_2000	ELCR 47	Stelis sp.5_CC	8.11	0.56	14.4821
CC	CC_2000	ELCR 39	Stelis sp.7_CC	14.52	0.48	30.25
CC	CC_2000	ELCR 42	Stelis sp.7_CC	13.92	0.57	24.4211
KW	San Lorenzo	03.10_11	Stelis sp.KW	12.14	1.3	9.33846
KW	San Lorenzo	03.10_12	Stelis sp.KW	12.19	1.5	8.12667
KW	San Lorenzo	17.09_7	Stelis sp.KW	5.5	0.2	27.5
KW	San Lorenzo	17.09_8	Stelis sp.KW	6.39	0.6	10.65
KW	San Lorenzo	30.10_11	Stelis sp.KW	6.8	0.6	11.3333
KW	San Lorenzo	30.10_12	Stelis sp.KW	8.41	0.4	21.025
KW	San Lorenzo	01.08_11	Stenospermation angustifolium	18.9	1.2	15.75
KW	San Lorenzo	17.09_6	Stenospermation angustifolium	12.37	1	12.37
KW	San Lorenzo	24.07_1	Stenospermation angustifolium	14.45	0.9	16.0556
KW	San Lorenzo	25.10_16	Stenospermation angustifolium	13.81	0.9	15.3444
KW	San Lorenzo	29.08_5	Stenospermation angustifolium	9.34	0.9	10.3778
HE	BCI-Ana4	BCI-MA-109	Stenospermation angustifolium	11.35	1.67	6.79641
HE	BCI-Ana2	BCI-MA-115	Stenospermation angustifolium	14.05	1.79	7.84916
HE	BCI-Ana2	BCI-MA-116	Stenospermation angustifolium	14.06	1.45	9.69655
HE	BCI-Ana2	BCI-MA-117	Stenospermation angustifolium	12.99	1.92	6.76562
HE	BCI-Ana2	BCI-MA-90	Stenospermation angustifolium	11.85	2.01	5.89552
DS	FOC1	2461	Streptocarpus montanus	19.3	1.96	9.84694
DS	FOC2	2464	Streptocarpus montanus	21	1.9	11.0526
DS	FLM6	2832	Streptocarpus montanus	19.4	1.92	10.1042
DS	FOD3	2884	Streptocarpus montanus	17.4	1.79	9.72067
DS	FOD3	2886	Streptocarpus montanus	21.7	1.95	11.1282
DS	FOC2	2948	Streptocarpus montanus	18.9	1.74	10.8621
DS	FOC2	2949	Streptocarpus montanus	16.3	1.88	8.67021
DS	FOC1	2965	Streptocarpus montanus	20.2	2.37	8.52321
DS	FOC1	2966	Streptocarpus montanus	17.8	2.45	7.26531
DS	FOD1	3152	Streptocarpus montanus	19.3	2.46	7.84553
DS	FOD1	3154	Streptocarpus montanus	17.4	2.31	7.53247
DS	FOC1	3174	Streptocarpus montanus	19.7	1.98	9.94949
DS	FOC2	3183	Streptocarpus montanus	18.1	1.73	10.4624
KW	San Lorenzo	05.09_2	Tillandsia anceps	12.68	0.8	15.85
KW	San Lorenzo	05.09_23	Tillandsia anceps	9.22	0.9	10.2444
KW	San Lorenzo	06.08_15	Tillandsia anceps	4.82	0.4	12.05
KW	San Lorenzo	06.08_7	Tillandsia anceps	8.33	0.8	10.4125
KW	San Lorenzo	17.09_9	Tillandsia anceps	4.58	0.3	15.2667
HE	BCI-Ana6	BCI-MA-10	Tillandsia anceps	5.79	1.34	4.3209
HE	BCI-Ana6	BCI-MA-15	Tillandsia anceps	6.97	1.61	4.32919
CC	CC_1000	ELCR 462	Tillandsia anceps	9.61	0.24	40.0417
CC	CC_500	ELCR 487	Tillandsia anceps	12.6	0.63	20
CC	CC_500	ELCR 496	Tillandsia anceps	3.26	0.31	10.5161
CC	CC_30	EPI LS 241	Tillandsia anceps	7.25	0.56	12.9464
CC	CC_30	EPI LS 249	Tillandsia anceps	5.46	0.56	9.75
KW	San Lorenzo	12.09_3	Tillandsia bulbosa	4.98	0.2	24.9
KW	San Lorenzo	17.08_1	Tillandsia bulbosa	4.01	0.6	6.68333
KW	San Lorenzo	17.09_12	Tillandsia bulbosa	7.07	0.5	14.14
KW	San Lorenzo	21.08_29	Tillandsia bulbosa	6.87	0.5	13.74
KW	San Lorenzo	26.07_13	Tillandsia bulbosa	8.68	1	8.68
HE	BCI-Bro2	BCI-MA-194	Tillandsia bulbosa	6.15	1.14	5.39474
CC	CC_30	EPI LS 253	Tillandsia festucoides	6.02	0.28	21.5
CC	CC_30	EPI LS 254	Tillandsia festucoides	6.56	0.47	13.9574
CC	CC_1600	ELCR 485	Tillandsia imbricata	11.36	0.64	17.75
CC	CC_1600	ELCR 499	Tillandsia imbricata	13.2	0.76	17.3684
CC	CC_1600	ELCR 500	Tillandsia imbricata	13.23	0.98	13.5
CC	CC_2000	ELCR 7	Tillandsia imbricata	11.66	0.46	25.3478
CC	CC_1000	ELCR 17	Tillandsia sp.2_CC	7.24	0.28	25.8571
RP	T6 Federal District	TT1	Tillandsia tenuifolia	4.24	0.14	30.2857
RP	T1 Federal District	TT10	Tillandsia tenuifolia	5.69	0.9	6.32222
RP	T6 Federal District	TT2	Tillandsia tenuifolia	4.01	0.45	8.91111
RP	T6 Federal District	TT3	Tillandsia tenuifolia	3.92	0.26	15.0769
RP	T7 Federal District	TT4	Tillandsia tenuifolia	5.11	0.29	17.6207
RP	T7 Federal District	TT5	Tillandsia tenuifolia	4.4	0.21	20.9524
RP	T1 Federal District	TT6	Tillandsia tenuifolia	6.56	1	6.56
RP	T2 Federal District	TT7	Tillandsia tenuifolia	3.37	0.28	12.0357
RP	T2 Federal District	TT8	Tillandsia tenuifolia	3.66	0.68	5.38235
RP	T2 Federal District	TT9	Tillandsia tenuifolia	4.76	0.66	7.21212
CC	CC_30	EPI LS 258	Tillandsia venusta	8.6	1.31	6.56489
DS	FPO4	2848	Triceratorhynchus viridiflorus	20.9	2.39	8.74477
DS	FPO4	2849	Triceratorhynchus viridiflorus	19	2.36	8.05085
KW	San Lorenzo	25.10_6	Trichocentrum capistratum	8.09	0.7	11.5571
KW	San Lorenzo	25.10_6	Trichocentrum capistratum	7.35	0.5	14.7
KW	San Lorenzo	13.11_20	Trichomanes angustifrons	15.86	0.8	19.825
KW	San Lorenzo	19.11_NA	Trichomanes angustifrons	20.79	1.1	18.9
CC	CC_1000	ELCR 222	Trichomanes crinitum	13.95	0.38	36.7105
CC	CC_500	ELCR 146	Trichomanes crispum	16.08	0.6	26.8
KW	San Lorenzo	19.11_16	Trichomanes godmanii	19.03	1.8	10.5722
KW	San Lorenzo	19.11_18	Trichomanes godmanii	19.13	1.4	13.6643
KW	San Lorenzo	19.11_34	Trichomanes kapplerianum	17.08	1.7	10.0471
KW	San Lorenzo	19.11_41	Trichomanes kapplerianum	14.3	0.9	15.8889
KW	San Lorenzo	19.11_NA	Trichomanes kapplerianum	19.55	1.2	16.2917
CC	CC_1600	ELCR 282	Trichomanes lucens	12.31	0.77	15.987
KW	San Lorenzo	13.11_22	Trichomanes nummularium	11.98	0.6	19.9667
KW	San Lorenzo	13.11_23	Trichomanes nummularium	10.54	1.2	8.78333
KW	San Lorenzo	13.11_29	Trichomanes nummularium	16.43	0.8	20.5375
KW	San Lorenzo	13.11_21	Trichomanes punctatum	12.45	0.6	20.75
KW	San Lorenzo	13.11_24	Trichomanes punctatum	12.42	1.5	8.28
KW	San Lorenzo	13.11_25	Trichomanes punctatum	11.08	0.8	13.85
KW	San Lorenzo	13.11_26	Trichomanes punctatum	19.09	0.9	21.2111
KW	San Lorenzo	13.11_27	Trichomanes punctatum	11.98	0.6	19.9667
KW	San Lorenzo	13.11_28	Trichomanes punctatum	13.09	0.7	18.7
HE	BCI-Ana4	BCI-MA-105	Trichomanes sp.HE	30.21	1.74	17.3621
KW	San Lorenzo	01.10_22	Trichopilia maculata	16.99	1.3	13.0692
KW	San Lorenzo	15.10_2	Trichopilia maculata	9.58	1.2	7.98333
KW	San Lorenzo	15.10_3	Trichopilia maculata	18.05	1.4	12.8929
KW	San Lorenzo	31.10_20	Trichopilia maculata	20.48	1.9	10.7789
KW	San Lorenzo	31.10_21	Trichopilia maculata	14.71	1.4	10.5071
HE	BCI-Ana5	BCI-MA-128	Trichopilia maculata	12.27	1.33	9.22556
HE	BCI-Ana5	BCI-MA-129	Trichopilia maculata	13.55	1.2	11.2917
HE	BCI-Ana5	BCI-MA-130	Trichopilia maculata	11.68	2.58	4.52713
HE	BCI-Bro5	BCI-MA-148	Trichopilia maculata	10	1.59	6.28931
HE	BCI-Bro1	BCI-MA-171	Trichopilia maculata	9.67	1.64	5.89634
HE	BCI-Bro1	BCI-MA-172	Trichopilia maculata	12.42	2.14	5.80374
HE	BCI-Bro1	BCI-MA-173	Trichopilia maculata	10.17	1.91	5.32461
KW	San Lorenzo	06.08_14	Trichosalpinx orbicularis	9.54	0.7	13.6286
KW	San Lorenzo	06.08_4	Trichosalpinx orbicularis	9.89	1	9.89
KW	San Lorenzo	06.08_5	Trichosalpinx orbicularis	11.86	1.3	9.12308
KW	San Lorenzo	10.09_19	Trichosalpinx orbicularis	5.29	0.1	52.9
KW	San Lorenzo	10.09_7	Trichosalpinx orbicularis	7.29	1.6	4.55625
KW	San Lorenzo	13.11_15	Trichosalpinx orbicularis	10.08	1.4	7.2
CC	CC_1000	ELCR 125	Trigonidium insigne	9.12	0.52	17.5385
CC	CC_500	ELCR 128	Trigonidium insigne	10.48	0.54	19.4074
CC	CC_500	ELCR 129	Trigonidium insigne	10.42	0.8	13.025
CC	CC_2000	ELCR 73	Trigonidium sp.1_CC	9.63	0.5	19.26
DS	FPO5	2781	Umbilicus botryoides	28.5	2.51	11.3546
DS	FPO5	2782	Umbilicus botryoides	26.6	2.34	11.3675
DS	FOD4	2836	Umbilicus botryoides	26.5	3.33	7.95796
DS	FPO1	2924	Umbilicus botryoides	24.7	2.97	8.3165
DS	FPO1	2930	Umbilicus botryoides	23.3	2.28	10.2193
DS	FPO1	2931	Umbilicus botryoides	25.1	3.7	6.78378
DS	FPO3	3023	Umbilicus botryoides	26	2.54	10.2362
DS	FPO3	3025	Umbilicus botryoides	23.3	2.95	7.89831
DS	FPO2	3037	Umbilicus botryoides	21.5	2.35	9.14894
DS	FPO2	3038	Umbilicus botryoides	26.8	2.49	10.7631
DS	FOC5	3060	Umbilicus botryoides	24.9	3.51	7.09402
DS	FOC5	3064	Umbilicus botryoides	25.6	3.19	8.02508
CC	CC_500	ELCR 147	Vittaria graminifolia	9.15	0.83	11.0241
CC	CC_1600	ELCR 312	Vittaria graminifolia	12.43	1.09	11.4037
CC	CC_1600	ELCR 320	Vittaria graminifolia	18.52	1.76	10.5227
CC	CC_2000	ELCR 350	Vittaria graminifolia	20.71	0.41	50.5122
KW	San Lorenzo	01.08_14	Vittaria lineata	8.43	1.7	4.95882
KW	San Lorenzo	01.08_15	Vittaria lineata	8.62	1.7	5.07059
KW	San Lorenzo	05.09_13	Vittaria lineata	7	1.4	5
KW	San Lorenzo	08.08_17	Vittaria lineata	8.34	1	8.34
KW	San Lorenzo	10.10_5	Vittaria lineata	15.25	1.2	12.7083
KW	San Lorenzo	25.10_20	Vittaria lineata	9.13	1.7	5.37059
HE	BCI-Cei2	BCI-MA-jb166	Vittaria lineata	12.7	2.08	6.10577
HE	BCI-Cei3	BCI-MA-jb167	Vittaria lineata	5.7	1.33	4.28571
HE	BCI-Cei3	BCI-MA-jb168	Vittaria lineata	9.9	1.5	6.6
HE	BCI-Cei5	BCI-MA-jb169	Vittaria lineata	13	1.23	10.5691
HE	BCI-Cei5	BCI-MA-jb170	Vittaria lineata	13.4	1.65	8.12121
HE	BCI-Pse5	BCI-MA-jb172	Vittaria lineata	11.3	1.33	8.49624
HE	BCI-Bro3	BCI-MA-jb174	Vittaria lineata	7.1	1.12	6.33929
HE	BCI-Bro3	BCI-MA-jb175	Vittaria lineata	11.7	1.72	6.80233
HE	BCI-Bro5	BCI-MA-jb177	Vittaria lineata	12.8	1.1	11.6364
HE	BCI-Bro5	BCI-MA-jb178	Vittaria lineata	7.8	1.17	6.66667
HE	BCI-Bro5	BCI-MA-jb179	Vittaria lineata	10	1.26	7.93651
HE	BCI-Ana2	BCI-MA-jb180	Vittaria lineata	10.4	1.44	7.22222
HE	BCI-Ana2	BCI-MA-jb181	Vittaria lineata	8.1	1.36	5.95588
HE	BCI-Ana2	BCI-MA-jb182	Vittaria lineata	8.4	2.19	3.83562
HE	BCI-Ana6	BCI-MA-ZH40	Vittaria lineata	6.05	2.07	2.92271
HE	BCI-Ana6	BCI-MA-ZH41	Vittaria lineata	4.82	2.53	1.90514
HE	BCI-Ana6	BCI-MA-ZH42	Vittaria lineata	4.68	2.39	1.95816
HE	BCI-Ana6	BCI-MA-ZH43	Vittaria lineata	5.72	2.4	2.38333
KW	San Lorenzo	01.08_5	Vriesea gladioliflora	8.36	0.6	13.9333
KW	San Lorenzo	03.10_4	Vriesea gladioliflora	10.83	0.5	21.66
KW	San Lorenzo	03.10_5	Vriesea gladioliflora	9.68	0.8	12.1
KW	San Lorenzo	05.09_1	Vriesea gladioliflora	8.58	1.1	7.8
KW	San Lorenzo	15.10_10	Vriesea gladioliflora	7.42	0.5	14.84
CC	CC_30	EPI LS 272	Vriesea kupperiana	5.89	0.19	31
CC	CC_30	EPI LS 273	Vriesea kupperiana	8.65	0.47	18.4043
KW	San Lorenzo	05.09_26	Vriesea vittata	8.89	0.6	14.8167
KW	San Lorenzo	05.09_26	Vriesea vittata	7.96	1	7.96
KW	San Lorenzo	13.11_2	Vriesea vittata	6.65	0.8	8.3125
KW	San Lorenzo	13.11_2	Vriesea vittata	6.58	0.7	9.4
KW	San Lorenzo	13.11_30	Warczewiczella lipscombiae	12.84	0.6	21.4
KW	San Lorenzo	13.11_30	Warczewiczella lipscombiae	12.91	0.7	18.4429
KW	San Lorenzo	03.09_4	Weberocereus tunilla	6.76	0.7	9.65714
KW	San Lorenzo	08.08_10	Weberocereus tunilla	2.72	0.7	3.88571
KW	San Lorenzo	08.08_19	Weberocereus tunilla	6.49	1.7	3.81765
KW	San Lorenzo	08.08_8	Weberocereus tunilla	9.02	2.2	4.1
KW	San Lorenzo	19.11_28	Weberocereus tunilla	19.48	3.1	6.28387
KW	San Lorenzo	19.11_6	Weberocereus tunilla	2.85	1	2.85
CC	CC_1000	ELCR 16	Werauhia sp.1_CC	4.92	0.17	28.9412
HE	BCI-Ana3	BCI-MA-78	Xylobium foveatum	12.88	2.07	6.22222
This study	ALM	PLF-ZL-L-1	Lepisorus scolopendrium	17.96	3.15188	5.69819
This study	ALM	PLF-ZL-L-2	Lepisorus scolopendrium	24.69	3.47856	7.09776
This study	ALM	PLF-ZL-L-3	Lepisorus scolopendrium	26.2	3.59075	7.29652
This study	ALM	PLF-ZL-L-4	Lepisorus scolopendrium	22.55	3.14408	7.1722
This study	ALM	PLF-ZL-L-5	Lepisorus scolopendrium	24.55	4.02878	6.09365
This study	ALM	PLF-ZL-L-6	Lepisorus scolopendrium	22.74	3.37619	6.7354
This study	ALM	PLF-ZL-L-7	Lepisorus scolopendrium	18	2.9828	6.0346
This study	ALM	PLF-TS-2	Asplenium indicum	28.15	2.42723	11.5976
This study	ALM	PLF-TS-5	Asplenium indicum	32.91	4.43488	7.42073
This study	ALM	PLF-TS-6	Asplenium indicum	25.98	2.60871	9.95894
This study	ALM	PLF-TS-7	Asplenium indicum	34.16	2.28508	14.9491
This study	ALM	PLF-TS-8	Asplenium indicum	33.63	3.9203	8.57843
This study	ALM	PLF-TS-9	Asplenium indicum	27.47	2.88117	9.53432
This study	ALM	PLF-ES-L-1	Lepisorus bicolor	25.02	2.95	8.48136
This study	ALM	PLF-ES-L-2	Lepisorus bicolor	25.27	2.83809	8.90388
This study	ALM	PLF-ES-L-3	Lepisorus bicolor	17.56	2.70761	6.48544
This study	ALM	PLF-ES-L-4	Lepisorus bicolor	19.52	2.50854	7.78142
This study	ALM	PLF-ES-L-5	Lepisorus bicolor	21.22	2.93294	7.23506
This study	ALM	PLF-ES-L-6	Lepisorus bicolor	23.1	2.98347	7.74265
This study	ALM	PLF-ES-L-7	Lepisorus bicolor	16.53	1.8508	8.93126
This study	ALM	PLF-ES-L-8	Lepisorus bicolor	20.75	2.81033	7.38347
This study	ALM	PLF-AP-L-1	Araiostegia perdurans	29.06	1.44835	20.0641
This study	ALM	PLF-AP-L-3	Araiostegia perdurans	23.95	1.58644	15.0967
This study	ALM	PLF-AP-L-5	Araiostegia perdurans	23.46	2.03535	11.5263
This study	ALM	PLF-PA-L-1	Goniophlebium amoenum	37.94	4.90014	7.74264
This study	ALM	PLF-PA-L-2	Goniophlebium amoenum	45.9	5.40111	8.49826
This study	ALM	PLF-PA-L-5	Goniophlebium amoenum	26.42	4.15992	6.35109
This study	ALM	PLF-PA-L-6	Goniophlebium amoenum	39.1	3.01746	12.9579
This study	ALM	PLF-PA-L-8	Goniophlebium amoenum	34.68	5.62873	6.16125
This study	ALM	PLF-PA-L-9	Goniophlebium amoenum	25.6	1.85677	13.7874
This study	ALM	PLF-PA-L-10	Goniophlebium amoenum	33.52	2.53187	13.2392
This study	ALM	PLF-PA-L-12	Goniophlebium amoenum	36.22	2.48261	14.5895
This study	ALM	PLF-PA-L-13	Goniophlebium amoenum	35.22	2.28234	15.4316
This study	ALM	TMF-DG-L-1	Selliguea griffithiana	13.54	1.1244	12.042
This study	ALM	TMF-DG-L-2	Selliguea griffithiana	15.49	2.28815	6.76965
This study	ALM	TMF-DG-L-3	Selliguea griffithiana	11.34	1.20269	9.42889
This study	ALM	TMF-DG-L-4	Selliguea griffithiana	16.5	1.84768	8.93013
This study	ALM	TMF-DG-L-6	Selliguea griffithiana	22.54	2.93762	7.67289
This study	ALM	TMF-ES-L-1	Lepisorus bicolor	15.67	1.48026	10.586
This study	ALM	TMF-ES-L-2	Lepisorus bicolor	15.58	3.35591	4.64255
This study	ALM	TMF-ES-L-3	Lepisorus bicolor	12.58	1.23759	10.1649
This study	ALM	TMF-ES-L-4	Lepisorus bicolor	12.9	1.36182	9.47261
This study	ALM	TMF-ES-L-5	Lepisorus bicolor	17.96	1.92318	9.33872
This study	ALM	TMF-ES-L-6	Lepisorus bicolor	22.41	1.32329	16.9351
This study	ALM	TMF-ES-L-7	Lepisorus bicolor	20.84	1.38862	15.0077
This study	ALM	TMF-ES-L-8	Lepisorus bicolor	15.59	3.1781	4.90545
This study	ALM	TMF-ES-L-9	Lepisorus bicolor	20.07	2.56904	7.81225
This study	ALM	TMF-ES-L-10	Lepisorus bicolor	17.86	2.39987	7.44208
This study	ALM	TMF-ES-L-12	Lepisorus bicolor	31.56	3.07067	10.2779
This study	ALM	TMF-TS-1	Asplenium indicum	31.54	1.75863	17.9345
This study	ALM	TMF-TS-2	Asplenium indicum	27.25	1.55225	17.5552
This study	ALM	TMF-TS-3	Asplenium indicum	30.72	2.7251	11.273
This study	ALM	TMF-TS-4	Asplenium indicum	36.66	2.11907	17.3
This study	ALM	TMF-AP-L-2	Araiostegia perdurans	28.49	1.61188	17.675
This study	ALM	TMF-PA-L-4	Goniophlebium amoenum	29.55	1.84836	15.9872
This study	ALM	TMF-H-L-1	Aeschynanthus buxifolius	14.75	1.1586	12.7309
This study	ALM	TMF-DG-L-5	Selliguea griffithiana	12.52	1.43003	8.75503
This study	ALM	PLF-SD-1	Haplopteris flexuosa	16.54	1.20692	13.7042
This study	ALM	PLF-SD-2	Haplopteris flexuosa	20.36	1.70644	11.9313
This study	ALM	PLF-SD-3	Haplopteris flexuosa	24.11	2.49574	9.66048
This study	ALM	PLF-AP-6	Araiostegia perdurans	20.49	1.53842	13.3189
This study	ALM	PLF-DY-L-4	Lepisorus loriformis	14.65	2.08871	7.01389
This study	ALM	PLF-BH-L-4	Agapetes mannii	29.26	2.44017	11.991
This study	ALM	PLF-DY-L-3	Lepisorus loriformis	14.64	1.68904	8.66767
This study	ALM	PLF-H-L-11	Aeschynanthus buxifolius	9.79	1.01492	9.64611
This study	ALM	SPF-ZL-L-1	Lepisorus scolopendrium	19.85	1.06693	18.6048
This study	ALM	SPF-ZL-L-2	Lepisorus scolopendrium	20.59	2.30186	8.94495
This study	ALM	SPF-ZL-L-3	Lepisorus scolopendrium	14.89	1.05578	14.1034
This study	ALM	SPF-ZL-L-4	Lepisorus scolopendrium	21.57	1.61714	13.3384
This study	ALM	SPF-ZL-L-5	Lepisorus scolopendrium	12.99	2.24408	5.78856
This study	ALM	SPF-ZL-L-6	Lepisorus scolopendrium	16.64	1.7323	9.60573
This study	ALM	SPF-ZL-L-8	Lepisorus scolopendrium	15.81	2.37194	6.66543
This study	ALM	SPF-ZL-L-10	Lepisorus scolopendrium	22.73	2.40349	9.45708
This study	ALM	SPF-ES-L-1	Lepisorus bicolor	18.17	3.30995	5.48951
This study	ALM	SPF-ES-L-2	Lepisorus bicolor	19.45	1.98599	9.79362
This study	ALM	SPF-ES-L-3	Lepisorus bicolor	18	1.40575	12.8045
This study	ALM	SPF-ES-L-4	Lepisorus bicolor	18.51	1.73786	10.651
This study	ALM	SPF-ES-L-5	Lepisorus bicolor	18.78	1.69182	11.1005
This study	ALM	SPF-ES-L-6	Lepisorus bicolor	20.25	2.09114	9.6837
This study	ALM	SPF-ES-L-7	Lepisorus bicolor	16.21	1.15249	14.0652
This study	ALM	SPF-PA-L-1	Goniophlebium amoenum	26.58	1.60194	16.5924
This study	ALM	SPF-AP-L-1	Araiostegia perdurans	17.8	1.20989	14.7121
This study	ALM	PPF-AP-L-1	Araiostegia perdurans	17.7	1.05416	16.7907
This study	ALM	PPF-AP-L-2	Araiostegia perdurans	14.68	0.934601	15.7072
This study	ALM	PPF-AP-L-3	Araiostegia perdurans	23.19	1.89403	12.2437
This study	ALM	PPF-ES-L-1	Lepisorus bicolor	17.16	1.25656	13.6564
This study	ALM	PPF-ES-L-2	Lepisorus bicolor	18.44	1.34548	13.7051
This study	ALM	PPF-ES-L-3	Lepisorus bicolor	25.19	3.99186	6.31034
This study	ALM	PPF-DG-L-1	Selliguea griffithiana	10.54	1.10507	9.53784
This study	ALM	PPF-DG-L-2	Selliguea griffithiana	13.67	1.2044	11.3501
This study	ALM	PPF-SD-L-1	Haplopteris flexuosa	17.64	2.01603	8.74988
This study	ALM	PPF-ZL-L-1	Lepisorus scolopendrium	27.05	6.41372	4.21752
This study	ALM	PLF-BH-L-12	Agapetes mannii	12.55	0.924544	13.5743
This study	ALM	PLF-H-L-1	Aeschynanthus buxifolius	9.77	1.04085	9.3866
This study	ALM	PLF-H-L-3	Aeschynanthus buxifolius	12.34	1.504	8.20479
This study	ALM	PLF-DY-L-1	Lepisorus loriformis	15.1	1.80736	8.35474
This study	ALM	PLF-DY-L-4	Lepisorus loriformis	13.38	1.81894	7.35591
This study	ALM	PLF-PA-L-7	Goniophlebium amoenum	31.14	2.64	11.7955
This study	ALM	PLF-AP-2	Araiostegia perdurans	25.57	1.20513	21.2176
This study	ALM	PLF-AP-9	Araiostegia perdurans	24.05	1.23948	19.4032
This study	ALM	TMF-DG-L-6	Selliguea griffithiana	15.07	0.761135	19.7994
This study	ALM	TMF-PA-L-1	Goniophlebium amoenum	22.88	4.71642	4.85113
This study	ALM	TMF-ES-11	Lepisorus bicolor	26.59	1.6573	16.0442
This study	ALM	QSF-PA-L-1	Goniophlebium amoenum	52.95	2.90527	18.2255
This study	ALM	QSF-PA-L-2	Goniophlebium amoenum	37.33	1.85627	20.1102
This study	ALM	QSF-PA-L-4	Goniophlebium amoenum	28.28	2.72641	10.3726
This study	ALM	QSF-PA-L-5	Goniophlebium amoenum	23.31	3.01127	7.74092
This study	ALM	QSF-PA-L-6	Goniophlebium amoenum	25.45	2.82354	9.01351
This study	ALM	QSF-ES-L-1	Lepisorus bicolor	26.51	3.64892	7.26515
This study	ALM	QSF-ES-L-2	Lepisorus bicolor	26.82	4.35721	6.15531
This study	ALM	QSF-ES-L-3	Lepisorus bicolor	25.5	2.06527	12.347
This study	ALM	QSF-ES-L-4	Lepisorus bicolor	25.31	3.22665	7.84405
This study	ALM	QSF-ES-L-5	Lepisorus bicolor	14.74	1.19	12.3866
This study	ALM	QSF-ES-L-7	Lepisorus bicolor	20.86	1.03841	20.0884
This study	ALM	QSF-DY-L-1	Lepisorus loriformis	16.02	2.85644	5.60839
This study	ALM	QSF-DY-L-2	Lepisorus loriformis	11.71	3.39035	3.45392
This study	ALM	QSF-DY-L-3	Lepisorus loriformis	15.7	3.48499	4.50503
This study	ALM	QSF-DY-L-4	Lepisorus loriformis	15.16	2.95874	5.1238
This study	ALM	QSF-DY-L-5	Lepisorus loriformis	15.29	2.56228	5.96733
This study	ALM	QSF-DY-L-7	Lepisorus loriformis	15.24	3.26662	4.66538
This study	ALM	QSF-SD-L-1	Haplopteris flexuosa	30.16	2.80131	10.7664
This study	ALM	QSF-SD-L-2	Haplopteris flexuosa	25.6	1.73914	14.7199
This study	ALM	QSF-SD-L-3	Haplopteris flexuosa	17.9	3.07802	5.81543
This study	ALM	QSF-SD-L-4	Haplopteris flexuosa	19.27	3.04736	6.32351
This study	ALM	QSF-SD-L-5	Haplopteris flexuosa	17.52	3.09589	5.65912
This study	ALM	QSF-SD-L-6	Haplopteris flexuosa	24.58	3.02109	8.13613
This study	ALM	QSF-SD-L-7	Haplopteris flexuosa	22.33	2.62859	8.49505
This study	ALM	QSF-SD-L-8	Haplopteris flexuosa	25.45	2.42629	10.4893
This study	ALM	QSF-SD-L-9	Haplopteris flexuosa	28.49	3.44209	8.27696
This study	ALM	QSF-AP-L-1	Araiostegia perdurans	28.34	2.01644	14.0544
This study	ALM	QSF-AP-L-4	Araiostegia perdurans	27.92	2.39909	11.6378
This study	ALM	QSF-AP-L-5	Araiostegia perdurans	22.25	1.60687	13.8468
This study	ALM	QSF-AP-L-6	Araiostegia perdurans	24.4	1.15415	21.1412
This study	ALM	QSF-ZL-L-2	Lepisorus scolopendrium	30.37	6.78497	4.47607
This study	ALM	QSF-ZL-L-3	Lepisorus scolopendrium	12.94	3.5157	3.68063
This study	ALM	QSF-ZL-L-4	Lepisorus scolopendrium	20.2	1.39275	14.5036
This study	ALM	QSF-ZL-L-5	Lepisorus scolopendrium	30.79	4.33	7.11085
This study	ALM	QSF-TS-L-1	Asplenium indicum	20.33	2.56954	7.91191
This study	ALM	QSF-TS-L-2	Asplenium indicum	25.5	2.23605	11.404
This study	ALM	QSF-H-L-1	Aeschynanthus buxifolius	7.89	0.539041	14.6371
This study	ALM	QSF-H-L-2	Aeschynanthus buxifolius	15.89	1.99673	7.95801
This study	ALM	QSF-H-L-3	Aeschynanthus buxifolius	12.24	1.74835	7.00087
This study	ALM	QSF-DG-L-1	Selliguea griffithiana	13.15	1.55604	8.45092
This study	ALM	QSF-DG-L-2	Selliguea griffithiana	12.33	1.21118	10.1802
This study	ALM	QSF-DY-6	Lepisorus loriformis	16.77	1.71585	9.77358
This study	ALM	W1-1-PA-L-1	Goniophlebium amoenum	23.46	1.40665	16.6779
This study	ALM	W1-1-PA-L-2	Goniophlebium amoenum	27.72	1.48356	18.6848
This study	ALM	W1-1-PA-L-3	Goniophlebium amoenum	29.22	3.21606	9.08564
This study	ALM	W1-1-PA-L-5	Goniophlebium amoenum	27.91	2.02265	13.7988
This study	ALM	W1-1-PA-L-6	Goniophlebium amoenum	24.05	2.47678	9.7102
This study	ALM	W1-1-PA-L-7	Goniophlebium amoenum	31.42	2.28517	13.7495
This study	ALM	W1-1-PA-L-8	Goniophlebium amoenum	22.8	1.46156	15.5998
This study	ALM	W1-1-PA-L-9	Goniophlebium amoenum	20.65	1.51655	13.6164
This study	ALM	W1-1-PA-L-10	Goniophlebium amoenum	34.22	4.22033	8.10837
This study	ALM	W1-1-PA-L-11	Goniophlebium amoenum	26.31	1.68626	15.6026
This study	ALM	W1-1-AP-L-1	Araiostegia perdurans	25.32	1.57362	16.0903
This study	ALM	W1-1-AP-L-2	Araiostegia perdurans	25.04	1.55235	16.1304
This study	ALM	W1-1-AP-L-3	Araiostegia perdurans	24.61	1.38714	17.7415
This study	ALM	W1-1-AP-L-4	Araiostegia perdurans	18.84	1.16641	16.1521
This study	ALM	W1-1-AP-L-5	Araiostegia perdurans	17.57	0.984775	17.8416
This study	ALM	W1-1-ZL-L-1	Lepisorus scolopendrium	22.62	5.27639	4.28702
This study	ALM	W1-1-ZL-L-2	Lepisorus scolopendrium	18.55	1.02744	18.0546
This study	ALM	W1-1-ZL-L-4	Lepisorus scolopendrium	20.44	1.36422	14.9829
This study	ALM	W1-1-ZL-L-5	Lepisorus scolopendrium	16.47	1.34482	12.247
This study	ALM	W1-1-ZL-L-6	Lepisorus scolopendrium	17.65	1.13968	15.4868
This study	ALM	W1-1-ES-L-1	Lepisorus bicolor	26.12	5.24642	4.97863
This study	ALM	W1-1-ES-L-2	Lepisorus bicolor	15.1	0.861483	17.5279
This study	ALM	W1-1-ES-L-4	Lepisorus bicolor	15.11	1.52159	9.9304
This study	ALM	W1-1-ES-L-5	Lepisorus bicolor	18.55	1.33212	13.9252
This study	ALM	W1-1-ES-L-6	Lepisorus bicolor	18.46	2.24055	8.23905
This study	ALM	W1-1-ES-L-7	Lepisorus bicolor	31.03	3.35102	9.25987
This study	ALM	W1-1-ES-L-8	Lepisorus bicolor	21.84	1.65745	13.1769
This study	ALM	W1-1-H-L-7	Aeschynanthus buxifolius	17.91	2.07047	8.6502
This study	ALM	W1-1-H-L-8	Aeschynanthus buxifolius	8.88	0.767276	11.5734
This study	ALM	W1-1-H-L-9	Aeschynanthus buxifolius	7.9	0.851288	9.28006
This study	ALM	W1-1-SD-L-1	Haplopteris flexuosa	22.67	2.12885	10.649
This study	ALM	W1-1-SD-L-2	Haplopteris flexuosa	34.58	2.92408	11.826
This study	ALM	W1-1-SD-L-3	Haplopteris flexuosa	14.58	1.07444	13.5699
This study	ALM	W1-1-SD-L-4	Haplopteris flexuosa	25.7	2.00352	12.8274
This study	ALM	W1-1-DG-L-1	Selliguea griffithiana	7.61	0.830961	9.15807
This study	ALM	W1-1-H-L-1	Aeschynanthus buxifolius	12.28	0.321768	38.1641
This study	ALM	W1-1-H-L-2	Aeschynanthus buxifolius	12.92	1.21065	10.672
This study	ALM	W1-1-BH-L-3	Agapetes mannii	14.19	1.05206	13.4878
This study	ALM	W1-1-DY-L-1	Lepisorus loriformis	10.88	1.18878	9.15225
This study	ALM	W1-1-DY-L-2	Lepisorus loriformis	12.63	1.22581	10.3034
This study	ALM	W1-2-H-L-1	Aeschynanthus buxifolius	12.5	2.20018	5.68134
This study	ALM	W1-2-H-L-2	Aeschynanthus buxifolius	10.82	0.845964	12.7901
This study	ALM	W1-1-TS-L-2	Asplenium indicum	28.39	2.59233	10.9515
This study	ALM	W1-1-TS-L-3	Asplenium indicum	30.07	2.43233	12.3626
This study	ALM	W1-1-BH-L-2	Agapetes mannii	13.79	0.759433	18.1583
This study	ALM	TMF-ES-10-L	Lepisorus bicolor	10.32	0.976	10.5738
This study	ALM	TMF-ES-11-L	Lepisorus bicolor	18.64	1.47795	12.6121
This study	ALM	TMF-DG-5-S	Selliguea griffithiana	11.99	1.10801	10.8212
This study	ALM	QSF-AP-6-S	Araiostegia perdurans	7.06	0.571816	12.3466
This study	ALM	QSF-TS-1-L	Asplenium indicum	17.32	2.61788	6.61604
This study	ALM	QSF-TS-2-L	Asplenium indicum	33.72	2.47	13.6518
This study	ALM	PLF-H-2-L	Aeschynanthus buxifolius	11.49	2.44416	4.701
This study	ALM	PLF-TS-3-L	Asplenium indicum	35.5	2.77695	12.7838
This study	ALM	PLF-TS-4-L	Asplenium indicum	24.58	1.37631	17.8593
This study	ALM	W1-1-TS-1-L	Asplenium indicum	49.04	1.55811	31.4739
This study	ALM	W1-1-TS-3-L	Asplenium indicum	29	2.63108	11.0221
This study	ALM	PLF-H-2	Aeschynanthus buxifolius	14.76	3.61257	4.08573
This study	ALM	PLF-H-4	Aeschynanthus buxifolius	10.95	2.20917	4.95661
This study	ALM	PLF-H-5	Aeschynanthus buxifolius	21.22	4.4359	4.78369
This study	ALM	PLF-H-6	Aeschynanthus buxifolius	18.06	1.33847	13.493
This study	ALM	PLF-H-7	Aeschynanthus buxifolius	22.92	3.45853	6.6271
This study	ALM	PLF-H-8	Aeschynanthus buxifolius	23.54	3.92903	5.99129
This study	ALM	PLF-H-9	Aeschynanthus buxifolius	11.42	3.7973	3.0074
This study	ALM	PLF-H-10	Aeschynanthus buxifolius	12.58	1.81855	6.9176
This study	ALM	PLF-H-11	Aeschynanthus buxifolius	9.79	1.01492	9.64611
This study	ALM	PLF-H-12	Aeschynanthus buxifolius	19.41	4.09654	4.73814
This study	ALM	PLF-H-13	Aeschynanthus buxifolius	10.5	2.32192	4.52212
This study	ALM	PLF-H-14	Aeschynanthus buxifolius	10.91	1.50077	7.26962
This study	ALM	PLF-H-15	Aeschynanthus buxifolius	11.46	1.12903	10.1503
This study	ALM	PLF-H-16	Aeschynanthus buxifolius	10.25	1.94512	5.26959
This study	ALM	W1-1-H-3	Aeschynanthus buxifolius	11.83	0.907231	13.0397
This study	ALM	W1-1-H-4	Aeschynanthus buxifolius	14.84	1.51828	9.7742
This study	ALM	W1-1-H-5	Aeschynanthus buxifolius	9.56	1.0958	8.72424
This study	ALM	W1-1-H-6	Aeschynanthus buxifolius	11.71	1.03097	11.3583
This study	ALM	PLF-BH-3	Agapetes mannii	11.99	0.862171	13.9067
This study	ALM	PLF-BH-4	Agapetes mannii	9.35	0.731829	12.7762
This study	ALM	PLF-BH-5	Agapetes mannii	11.39	0.72544	15.7008
This study	ALM	PLF-BH-6	Agapetes mannii	11.79	0.737502	15.9864
This study	ALM	PLF-BH-7	Agapetes mannii	13.54	1.15763	11.6963
This study	ALM	PLF-BH-8	Agapetes mannii	11.88	0.712987	16.6623
This study	ALM	PLF-BH-9	Agapetes mannii	14.79	1.21367	12.1861
This study	ALM	PLF-BH-10	Agapetes mannii	10.69	0.766139	13.9531
This study	ALM	PLF-BH-11	Agapetes mannii	13.68	0.988249	13.8427
This study	ALM	PLF-BH-13	Agapetes mannii	16.1	1.25471	12.8317
This study	ALM	PLF-BH-14	Agapetes mannii	17.81	1.15914	15.3648
This study	ALM	PLF-BH-15	Agapetes mannii	10.7	0.972444	11.0032
This study	ALM	PLF-BH-16	Agapetes mannii	11.12	0.842347	13.2012
This study	ALM	PPF-BH-3	Agapetes mannii	19.96	2.16312	9.22743
This study	ALM	W1-1-BH-1	Agapetes mannii	13.36	1.25583	10.6384
This study	ALM	W1-1-BH-4	Agapetes mannii	11.55	0.736589	15.6804
This study	ALM	W1-1-BH-5	Agapetes mannii	29.25	2.50738	11.6655
This study	ALM	W1-2-BH-1	Agapetes mannii	11.67	0.890375	13.1068
This study	ALM	TMF-BH-1	Agapetes mannii	14.91	1.03305	14.433
This study	ALM	S-JY-1L	Cautleya gracilis	24.7753	2.5882	9.5724
This study	ALM	S-JY-2L	Cautleya gracilis	27.6893	1.86907	14.8145
This study	ALM	S-JY-3L	Cautleya gracilis	32.5173	2.88984	11.2523
This study	ALM	S-JY-4L	Cautleya gracilis	28.4689	2.50039	11.3858
This study	ALM	S-JY-7L	Cautleya gracilis	23.9694	1.89345	12.6591
This study	ALM	S-JY-8L	Cautleya gracilis	26.6552	1.7688	15.0696
This study	ALM	F-JY-10L	Cautleya gracilis	36.2098	3.11	11.643
This study	ALM	S-JY-12L	Cautleya gracilis	27.9548	1.35012	20.7054
This study	ALM	S-JY-13L	Cautleya gracilis	26.4022	1.75878	15.0117
This study	ALM	F-JY-14L	Cautleya gracilis	37.0115	2.89339	12.7917
This study	ALM	S-JY-15L	Cautleya gracilis	26.1588	2.2127	11.8221
This study	ALM	S-JY-16L	Cautleya gracilis	38.4727	3.95291	9.73276
This study	ALM	S-JY-17L	Cautleya gracilis	47.7469	3.29153	14.506
This study	ALM	S-JY-18L	Cautleya gracilis	19.2773	1.51132	12.7553
This study	ALM	S-JY-19L	Cautleya gracilis	26.2313	2.61558	10.0288
This study	ALM	S-JY-28L	Cautleya gracilis	40.4067	3.32906	12.1376
This study	ALM	S-YY-1L	Elatostema monandrum	43.0488	2.91208	14.7828
This study	ALM	S-YY-3L	Elatostema monandrum	30.6104	4.97928	6.14755
This study	ALM	S-YY-4L	Elatostema monandrum	34.6265	7.19312	4.81384
This study	ALM	S-YY-5L	Elatostema monandrum	52.8133	7.12854	7.40871
This study	ALM	F-YY-6L	Elatostema monandrum	44.3553	8.85754	5.00763
This study	ALM	S-YY-7L	Elatostema monandrum	51.137	7.15447	7.14756
This study	ALM	S-YY-8L	Elatostema monandrum	29.2816	4.52447	6.47182
This study	ALM	S-YY-10L	Elatostema monandrum	37.6403	3.85119	9.77366
This study	ALM	S-YY-11L	Elatostema monandrum	23.8595	3.43911	6.93769
This study	ALM	S-YY-12L	Elatostema monandrum	45.3234	6.04567	7.49684
This study	ALM	S-YY-13L	Elatostema monandrum	43.4659	3.44322	12.6236
This study	ALM	S-YY-14L	Elatostema monandrum	26.0289	3.30054	7.88625
This study	ALM	S-YY-15L	Elatostema monandrum	27.1888	3.86885	7.02762
This study	ALM	S-YY-16L	Elatostema monandrum	40.8085	1.66271	24.5434
This study	ALM	S-YY-17L	Elatostema monandrum	36.8726	2.32805	15.8384
This study	ALM	S-YY-18L	Elatostema monandrum	39.2533	2.25849	17.3803
This study	ALM	S-YY-20L	Elatostema monandrum	32.7844	2.35704	13.9091
This study	ALM	S-CY-1L	Briggsia longifolia	17.367	1.92262	9.03298
This study	ALM	S-CY-2L	Briggsia longifolia	18.9647	2.03022	9.34123
This study	ALM	S-CY-3L	Briggsia longifolia	17.049	2.16487	7.8753
This study	ALM	S-CY-4L	Briggsia longifolia	21.3297	2.26662	9.41035
This study	ALM	S-CY-5L	Briggsia longifolia	15.9615	1.09489	14.5782
This study	ALM	S-CY-6L	Briggsia longifolia	15.4574	1.83774	8.41111
This study	ALM	S-CY-7L	Briggsia longifolia	15.1667	1.54477	9.81808
This study	ALM	S-CY-8L	Briggsia longifolia	13.3667	1.14806	11.6429
This study	ALM	S-CY-10L	Briggsia longifolia	14.5049	0.96027	15.105
This study	ALM	F-CY-14L	Briggsia longifolia	10.2395	0.773105	13.2446
This study	ALM	F-CY-15L	Briggsia longifolia	15.4677	1.03899	14.8872
This study	ALM	S-CY-16L	Briggsia longifolia	17.676	1.84245	9.59372
This study	ALM	S-CY-17L	Briggsia longifolia	21.124	1.38828	15.216
This study	ALM	S-CY-18L	Briggsia longifolia	17.9658	2.34471	7.66227
This study	ALM	S-CY-19L	Briggsia longifolia	17.7629	1.32517	13.4042
This study	ALM	S-CY-21L	Briggsia longifolia	18.2485	1.31539	13.8731
This study	ALM	S-CY-22L	Briggsia longifolia	15.2157	1.33703	11.3802
This study	ALM	S-CY-23L	Briggsia longifolia	12.1449	1.39471	8.70784
This study	ALM	S-CY-24L	Briggsia longifolia	19.2221	2.49103	7.71651
This study	ALM	S-CY-32L	Briggsia longifolia	20.222	1.47998	13.6637
This study	ALM	PLF-JY-L-1	Asplenium ensiforme	30.65	4.24155	7.22613
This study	ALM	PLF-JY-L-1	Asplenium ensiforme	17.12	1.96398	8.71698
This study	ALM	PLF-JY-L-2	Asplenium ensiforme	16.62	1.68781	9.8471
This study	ALM	PLF-JY-L-3	Asplenium ensiforme	14.64	1.69447	8.63987
This study	ALM	PLF-JY-L-4	Asplenium ensiforme	24.88	1.78	13.9775
This study	ALM	QSF-JY-L-2	Asplenium ensiforme	26.2	2.67602	9.79065
This study	ALM	QSF-JY-L-3	Asplenium ensiforme	26.15	3.57619	7.31225
This study	ALM	W1-1-JY-L-1	Asplenium ensiforme	28.29	2.75717	10.2605
This study	ALM	JY-1	Asplenium ensiforme	22.17	1.94675	11.3882
This study	ALM	JY-2	Asplenium ensiforme	27.47	3.05956	8.97843
This study	ALM	JY-3	Asplenium ensiforme	21.8	1.72316	12.6512
This study	ALM	JY-4	Asplenium ensiforme	21.44	2.23969	9.57274
This study	ALM	JY-5	Asplenium ensiforme	23.4	1.74613	13.4011
This study	ALM	JY-6	Asplenium ensiforme	23.77	2.65546	8.95135
This study	ALM	JY-7	Asplenium ensiforme	25.48	3.00749	8.47217
This study	ALM	JY-8	Asplenium ensiforme	21.89	2.30475	9.49778
This study	ALM	JY-9	Asplenium ensiforme	25.54	2.72412	9.37551
This study	ALM	JY-10	Asplenium ensiforme	21.86	1.84053	11.877
This study	ALM	QSF-CY-L-1	Briggsia longifolia	14.73	1.79601	8.2015
This study	ALM	QSF-CY-L-2	Briggsia longifolia	18.43	2.78172	6.6254
This study	ALM	QSF-CY-L-3	Briggsia longifolia	17.81	2.12678	8.37417
This study	ALM	QSF-LT-L-1	Elatostema monandrum	32.15	6.54802	4.90988
This study	ALM	QSF-LT-L-2	Elatostema monandrum	23.12	4.1469	5.57525
This study	ALM	SPF-CG-L-1	Cautleya gracilis	22.59	1.93209	11.692
This study	ALM	SPF-CG-L-3	Cautleya gracilis	20.6	1.83094	11.251
This study	ALM	SPF-CG-L-5	Cautleya gracilis	21.41	1.87622	11.4112
This study	ALM	SPF-CG-L-2	Cautleya gracilis	29.07	2.336	12.4443
This study	ALM	PLF-HJ-L-1	Polygonatum punctatum	8.74	0.623992	14.0066
This study	ALM	TMF-HJ-L-1	Polygonatum punctatum	16.32	1.61662	10.0951
This study	ALM	W1-1-HJ-L-1	Polygonatum punctatum	12.83	1.36436	9.40369
This study	ALM	W1-1-HJ-L-2	Polygonatum punctatum	12.41	1.13733	10.9115
This study	ALM	W1-1-HJ-L-3	Polygonatum punctatum	20.96	1.59472	13.1434
This study	ALM	W1-2-HJ-L-1	Polygonatum punctatum	14.84	1.38097	10.7461
This study	ALM	PLF-GM-L-2	Selliguea connexa	23.81	1.30067	18.306
This study	ALM	PLF-GM-L-3	Selliguea connexa	13.88	1.17242	11.8388
This study	ALM	W1-1-GM-L-1	Selliguea connexa	12.1	1.32647	9.12196
This study	ALM	PLF-CN-L-1	Goniophlebium dielseanum	20.1	5.53605	3.63074
This study	ALM	PPF-CN-L-1	Goniophlebium dielseanum	23.49	1.97479	11.895
This study	ALM	QSF-CN-L-1	Goniophlebium dielseanum	46.33	2.60286	17.7996
This study	ALM	QSF-CN-L-2	Goniophlebium dielseanum	32	1.70306	18.7897
This study	ALM	W1-1-CN-L-1	Goniophlebium dielseanum	17.29	1.58351	10.9188
This study	ALM	W1-1-OW-L-1	Oleandra wallichii	10.93	0.796697	13.7191
This study	ALM	W1-1-OW-L-2	Oleandra wallichii	18.59	1.27118	14.6242
This study	ALM	0501-24-H5-GSTJ	Oleandra wallichii	13.13	1.21282	10.826
This study	ALM	0302-28-H3-GSTJ-L	Oleandra wallichii	23.27	1.56552	14.8641
This study	ALM	0406-40-H4-nslg	Goniophlebium argutum	29.69	1.5761	18.8376
This study	ALM	0406-40-Z3-H5-nslg	Goniophlebium argutum	21.48	2.27256	9.45191
This study	ALM	0406-40-H5-CN	Goniophlebium dielseanum	18.57	1.7058	10.8864
This study	ALM	TMF-JZ-L-1	Arthromeris lehmanni	27.22	1.21002	22.4955
This study	ALM	W1-1-JZ-L-2	Arthromeris lehmanni	21.28	1.37387	15.489
This study	ALM	0302-28-H3-JZ	Arthromeris lehmanni	20.35	1.28076	15.889
This study	ALM	0501-24-H3-JZ	Arthromeris lehmanni	18.57	1.41503	13.1234
This study	BB	BB-H0-BS-01-L	Bulbophyllum spathulatum	8.22	0.664425	12.3716
This study	BB	BB-H2-CO-01-L	Coelogyne ovalis	17.46	1.39038	12.5577
This study	BB	BB-H2-PC-01-L	Pholidota articulata	10.92	0.820797	13.3041
This study	BB	BB-H2-PC-02-L	Pholidota articulata	12.31	0.831976	14.7961
This study	BB	BB-H2-CH-01-L	Ceratostylis himalaica	8.64	1.11154	7.77297
This study	BB	BB-H2-CH-02-L	Ceratostylis himalaica	8.57	0.915351	9.36253
This study	BB	BB-H2-EA-01-L	Epigeneium amplum	11.82	0.726238	16.2757
This study	BB	BB-H2-EB-01-L	Pinalia bipunctata	13.49	1.44305	9.34824
This study	BB	BB-H2-EB-02-L	Pinalia bipunctata	13.95	1.83026	7.62186
This study	BB	BB-H2-TP-01-L	Trichotosia pulvinata	9.29	1.02106	9.09842
This study	BB	BB-H2-TP-02-L	Trichotosia pulvinata	6.9	1.3249	5.20792
This study	BB	BB-H2-TP-03-L	Trichotosia pulvinata	11.37	1.03981	10.9347
This study	BB	BB-H2-TP-05-L	Trichotosia pulvinata	13.1	2.32619	5.63152
This study	BB	BB-H2-DS-CL-L	Dendrobium sulcatum	7.31	0.548521	13.3267
This study	BB	BB-H2-BR-01-L	Bulbophyllum reptans	15.41	1.96075	7.85926
This study	BB	BB-H2-BS-01-L	Bulbophyllum spathulatum	9.95	1.02594	9.69842
This study	BB	BB-H2-BS-02-L	Bulbophyllum spathulatum	11.66	1.17074	9.95948
This study	BB	BB-H2-FP-01-L	Trichotosia pulvinata	11.13	0.845121	13.1697
This study	BB	BB-H2-TC-01-L	Thrixspermum centipeda	12.13	0.96918	12.5157
This study	BB	BB-H2-CR-01-L	Cleisostoma rostratum	9.45	0.583133	16.2056
This study	BB	BB-H2-PU-01-L	Pomatocalpa undulatum	12.71	1.28379	9.90036
This study	BB	BB-H5-OJ-O1-L	Oberonia jenkinsiana	9.6	0.93903	10.2233
This study	BB	BB-H5-OJ-O2-L	Oberonia jenkinsiana	9.18	0.926159	9.9119
This study	BB	BB-H0-Db-1	Pholidota pallida	20.57	2.65965	7.73409
This study	BB	BB-H1-CM-1	Cleisostoma menghaiense	9.52	1.27822	7.44783
This study	BB	BB-H1-SS-1	Sarcoglyphis smithiana	6.38	0.489182	13.0422
This study	BB	BB-H0-Pb-2	Pholidota pallida	24.21	3.1791	7.61536
This study	BB	H0-2-CJ	Asplenium nidus	32.81	6.12092	5.3603
This study	BB	H2-2-CJ	Asplenium nidus	22.02	2.58416	8.52113
This study	BB	BB-HO-NN-01-L	Asplenium nidus	29.09	3.71437	7.83175
This study	BB	BB-HO-NN-02-L	Asplenium nidus	34.73	5.43199	6.39361
This study	BB	BB-HO-NN-03-L	Asplenium nidus	25.52	4.936	5.17018
This study	BB	BB-HO-NN-04-L	Asplenium nidus	34.38	4.84044	7.10266
This study	BB	BB-HO-NN-05-L	Asplenium nidus	23.04	4.67052	4.93307
This study	BB	BB-HO-MP-01-L	Microsorum punctatum	22.55	1.65395	13.6341
This study	BB	BB-HO-MP-03-L	Microsorum punctatum	16.76	2.81535	5.95309
This study	BB	BB-HO-MP-05-L	Microsorum punctatum	14.01	1.82299	7.68518
This study	BB	BB-HO-MP-06-L	Microsorum punctatum	16.65	3.66034	4.54876
This study	BB	BB-H1-NN-01-L	Asplenium nidus	22.14	3.50041	6.32498
This study	BB	BB-H2-NN-01-L	Asplenium nidus	20.94	2.97724	7.03337
This study	BB	BB-H2-NN-02-L	Asplenium nidus	22.66	4.02762	5.62616
This study	BB	BB-H2-NN-03-L	Asplenium nidus	34.47	5.63933	6.11242
This study	BB	BB-H5-MP-01-L	Microsorum punctatum	26.53	6.30308	4.20905
This study	BB	BB-H5-MP-02-L	Microsorum punctatum	12.12	2.36498	5.12478
This study	BB	BB-H5-MP-03-L	Microsorum punctatum	21.92	4.70618	4.65771
This study	BB	BB-H5-MP-04-L	Microsorum punctatum	15.82	3.20773	4.93184
This study	BB	BB-H5-NN-3-L	Asplenium nidus	18.3	4.23369	4.32247
This study	BB	BB-H5-NN-4-L	Asplenium nidus	23.87	5.01072	4.76379
This study	BB	BB-MP-01-L	Microsorum punctatum	13.77	3.1349	4.39249
This study	BB	BB-MP-03-L	Microsorum punctatum	18.51	3.79487	4.87763
This study	BB	BB-MP-05-L	Microsorum punctatum	18.8	3.39034	5.54516
This study	BB	BB-MP-07-L	Microsorum punctatum	18.33	5.21765	3.51308
This study	BB	BB-MP-10-L	Microsorum punctatum	17.79	2.68619	6.62277
This study	BB	BB-NN-01-L	Asplenium nidus	29.73	4.09996	7.25128
This study	BB	BB-NN-03-L	Asplenium nidus	17.58	1.61756	10.8682
This study	BB	BB-NN-04-L	Asplenium nidus	21.97	4.08912	5.37279
This study	BB	BB-NN-05-L	Asplenium nidus	18.89	1.335	14.1498
This study	BB	BB-NN-08-L	Asplenium nidus	43.52	6.94558	6.26586
This study	BB	BB-NN-10-L	Asplenium nidus	34.55	5.4915	6.29154
This study	BB	BB-NN-12(X)-L	Asplenium nidus	31.49	5.36879	5.86538
This study	BB	BB-MPU	Microsorum punctatum	12.56	2.07193	6.06199
This study	BB	BB-H3-NN-2	Asplenium nidus	36.59	4.17393	8.76632
This study	BB	BB-H5-NN-1	Asplenium nidus	34.2	6.39418	5.34862
This study	BB	BB-MP-1	Microsorum punctatum	13.82	3.57547	3.86522
This study	BB	BB-H2-AC-1	Aglaomorpha coronans	21.83	1.01009	21.6119
This study	BB	BB-H2-MP-1	Microsorum punctatum	16.79	0.948268	17.706
This study	BB	BB-H1-NN-2	Asplenium nidus	23.21	1.88451	12.3162
This study	BB	BB-H2-NN-3	Asplenium nidus	36.15	1.52066	23.7726
This study	BB	BB-H2-NN-1	Asplenium nidus	26.77	3.33226	8.03358
This study	BB	BB-NN-2	Asplenium nidus	28.7	2.18434	13.139
Oliveira	Federal District	AB1	Aechmea bromeliifolia	9.08994	2.5225	3.60354
Oliveira	Federal District	AB2	Aechmea bromeliifolia	8.26769	1.80828	4.57213
Oliveira	Federal District	AB3	Aechmea bromeliifolia	8.43415	1.57867	5.34258
Oliveira	Federal District	AB4	Aechmea bromeliifolia	14.1476	2.94429	4.80509
Oliveira	Federal District	AB5	Aechmea bromeliifolia	7.31469	1.19665	6.11263
Oliveira	Federal District	AB6	Aechmea bromeliifolia	8.20546	1.11593	7.35302
Oliveira	Federal District	AB7	Aechmea bromeliifolia	5.94783	1.05402	5.643
Oliveira	Federal District	AB8	Aechmea bromeliifolia	10.479	1.42277	7.36522
Oliveira	Federal District	AB9	Aechmea bromeliifolia	11.8814	1.07279	11.0753
Oliveira	Federal District	AB10	Aechmea bromeliifolia	7.26253	0.84135	8.63199
Oliveira	Federal District	BP1	Billbergia porteana	3.42792	0.375261	9.13477
Oliveira	Federal District	BP2	Billbergia porteana	5.73185	2.10737	2.71991
Oliveira	Federal District	BP3	Billbergia porteana	5.31125	1.87903	2.82659
Oliveira	Federal District	BP4	Billbergia porteana	8.71417	1.23226	7.07172
Oliveira	Federal District	BP5	Billbergia porteana	7.88252	1.16705	6.75422
Oliveira	Federal District	BP6	Billbergia porteana	7.98865	1.23226	6.48295
Oliveira	Federal District	BP7	Billbergia porteana	9.64296	2.76236	3.49084
Oliveira	Federal District	BP8	Billbergia porteana	17.5507	0.88822	19.7594
Oliveira	Federal District	BP9	Billbergia porteana	4.15851	0.3086	13.4754
Oliveira	Federal District	BP10	Billbergia porteana	7.90703	1.17137	6.75025
Oliveira	Federal District	TT1	Tillandsia tenuifolia	4.23675	0.141126	30.0211
Oliveira	Federal District	TT2	Tillandsia tenuifolia	4.01348	0.447765	8.96336
Oliveira	Federal District	TT3	Tillandsia tenuifolia	3.92061	0.259146	15.129
Oliveira	Federal District	TT4	Tillandsia tenuifolia	5.11431	0.287679	17.7778
Oliveira	Federal District	TT5	Tillandsia tenuifolia	4.40423	0.208901	21.0829
Oliveira	Federal District	TT6	Tillandsia tenuifolia	6.56098	0.996273	6.58552
Oliveira	Federal District	TT7	Tillandsia tenuifolia	3.36801	0.278679	12.0856
Oliveira	Federal District	TT8	Tillandsia tenuifolia	3.65993	0.679798	5.38384
Oliveira	Federal District	TT9	Tillandsia tenuifolia	4.76033	0.662782	7.18235
Oliveira	Federal District	TT10	Tillandsia tenuifolia	5.68675	0.904221	6.28911
Oliveira	Federal District	EA1	Epidendrum avicula	13.4744	0.991191	13.5941
Oliveira	Federal District	EA2	Epidendrum avicula	11.9793	1.0589	11.3129
Oliveira	Federal District	EA3	Epidendrum avicula	13.681	1.16257	11.7679
Oliveira	Federal District	EA4	Epidendrum avicula	13.6822	1.27249	10.7523
Oliveira	Federal District	EA5	Epidendrum avicula	11.3307	0.734761	15.421
Oliveira	Federal District	EA6	Epidendrum avicula	12.5384	0.648556	19.3328
Oliveira	Federal District	EA7	Epidendrum avicula	11.8939	0.808979	14.7023
Oliveira	Federal District	EA8	Epidendrum avicula	12.7207	0.739939	17.1915
Oliveira	Federal District	EA9	Epidendrum avicula	10.6725	0.884214	12.0701
Oliveira	Federal District	EA10	Epidendrum avicula	16.5531	1.02532	16.1443
Oliveira	Federal District	ED1	Epidendrum campaccii	7.12995	0.817838	8.71804
Oliveira	Federal District	ED2	Epidendrum campaccii	7.35014	0.745719	9.85644
Oliveira	Federal District	ED3	Epidendrum campaccii	9.52682	0.870519	10.9438
Oliveira	Federal District	ED4	Epidendrum campaccii	6.37928	0.635519	10.0379
Oliveira	Federal District	ED5	Epidendrum campaccii	6.12754	0.708139	8.65302
Oliveira	Federal District	ED6	Epidendrum campaccii	7.88739	0.753177	10.4722
Oliveira	Federal District	ED7	Epidendrum campaccii	8.39059	1.01036	8.30459
Oliveira	Federal District	ED8	Epidendrum campaccii	7.82911	0.670654	11.6738
Oliveira	Federal District	ED9	Epidendrum campaccii	6.35298	0.76878	8.26372
Oliveira	Federal District	ED10	Epidendrum campaccii	5.40225	0.942866	5.72961
Oliveira	Federal District	CN1	Campylocentrum neglectum	12.7891	1.49231	8.57001
Oliveira	Federal District	CN2	Campylocentrum neglectum	12.4892	1.09799	11.3745
Oliveira	Federal District	CN3	Campylocentrum neglectum	12.102	0.817496	14.8037
Oliveira	Federal District	CN4	Campylocentrum neglectum	7.47136	0.505942	14.7672
Oliveira	Federal District	CN5	Campylocentrum neglectum	8.33152	0.559937	14.8794
Oliveira	Federal District	CN6	Campylocentrum neglectum	11.6763	0.755954	15.4458
Oliveira	Federal District	CN7	Campylocentrum neglectum	10.0631	0.83215	12.0929
Oliveira	Federal District	CN8	Campylocentrum neglectum	6.70532	0.61983	10.818
Oliveira	Federal District	CN9	Campylocentrum neglectum	8.30432	0.744466	11.1547
Oliveira	Federal District	CN10	Campylocentrum neglectum	10.8041	0.912293	11.8428
Oliveira	Federal District	PL1	Peperomia loxensis	26.4732	1.29387	20.4605
Oliveira	Federal District	PL2	Peperomia loxensis	29.2624	1.33398	21.9361
Oliveira	Federal District	PL3	Peperomia loxensis	14.6431	1.34428	10.8929
Oliveira	Federal District	PL4	Peperomia loxensis	12.6234	0.731403	17.2592
Oliveira	Federal District	PL5	Peperomia loxensis	9.24125	0.89511	10.3241
Oliveira	Federal District	PL6	Peperomia loxensis	8.51107	2.55329	3.33337
Oliveira	Federal District	PL7	Peperomia loxensis	10.352	3.11949	3.31849
Oliveira	Federal District	PL8	Peperomia loxensis	30.989	2.92379	10.5989
Oliveira	Federal District	PL9	Peperomia loxensis	12.1637	2.19427	5.54341
Oliveira	Federal District	PL10	Peperomia loxensis	24.3758	0.757475	32.1804
Oliveira	Federal District	SP6	Scaphyglottis prolifera	15.1147	0.893241	16.9212
Oliveira	Federal District	SP7	Scaphyglottis prolifera	16.273	1.09345	14.8823
Oliveira	Federal District	SP8	Scaphyglottis prolifera	13.0391	0.895777	14.5562
Oliveira	Federal District	SP9	Scaphyglottis prolifera	12.9828	0.886673	14.6422
Oliveira	Federal District	SP10	Scaphyglottis prolifera	14.6125	1.10178	13.2626
Oliveira	Federal District	IV6	Isabelia violaceae	9.09849	0.72665	12.5212
Oliveira	Federal District	IV7	Isabelia violaceae	6.57094	0.78576	8.36252
Oliveira	Federal District	IV8	Isabelia violaceae	10.2394	0.72	14.2214
Oliveira	Federal District	IV9	Isabelia violaceae	8.78764	0.630241	13.9433
Oliveira	Federal District	IV10	Isabelia violaceae	8.78039	0.729751	12.032
Oliveira	Federal District	IU1	Ionopsis utricularioides	11.6653	0.800379	14.5747
Oliveira	Federal District	IU2	Ionopsis utricularioides	10.3226	0.786701	13.1213
Oliveira	Federal District	IU3	Ionopsis utricularioides	9.18284	0.691534	13.2789
Oliveira	Federal District	IU4	Ionopsis utricularioides	13.3667	0.746882	17.8967
Oliveira	Federal District	IU5	Ionopsis utricularioides	14.6705	0.85278	17.2031
Oliveira	Federal District	AR1	Acianthera ramosa	7.09651	0.530818	13.369
Oliveira	Federal District	AR2	Acianthera ramosa	5.98543	0.756209	7.91505
Oliveira	Federal District	AR3	Acianthera ramosa	3.64489	0.528286	6.89947
Oliveira	Federal District	AR4	Acianthera ramosa	5.01522	0.477531	10.5024
Oliveira	Federal District	AR5	Acianthera ramosa	5.27314	0.558227	9.44624
This study	ALM	OWA-1	Oleandra wallichii	14.64	1.09	13.4312
This study	ALM	OWA-2	Oleandra wallichii	13.34	1.14	11.7018
This study	ALM	OWA-3	Oleandra wallichii	16.88	1.32	12.7879
This study	ALM	OWA-4	Oleandra wallichii	14.65	1.15	12.7391
This study	ALM	OWA-5	Oleandra wallichii	15.76	1.54	10.2338
This study	ALM	OWA-6	Oleandra wallichii	14.63	1.64	8.92073
This study	ALM	OWA-7	Oleandra wallichii	13.53	1.55	8.72903
This study	ALM	OWA-8	Oleandra wallichii	11.94	0.9	13.2667
This study	ALM	OWA-9	Oleandra wallichii	13.86	1.1	12.6
This study	ALM	OWA-10	Oleandra wallichii	16.51	1.25	13.208
This study	ALM	OWA-11	Oleandra wallichii	23.66	1.46	16.2055
This study	ALM	OWA-12	Oleandra wallichii	22.43	1.54	14.5649
This study	ALM	OWA-13	Oleandra wallichii	16.27	2.14	7.6028
This study	ALM	OWA-14	Oleandra wallichii	17.92	2.54	7.05512
This study	ALM	OWA-15	Oleandra wallichii	17.38	2.38	7.30252
This study	ALM	LCH-1	Loxogramme chinensis	24.22	2.21	10.9593
This study	ALM	LCH-2	Loxogramme chinensis	23.87	2.64	9.04167
This study	ALM	LCH-3	Loxogramme chinensis	19.38	1.87	10.3636
This study	ALM	LCH-4	Loxogramme chinensis	24.12	2.42	9.96694
This study	ALM	LCH-5	Loxogramme chinensis	26.47	3.01	8.79402
This study	ALM	LCH-6	Loxogramme chinensis	25.68	2.9	8.85517
This study	ALM	LCH-7	Loxogramme chinensis	21.87	1.91	11.4503
This study	ALM	LCH-8	Loxogramme chinensis	24.68	2.64	9.34848
This study	ALM	LCH-9	Loxogramme chinensis	23.18	2.25	10.3022
This study	ALM	LCH-10	Loxogramme chinensis	21.85	2.42	9.02893
This study	ALM	LCH-11	Loxogramme chinensis	23.86	1.98	12.0505
This study	ALM	LCH-12	Loxogramme chinensis	24.89	2.14	11.6308
This study	ALM	LCH-13	Loxogramme chinensis	26.3	2.18	12.0642
This study	ALM	LCH-14	Loxogramme chinensis	25.5	3.2	7.96875
This study	ALM	LCH-15	Loxogramme chinensis	25.35	3.05	8.31148
This study	ALM	LDU-1	Loxogramme duclouxii	18.12	1.58	11.4684
This study	ALM	LDU-2	Loxogramme duclouxii	18.97	2.78	6.82374
This study	ALM	LDU-3	Loxogramme duclouxii	18.43	2.38	7.7437
This study	ALM	LDU-4	Loxogramme duclouxii	17.01	1.98	8.59091
This study	ALM	LDU-5	Loxogramme duclouxii	17.24	1.74	9.90805
This study	ALM	LDU-6	Loxogramme duclouxii	19.3	2.17	8.89401
This study	ALM	LDU-7	Loxogramme duclouxii	19.43	2.17	8.95392
This study	ALM	LDU-8	Loxogramme duclouxii	15.34	1.31	11.7099
This study	ALM	LDU-9	Loxogramme duclouxii	19.76	2.55	7.74902
This study	ALM	LDU-10	Loxogramme duclouxii	17.23	1.72	10.0174
This study	ALM	LDU-11	Loxogramme duclouxii	18.77	1.98	9.4798
This study	ALM	LDU-12	Loxogramme duclouxii	20.53	2.25	9.12444
This study	ALM	LDU-13	Loxogramme duclouxii	19.06	1.82	10.4725
This study	ALM	LDU-14	Loxogramme duclouxii	17.49	2.13	8.21127
This study	ALM	LDU-15	Loxogramme duclouxii	18.96	2.02	9.38614

## Sheet: Epiphyte_N
	Contributor	siteID	Individual	SpeciesName	Genus	trait	trait_value	unit	NP_N
53697	DS	HOM5	2288	Pleopeltis polylepis	Pleopeltis	leaf nitrogen content per leaf dry mass	17.1	mg/g	2288
9745	DS	HOM5	2289	Asplenium theciferum	Asplenium	leaf nitrogen content per leaf dry mass	22.1	mg/g	2289
9746	DS	FLM3	2320	Asplenium theciferum	Asplenium	leaf nitrogen content per leaf dry mass	17.8	mg/g	2320
36729	DS	FLM3	2321	Lepisorus excavatus	Lepisorus	leaf nitrogen content per leaf dry mass	24.5	mg/g	2321
36730	DS	FLM3	2322	Lepisorus excavatus	Lepisorus	leaf nitrogen content per leaf dry mass	13.8	mg/g	2322
36731	DS	FLM3	2323	Lepisorus excavatus	Lepisorus	leaf nitrogen content per leaf dry mass	15.4	mg/g	2323
49181	DS	FLM3	2324	Peperomia tetraphylla	Peperomia	leaf nitrogen content per leaf dry mass	19.4	mg/g	2324
49182	DS	FLM3	2325	Peperomia tetraphylla	Peperomia	leaf nitrogen content per leaf dry mass	20.5	mg/g	2325
49183	DS	FLM3	2326	Peperomia tetraphylla	Peperomia	leaf nitrogen content per leaf dry mass	16.1	mg/g	2326
17209	DS	FLM3	2327	Diaphananthe lorifolia	Diaphananthe	leaf nitrogen content per leaf dry mass	9.5	mg/g	2327
17210	DS	FLM3	2328	Diaphananthe lorifolia	Diaphananthe	leaf nitrogen content per leaf dry mass	7.4	mg/g	2328
17211	DS	FLM3	2329	Diaphananthe lorifolia	Diaphananthe	leaf nitrogen content per leaf dry mass	11.1	mg/g	2329
59776	DS	FLM3	2330	Polystachya simplex	Polystachya	leaf nitrogen content per leaf dry mass	23.2	mg/g	2330
59777	DS	FLM3	2331	Polystachya simplex	Polystachya	leaf nitrogen content per leaf dry mass	22.2	mg/g	2331
59778	DS	FLM3	2332	Polystachya simplex	Polystachya	leaf nitrogen content per leaf dry mass	21.2	mg/g	2332
12397	DS	FLM3	2333	Bulbophyllum stolzii	Bulbophyllum	leaf nitrogen content per leaf dry mass	17.2	mg/g	2333
12398	DS	FLM3	2334	Bulbophyllum stolzii	Bulbophyllum	leaf nitrogen content per leaf dry mass	17.6	mg/g	2334
12399	DS	FLM3	2335	Bulbophyllum stolzii	Bulbophyllum	leaf nitrogen content per leaf dry mass	11.5	mg/g	2335
8429	DS	FLM3	2336	Asplenium megalura	Asplenium	leaf nitrogen content per leaf dry mass	19.6	mg/g	2336
20180	DS	HOM1	2338	Drynaria volkensii	Drynaria	leaf nitrogen content per leaf dry mass	23.4	mg/g	2338
9747	DS	HOM1	2339	Asplenium theciferum	Asplenium	leaf nitrogen content per leaf dry mass	17.7	mg/g	2339
36795	DS	HOM1	2340	Lepisorus schraderi	Lepisorus	leaf nitrogen content per leaf dry mass	17.2	mg/g	2340
49184	DS	HOM1	2341	Peperomia tetraphylla	Peperomia	leaf nitrogen content per leaf dry mass	19.3	mg/g	2341
53698	DS	HOM1	2342	Pleopeltis polylepis	Pleopeltis	leaf nitrogen content per leaf dry mass	17.1	mg/g	2342
36732	DS	HOM1	2343	Lepisorus excavatus	Lepisorus	leaf nitrogen content per leaf dry mass	19.9	mg/g	2343
49185	DS	FLM3	2366	Peperomia tetraphylla	Peperomia	leaf nitrogen content per leaf dry mass	20.4	mg/g	2366
53699	DS	FLM3	2367	Pleopeltis polylepis	Pleopeltis	leaf nitrogen content per leaf dry mass	17.7	mg/g	2367
53700	DS	FLM3	2368	Pleopeltis polylepis	Pleopeltis	leaf nitrogen content per leaf dry mass	11.3	mg/g	2368
53701	DS	HOM2	2369	Pleopeltis polylepis	Pleopeltis	leaf nitrogen content per leaf dry mass	22.4	mg/g	2369
53702	DS	HOM2	2370	Pleopeltis polylepis	Pleopeltis	leaf nitrogen content per leaf dry mass	16.3	mg/g	#N/A
8430	DS	HOM3	2371	Asplenium megalura	Asplenium	leaf nitrogen content per leaf dry mass	17.3	mg/g	2371
6866	DS	HOM3	2372	Asplenium aethiopicum	Asplenium	leaf nitrogen content per leaf dry mass	21	mg/g	2372
9748	DS	HOM3	2373	Asplenium theciferum	Asplenium	leaf nitrogen content per leaf dry mass	21.9	mg/g	2373
53703	DS	HOM3	2374	Pleopeltis polylepis	Pleopeltis	leaf nitrogen content per leaf dry mass	8.8	mg/g	2374
37438	DS	HOM3	2376	Loxogramme abyssinica	Loxogramme	leaf nitrogen content per leaf dry mass	19.5	mg/g	2376
37439	DS	HOM3	2377	Loxogramme abyssinica	Loxogramme	leaf nitrogen content per leaf dry mass	20	mg/g	2377
36733	DS	HOM3	2378	Lepisorus excavatus	Lepisorus	leaf nitrogen content per leaf dry mass	17.2	mg/g	2378
20181	DS	HOM3	2379	Drynaria volkensii	Drynaria	leaf nitrogen content per leaf dry mass	22	mg/g	2379
59229	DS	HOM4	2397	Polystachya bennettiana	Polystachya	leaf nitrogen content per leaf dry mass	16.7	mg/g	2397
59230	DS	HOM4	2398	Polystachya bennettiana	Polystachya	leaf nitrogen content per leaf dry mass	19.4	mg/g	2398
53704	DS	HOM4	2401	Pleopeltis polylepis	Pleopeltis	leaf nitrogen content per leaf dry mass	16.4	mg/g	2401
21953	DS	FPD1	2408	Elaphoglossum deckenii	Elaphoglossum	leaf nitrogen content per leaf dry mass	16.3	mg/g	2408
36734	DS	FPD1	2409	Lepisorus excavatus	Lepisorus	leaf nitrogen content per leaf dry mass	21.9	mg/g	2409
20182	DS	FLM1	2446	Drynaria volkensii	Drynaria	leaf nitrogen content per leaf dry mass	24.6	mg/g	2446
36735	DS	FLM1	2449	Lepisorus excavatus	Lepisorus	leaf nitrogen content per leaf dry mass	17.7	mg/g	#N/A
6867	DS	FLM1	2450	Asplenium aethiopicum	Asplenium	leaf nitrogen content per leaf dry mass	20.6	mg/g	2450
9321	DS	FLM1	2451	Asplenium sandersonii	Asplenium	leaf nitrogen content per leaf dry mass	20.7	mg/g	2451
49186	DS	FLM1	2452	Peperomia tetraphylla	Peperomia	leaf nitrogen content per leaf dry mass	18	mg/g	2452
37440	DS	FLM1	2453	Loxogramme abyssinica	Loxogramme	leaf nitrogen content per leaf dry mass	19.5	mg/g	2453
23000	DS	FLM1	2454	Elaphoglossum lastii	Elaphoglossum	leaf nitrogen content per leaf dry mass	12.4	mg/g	2454
8431	DS	FLM1	2457	Asplenium megalura	Asplenium	leaf nitrogen content per leaf dry mass	19.5	mg/g	2457
9528	DS	FOC1	2459	Asplenium smedsii	Asplenium	leaf nitrogen content per leaf dry mass	23.5	mg/g	2459
71640	DS	FOC1	2461	Streptocarpus montanus	Streptocarpus	leaf nitrogen content per leaf dry mass	19.3	mg/g	2461
9529	DS	FOC2	2462	Asplenium smedsii	Asplenium	leaf nitrogen content per leaf dry mass	23.9	mg/g	2462
71641	DS	FOC2	2464	Streptocarpus montanus	Streptocarpus	leaf nitrogen content per leaf dry mass	21	mg/g	2464
36736	DS	FOC1	2470	Lepisorus excavatus	Lepisorus	leaf nitrogen content per leaf dry mass	21	mg/g	2470
21954	DS	FOC1	2471	Elaphoglossum deckenii	Elaphoglossum	leaf nitrogen content per leaf dry mass	12.7	mg/g	2471
37441	DS	FOC1	2473	Loxogramme abyssinica	Loxogramme	leaf nitrogen content per leaf dry mass	21.4	mg/g	2473
9322	DS	FOC1	2475	Asplenium sandersonii	Asplenium	leaf nitrogen content per leaf dry mass	17	mg/g	2475
20972	DS	FOC1	2476	Elaphoglossum acrostichoides	Elaphoglossum	leaf nitrogen content per leaf dry mass	16.9	mg/g	2476
44336	DS	FOC1	2477	Oleandra distenta	Oleandra	leaf nitrogen content per leaf dry mass	20.2	mg/g	2477
33556	DS	FOC1	2478	Hymenophyllum capillare	Hymenophyllum	leaf nitrogen content per leaf dry mass	16.2	mg/g	2478
8347	DS	FOC1	2479	Asplenium hypomelas	Asplenium	leaf nitrogen content per leaf dry mass	25.4	mg/g	2479
12035	DS	FOC1	2480	Blechnum attenuatum	Blechnum	leaf nitrogen content per leaf dry mass	17.2	mg/g	#N/A
36737	DS	FOC2	2481	Lepisorus excavatus	Lepisorus	leaf nitrogen content per leaf dry mass	19.3	mg/g	2481
53705	DS	FOC2	2482	Pleopeltis polylepis	Pleopeltis	leaf nitrogen content per leaf dry mass	19.9	mg/g	2482
33557	DS	FOC2	2483	Hymenophyllum capillare	Hymenophyllum	leaf nitrogen content per leaf dry mass	16	mg/g	2483
21955	DS	FOC2	2485	Elaphoglossum deckenii	Elaphoglossum	leaf nitrogen content per leaf dry mass	11.5	mg/g	2485
59864	DS	FOC2	2487	Polystachya transvaalensis	Polystachya	leaf nitrogen content per leaf dry mass	7.5	mg/g	2487
9612	DS	FOC2	2488	Asplenium stuhlmannii	Asplenium	leaf nitrogen content per leaf dry mass	16.7	mg/g	2488
44337	DS	FOC2	2490	Oleandra distenta	Oleandra	leaf nitrogen content per leaf dry mass	19	mg/g	2490
37442	DS	FOC2	2494	Loxogramme abyssinica	Loxogramme	leaf nitrogen content per leaf dry mass	23.2	mg/g	2494
8348	DS	FOC2	2495	Asplenium hypomelas	Asplenium	leaf nitrogen content per leaf dry mass	27.9	mg/g	2495
12036	DS	FOC2	2496	Blechnum attenuatum	Blechnum	leaf nitrogen content per leaf dry mass	15.2	mg/g	#N/A
9749	DS	FOD1	2623	Asplenium theciferum	Asplenium	leaf nitrogen content per leaf dry mass	19.3	mg/g	2623
9323	DS	FOD1	2624	Asplenium sandersonii	Asplenium	leaf nitrogen content per leaf dry mass	19.2	mg/g	2624
59231	DS	COF3	2634	Polystachya bennettiana	Polystachya	leaf nitrogen content per leaf dry mass	14.8	mg/g	2634
53706	DS	COF3	2635	Pleopeltis polylepis	Pleopeltis	leaf nitrogen content per leaf dry mass	16.8	mg/g	2635
49187	DS	COF3	2636	Peperomia tetraphylla	Peperomia	leaf nitrogen content per leaf dry mass	16.3	mg/g	2636
62164	DS	COF3	2637	Rhipsalis baccifera	Rhipsalis	leaf nitrogen content per leaf dry mass	10.2	mg/g	2637
6868	DS	COF3	2638	Asplenium aethiopicum	Asplenium	leaf nitrogen content per leaf dry mass	19.4	mg/g	2638
62165	DS	COF3	2639	Rhipsalis baccifera	Rhipsalis	leaf nitrogen content per leaf dry mass	14.6	mg/g	2639
62166	DS	COF3	2640	Rhipsalis baccifera	Rhipsalis	leaf nitrogen content per leaf dry mass	10.3	mg/g	2640
53707	DS	COF1	2692	Pleopeltis polylepis	Pleopeltis	leaf nitrogen content per leaf dry mass	15.4	mg/g	2692
16769	DS	COF1	2693	Cyrtorchis sp.1_DS	Cyrtorchis	leaf nitrogen content per leaf dry mass	18.3	mg/g	2693
59232	DS	COF3	2694	Polystachya bennettiana	Polystachya	leaf nitrogen content per leaf dry mass	15.2	mg/g	2694
59233	DS	COF3	2695	Polystachya bennettiana	Polystachya	leaf nitrogen content per leaf dry mass	20.2	mg/g	2695
36738	DS	FLM2	2743	Lepisorus excavatus	Lepisorus	leaf nitrogen content per leaf dry mass	24.5	mg/g	2743
9750	DS	FLM2	2744	Asplenium theciferum	Asplenium	leaf nitrogen content per leaf dry mass	21.8	mg/g	#N/A
53708	DS	FLM2	2745	Pleopeltis polylepis	Pleopeltis	leaf nitrogen content per leaf dry mass	17.8	mg/g	2745
6869	DS	FLM2	2746	Asplenium aethiopicum	Asplenium	leaf nitrogen content per leaf dry mass	27.4	mg/g	#N/A
49188	DS	FLM2	2747	Peperomia tetraphylla	Peperomia	leaf nitrogen content per leaf dry mass	22.1	mg/g	2747
59508	DS	FLM2	2748	Polystachya eurygnatha	Polystachya	leaf nitrogen content per leaf dry mass	24.2	mg/g	2748
37443	DS	FLM2	2749	Loxogramme abyssinica	Loxogramme	leaf nitrogen content per leaf dry mass	24.6	mg/g	2749
9324	DS	FLM2	2750	Asplenium sandersonii	Asplenium	leaf nitrogen content per leaf dry mass	28.7	mg/g	#N/A
59430	DS	FPO5	2771	Polystachya confusa	Polystachya	leaf nitrogen content per leaf dry mass	22.1	mg/g	2771
59431	DS	FPO5	2773	Polystachya confusa	Polystachya	leaf nitrogen content per leaf dry mass	23.8	mg/g	2773
59432	DS	FPO5	2774	Polystachya confusa	Polystachya	leaf nitrogen content per leaf dry mass	22.6	mg/g	2774
36739	DS	FPO5	2776	Lepisorus excavatus	Lepisorus	leaf nitrogen content per leaf dry mass	24.7	mg/g	2776
53709	DS	FPO5	2778	Pleopeltis polylepis	Pleopeltis	leaf nitrogen content per leaf dry mass	14.4	mg/g	2778
21956	DS	FPO5	2780	Elaphoglossum deckenii	Elaphoglossum	leaf nitrogen content per leaf dry mass	15.3	mg/g	2780
82242	DS	FPO5	2781	Umbilicus botryoides	Umbilicus	leaf nitrogen content per leaf dry mass	28.5	mg/g	2781
82243	DS	FPO5	2782	Umbilicus botryoides	Umbilicus	leaf nitrogen content per leaf dry mass	26.6	mg/g	2782
59433	DS	FPO5	2783	Polystachya confusa	Polystachya	leaf nitrogen content per leaf dry mass	21.5	mg/g	#N/A
59434	DS	FPO5	2784	Polystachya confusa	Polystachya	leaf nitrogen content per leaf dry mass	23	mg/g	2784
9751	DS	FPO5	2786	Asplenium theciferum	Asplenium	leaf nitrogen content per leaf dry mass	23	mg/g	2786
6870	DS	FPO5	2787	Asplenium aethiopicum	Asplenium	leaf nitrogen content per leaf dry mass	27	mg/g	2787
53710	DS	FOD4	2790	Pleopeltis polylepis	Pleopeltis	leaf nitrogen content per leaf dry mass	5.3	mg/g	2790
36740	DS	FOD4	2791	Lepisorus excavatus	Lepisorus	leaf nitrogen content per leaf dry mass	25.6	mg/g	2791
6871	DS	FOD4	2793	Asplenium aethiopicum	Asplenium	leaf nitrogen content per leaf dry mass	20.4	mg/g	2793
20973	DS	FOD4	2795	Elaphoglossum acrostichoides	Elaphoglossum	leaf nitrogen content per leaf dry mass	17.4	mg/g	2795
37444	DS	FOD4	2796	Loxogramme abyssinica	Loxogramme	leaf nitrogen content per leaf dry mass	15.9	mg/g	2796
22899	DS	FOD4	2798	Elaphoglossum hybridum	Elaphoglossum	leaf nitrogen content per leaf dry mass	17.8	mg/g	2798
9325	DS	FOD4	2799	Asplenium sandersonii	Asplenium	leaf nitrogen content per leaf dry mass	24.5	mg/g	2799
9752	DS	FOD5	2803	Asplenium theciferum	Asplenium	leaf nitrogen content per leaf dry mass	21.9	mg/g	2803
20974	DS	FOD5	2805	Elaphoglossum acrostichoides	Elaphoglossum	leaf nitrogen content per leaf dry mass	13.7	mg/g	2805
37445	DS	FOD5	2812	Loxogramme abyssinica	Loxogramme	leaf nitrogen content per leaf dry mass	16.1	mg/g	#N/A
9326	DS	FOD5	2813	Asplenium sandersonii	Asplenium	leaf nitrogen content per leaf dry mass	27.2	mg/g	2813
36741	DS	FPD5	2817	Lepisorus excavatus	Lepisorus	leaf nitrogen content per leaf dry mass	23.7	mg/g	2817
33294	DS	FOD4	2830	Huperzia sp.1_DS	Huperzia	leaf nitrogen content per leaf dry mass	9.1	mg/g	2830
22900	DS	FOD5	2831	Elaphoglossum hybridum	Elaphoglossum	leaf nitrogen content per leaf dry mass	18.8	mg/g	2831
71642	DS	FLM6	2832	Streptocarpus montanus	Streptocarpus	leaf nitrogen content per leaf dry mass	19.4	mg/g	2832
33558	DS	FLM6	2834	Hymenophyllum capillare	Hymenophyllum	leaf nitrogen content per leaf dry mass	18.1	mg/g	2834
82244	DS	FOD4	2836	Umbilicus botryoides	Umbilicus	leaf nitrogen content per leaf dry mass	26.5	mg/g	2836
6872	DS	FPO4	2837	Asplenium aethiopicum	Asplenium	leaf nitrogen content per leaf dry mass	22.1	mg/g	2837
37446	DS	FPO4	2838	Loxogramme abyssinica	Loxogramme	leaf nitrogen content per leaf dry mass	20.5	mg/g	2838
9753	DS	FPO4	2841	Asplenium theciferum	Asplenium	leaf nitrogen content per leaf dry mass	20.1	mg/g	2841
59825	DS	FPO4	2842	Polystachya sp.1_DS	Polystachya	leaf nitrogen content per leaf dry mass	21.9	mg/g	2842
59826	DS	FPO4	2843	Polystachya sp.1_DS	Polystachya	leaf nitrogen content per leaf dry mass	19.1	mg/g	2843
59827	DS	FPO4	2844	Polystachya sp.1_DS	Polystachya	leaf nitrogen content per leaf dry mass	23.9	mg/g	2844
21957	DS	FPO4	2845	Elaphoglossum deckenii	Elaphoglossum	leaf nitrogen content per leaf dry mass	14.1	mg/g	2845
80489	DS	FPO4	2848	Triceratorhynchus viridiflorus	Triceratorhynchus	leaf nitrogen content per leaf dry mass	20.9	mg/g	2848
80490	DS	FPO4	2849	Triceratorhynchus viridiflorus	Triceratorhynchus	leaf nitrogen content per leaf dry mass	19	mg/g	2849
59828	DS	FPO4	2850	Polystachya sp.1_DS	Polystachya	leaf nitrogen content per leaf dry mass	23.9	mg/g	2850
59829	DS	FPO4	2851	Polystachya sp.1_DS	Polystachya	leaf nitrogen content per leaf dry mass	25.8	mg/g	2851
21958	DS	FPD3	2852	Elaphoglossum deckenii	Elaphoglossum	leaf nitrogen content per leaf dry mass	16.2	mg/g	2852
20975	DS	FPD3	2853	Elaphoglossum acrostichoides	Elaphoglossum	leaf nitrogen content per leaf dry mass	14.7	mg/g	2853
8399	DS	FPD3	2856	Asplenium loxoscaphoides	Asplenium	leaf nitrogen content per leaf dry mass	20.4	mg/g	2856
8948	DS	FPD3	2857	Asplenium praegracile	Asplenium	leaf nitrogen content per leaf dry mass	21	mg/g	2857
20976	DS	FPD4	2859	Elaphoglossum acrostichoides	Elaphoglossum	leaf nitrogen content per leaf dry mass	10.9	mg/g	2859
36742	DS	FPD4	2860	Lepisorus excavatus	Lepisorus	leaf nitrogen content per leaf dry mass	21.2	mg/g	2860
21959	DS	FPD4	2861	Elaphoglossum deckenii	Elaphoglossum	leaf nitrogen content per leaf dry mass	12.8	mg/g	2861
8400	DS	FPD4	2864	Asplenium loxoscaphoides	Asplenium	leaf nitrogen content per leaf dry mass	24.8	mg/g	2864
6873	DS	FOD3	2867	Asplenium aethiopicum	Asplenium	leaf nitrogen content per leaf dry mass	22.6	mg/g	#N/A
23001	DS	FOD3	2881	Elaphoglossum lastii	Elaphoglossum	leaf nitrogen content per leaf dry mass	17.5	mg/g	2881
20977	DS	FOD3	2882	Elaphoglossum acrostichoides	Elaphoglossum	leaf nitrogen content per leaf dry mass	13.4	mg/g	2882
9327	DS	FOD3	2883	Asplenium sandersonii	Asplenium	leaf nitrogen content per leaf dry mass	15.8	mg/g	2883
71643	DS	FOD3	2884	Streptocarpus montanus	Streptocarpus	leaf nitrogen content per leaf dry mass	17.4	mg/g	2884
33559	DS	FOD3	2885	Hymenophyllum capillare	Hymenophyllum	leaf nitrogen content per leaf dry mass	17.4	mg/g	2885
71644	DS	FOD3	2886	Streptocarpus montanus	Streptocarpus	leaf nitrogen content per leaf dry mass	21.7	mg/g	2886
37447	DS	FOD3	2889	Loxogramme abyssinica	Loxogramme	leaf nitrogen content per leaf dry mass	19.6	mg/g	2889
36796	DS	COF5	2890	Lepisorus schraderi	Lepisorus	leaf nitrogen content per leaf dry mass	22.5	mg/g	2890
9754	DS	COF5	2891	Asplenium theciferum	Asplenium	leaf nitrogen content per leaf dry mass	20.3	mg/g	2891
36797	DS	COF5	2892	Lepisorus schraderi	Lepisorus	leaf nitrogen content per leaf dry mass	19.8	mg/g	2892
9613	DS	COF5	2893	Asplenium stuhlmannii	Asplenium	leaf nitrogen content per leaf dry mass	25.4	mg/g	2893
6874	DS	FLM6	2908	Asplenium aethiopicum	Asplenium	leaf nitrogen content per leaf dry mass	20.9	mg/g	2908
9755	DS	FLM6	2909	Asplenium theciferum	Asplenium	leaf nitrogen content per leaf dry mass	22	mg/g	2909
9614	DS	FLM6	2911	Asplenium stuhlmannii	Asplenium	leaf nitrogen content per leaf dry mass	19.3	mg/g	#N/A
20978	DS	FLM6	2912	Elaphoglossum acrostichoides	Elaphoglossum	leaf nitrogen content per leaf dry mass	13.9	mg/g	2912
9328	DS	FLM6	2914	Asplenium sandersonii	Asplenium	leaf nitrogen content per leaf dry mass	28.4	mg/g	2914
9615	DS	FLM6	2916	Asplenium stuhlmannii	Asplenium	leaf nitrogen content per leaf dry mass	25.8	mg/g	2916
23002	DS	FLM6	2917	Elaphoglossum lastii	Elaphoglossum	leaf nitrogen content per leaf dry mass	18.7	mg/g	2917
37448	DS	FLM6	2918	Loxogramme abyssinica	Loxogramme	leaf nitrogen content per leaf dry mass	24.9	mg/g	2918
23003	DS	FLM6	2920	Elaphoglossum lastii	Elaphoglossum	leaf nitrogen content per leaf dry mass	18.7	mg/g	2920
20183	DS	FLM6	2922	Drynaria volkensii	Drynaria	leaf nitrogen content per leaf dry mass	25.4	mg/g	2922
82245	DS	FPO1	2924	Umbilicus botryoides	Umbilicus	leaf nitrogen content per leaf dry mass	24.7	mg/g	2924
9616	DS	FPO1	2925	Asplenium stuhlmannii	Asplenium	leaf nitrogen content per leaf dry mass	14.2	mg/g	2925
9617	DS	FPO1	2926	Asplenium stuhlmannii	Asplenium	leaf nitrogen content per leaf dry mass	16.1	mg/g	2926
6875	DS	FPO1	2927	Asplenium aethiopicum	Asplenium	leaf nitrogen content per leaf dry mass	21	mg/g	2927
21960	DS	FPO1	2928	Elaphoglossum deckenii	Elaphoglossum	leaf nitrogen content per leaf dry mass	14	mg/g	#N/A
82246	DS	FPO1	2930	Umbilicus botryoides	Umbilicus	leaf nitrogen content per leaf dry mass	23.3	mg/g	2930
82247	DS	FPO1	2931	Umbilicus botryoides	Umbilicus	leaf nitrogen content per leaf dry mass	25.1	mg/g	2931
59435	DS	FPO1	2932	Polystachya confusa	Polystachya	leaf nitrogen content per leaf dry mass	20.6	mg/g	2932
59436	DS	FPO1	2934	Polystachya confusa	Polystachya	leaf nitrogen content per leaf dry mass	19.7	mg/g	2934
59437	DS	FPO1	2935	Polystachya confusa	Polystachya	leaf nitrogen content per leaf dry mass	17.9	mg/g	2935
59438	DS	FPO1	2936	Polystachya confusa	Polystachya	leaf nitrogen content per leaf dry mass	16.8	mg/g	2936
59439	DS	FPO1	2937	Polystachya confusa	Polystachya	leaf nitrogen content per leaf dry mass	23.4	mg/g	2937
59440	DS	FPO1	2938	Polystachya confusa	Polystachya	leaf nitrogen content per leaf dry mass	16.8	mg/g	2938
59441	DS	FPO1	2939	Polystachya confusa	Polystachya	leaf nitrogen content per leaf dry mass	22	mg/g	2939
33560	DS	FPO1	2945	Hymenophyllum capillare	Hymenophyllum	leaf nitrogen content per leaf dry mass	13.1	mg/g	2945
33561	DS	FOC2	2947	Hymenophyllum capillare	Hymenophyllum	leaf nitrogen content per leaf dry mass	10.2	mg/g	#N/A
71645	DS	FOC2	2948	Streptocarpus montanus	Streptocarpus	leaf nitrogen content per leaf dry mass	18.9	mg/g	2948
71646	DS	FOC2	2949	Streptocarpus montanus	Streptocarpus	leaf nitrogen content per leaf dry mass	16.3	mg/g	2949
37449	DS	FOC2	2950	Loxogramme abyssinica	Loxogramme	leaf nitrogen content per leaf dry mass	14.7	mg/g	2950
33562	DS	FOC2	2951	Hymenophyllum capillare	Hymenophyllum	leaf nitrogen content per leaf dry mass	12.8	mg/g	2951
22901	DS	FOC2	2952	Elaphoglossum hybridum	Elaphoglossum	leaf nitrogen content per leaf dry mass	13.4	mg/g	2952
21145	DS	FOC2	2953	Elaphoglossum angulatum	Elaphoglossum	leaf nitrogen content per leaf dry mass	17	mg/g	2953
22902	DS	FOC2	2954	Elaphoglossum hybridum	Elaphoglossum	leaf nitrogen content per leaf dry mass	20.8	mg/g	2954
22903	DS	FOC2	2955	Elaphoglossum hybridum	Elaphoglossum	leaf nitrogen content per leaf dry mass	20.3	mg/g	2955
8349	DS	FOC2	2956	Asplenium hypomelas	Asplenium	leaf nitrogen content per leaf dry mass	23.1	mg/g	#N/A
8350	DS	FOC2	2957	Asplenium hypomelas	Asplenium	leaf nitrogen content per leaf dry mass	27.6	mg/g	2957
8351	DS	FOC2	2958	Asplenium hypomelas	Asplenium	leaf nitrogen content per leaf dry mass	23.8	mg/g	2958
12037	DS	FOC2	2959	Blechnum attenuatum	Blechnum	leaf nitrogen content per leaf dry mass	21.4	mg/g	2959
12038	DS	FOC2	2961	Blechnum attenuatum	Blechnum	leaf nitrogen content per leaf dry mass	20	mg/g	2961
22904	DS	FOC1	2963	Elaphoglossum hybridum	Elaphoglossum	leaf nitrogen content per leaf dry mass	18.1	mg/g	#N/A
71647	DS	FOC1	2965	Streptocarpus montanus	Streptocarpus	leaf nitrogen content per leaf dry mass	20.2	mg/g	2965
71648	DS	FOC1	2966	Streptocarpus montanus	Streptocarpus	leaf nitrogen content per leaf dry mass	17.8	mg/g	2966
34985	DS	FOC1	2967	Hymenophyllum splendidum	Hymenophyllum	leaf nitrogen content per leaf dry mass	9.3	mg/g	2967
44338	DS	FOC1	2968	Oleandra distenta	Oleandra	leaf nitrogen content per leaf dry mass	20.1	mg/g	#N/A
44339	DS	FOC1	2970	Oleandra distenta	Oleandra	leaf nitrogen content per leaf dry mass	18.7	mg/g	2970
12039	DS	FOC1	2971	Blechnum attenuatum	Blechnum	leaf nitrogen content per leaf dry mass	16.5	mg/g	2971
12040	DS	FOC1	2973	Blechnum attenuatum	Blechnum	leaf nitrogen content per leaf dry mass	22.7	mg/g	2973
8352	DS	FOC1	2974	Asplenium hypomelas	Asplenium	leaf nitrogen content per leaf dry mass	27.9	mg/g	2974
8353	DS	FOC1	2975	Asplenium hypomelas	Asplenium	leaf nitrogen content per leaf dry mass	29.1	mg/g	2975
23004	DS	FLM1	2977	Elaphoglossum lastii	Elaphoglossum	leaf nitrogen content per leaf dry mass	16.2	mg/g	2977
20979	DS	FLM1	2978	Elaphoglossum acrostichoides	Elaphoglossum	leaf nitrogen content per leaf dry mass	16.7	mg/g	2978
37450	DS	FLM1	2979	Loxogramme abyssinica	Loxogramme	leaf nitrogen content per leaf dry mass	13	mg/g	2979
49189	DS	FLM1	2981	Peperomia tetraphylla	Peperomia	leaf nitrogen content per leaf dry mass	20.7	mg/g	#N/A
23005	DS	FLM1	2982	Elaphoglossum lastii	Elaphoglossum	leaf nitrogen content per leaf dry mass	13.2	mg/g	2982
49190	DS	FLM1	2983	Peperomia tetraphylla	Peperomia	leaf nitrogen content per leaf dry mass	21.2	mg/g	2983
8949	DS	FPD2	3016	Asplenium praegracile	Asplenium	leaf nitrogen content per leaf dry mass	10.9	mg/g	3016
36743	DS	FPD2	3017	Lepisorus excavatus	Lepisorus	leaf nitrogen content per leaf dry mass	13.8	mg/g	#N/A
82248	DS	FPO3	3023	Umbilicus botryoides	Umbilicus	leaf nitrogen content per leaf dry mass	26	mg/g	3023
82249	DS	FPO3	3025	Umbilicus botryoides	Umbilicus	leaf nitrogen content per leaf dry mass	23.3	mg/g	3025
6876	DS	FPO3	3027	Asplenium aethiopicum	Asplenium	leaf nitrogen content per leaf dry mass	22.3	mg/g	3027
21961	DS	FPO3	3033	Elaphoglossum deckenii	Elaphoglossum	leaf nitrogen content per leaf dry mass	16.5	mg/g	3033
33563	DS	FPO3	3034	Hymenophyllum capillare	Hymenophyllum	leaf nitrogen content per leaf dry mass	19.6	mg/g	3034
59442	DS	FPO2	3035	Polystachya confusa	Polystachya	leaf nitrogen content per leaf dry mass	17.8	mg/g	3035
82250	DS	FPO2	3037	Umbilicus botryoides	Umbilicus	leaf nitrogen content per leaf dry mass	21.5	mg/g	3037
82251	DS	FPO2	3038	Umbilicus botryoides	Umbilicus	leaf nitrogen content per leaf dry mass	26.8	mg/g	3038
6877	DS	FPO2	3040	Asplenium aethiopicum	Asplenium	leaf nitrogen content per leaf dry mass	18.9	mg/g	3040
82252	DS	FPO2	3041	Umbilicus botryoides	Umbilicus	leaf nitrogen content per leaf dry mass	28.6	mg/g	#N/A
9618	DS	FPO2	3042	Asplenium stuhlmannii	Asplenium	leaf nitrogen content per leaf dry mass	15.3	mg/g	3042
33564	DS	FPO2	3045	Hymenophyllum capillare	Hymenophyllum	leaf nitrogen content per leaf dry mass	19.1	mg/g	3045
33565	DS	FPO2	3046	Hymenophyllum capillare	Hymenophyllum	leaf nitrogen content per leaf dry mass	14.1	mg/g	#N/A
21962	DS	FPO2	3047	Elaphoglossum deckenii	Elaphoglossum	leaf nitrogen content per leaf dry mass	15.1	mg/g	3047
59443	DS	FPO2	3050	Polystachya confusa	Polystachya	leaf nitrogen content per leaf dry mass	20.6	mg/g	3050
59444	DS	FPO2	3053	Polystachya confusa	Polystachya	leaf nitrogen content per leaf dry mass	19.3	mg/g	3053
21963	DS	FOC5	3054	Elaphoglossum deckenii	Elaphoglossum	leaf nitrogen content per leaf dry mass	11.5	mg/g	3054
6878	DS	FOC5	3057	Asplenium aethiopicum	Asplenium	leaf nitrogen content per leaf dry mass	19	mg/g	3057
20980	DS	FOC5	3058	Elaphoglossum acrostichoides	Elaphoglossum	leaf nitrogen content per leaf dry mass	15.3	mg/g	3058
33566	DS	FOC5	3059	Hymenophyllum capillare	Hymenophyllum	leaf nitrogen content per leaf dry mass	16.5	mg/g	3059
82253	DS	FOC5	3060	Umbilicus botryoides	Umbilicus	leaf nitrogen content per leaf dry mass	24.9	mg/g	3060
59445	DS	FOC5	3061	Polystachya confusa	Polystachya	leaf nitrogen content per leaf dry mass	17.2	mg/g	3061
59446	DS	FOC5	3062	Polystachya confusa	Polystachya	leaf nitrogen content per leaf dry mass	20.4	mg/g	#N/A
59447	DS	FOC5	3063	Polystachya confusa	Polystachya	leaf nitrogen content per leaf dry mass	17.4	mg/g	3063
82254	DS	FOC5	3064	Umbilicus botryoides	Umbilicus	leaf nitrogen content per leaf dry mass	25.6	mg/g	3064
33567	DS	FOC5	3065	Hymenophyllum capillare	Hymenophyllum	leaf nitrogen content per leaf dry mass	11.9	mg/g	3065
37451	DS	FOC5	3066	Loxogramme abyssinica	Loxogramme	leaf nitrogen content per leaf dry mass	18.9	mg/g	3066
33215	DS	FOD2	3071	Huperzia dacrydioides	Huperzia	leaf nitrogen content per leaf dry mass	14.5	mg/g	3071
9619	DS	FOD2	3072	Asplenium stuhlmannii	Asplenium	leaf nitrogen content per leaf dry mass	19.6	mg/g	3072
20981	DS	FOD2	3073	Elaphoglossum acrostichoides	Elaphoglossum	leaf nitrogen content per leaf dry mass	12.9	mg/g	3073
6879	DS	FOD2	3074	Asplenium aethiopicum	Asplenium	leaf nitrogen content per leaf dry mass	17.2	mg/g	3074
33268	DS	FOD2	3075	Huperzia ophioglossoides	Huperzia	leaf nitrogen content per leaf dry mass	11.8	mg/g	3075
20982	DS	FOD2	3076	Elaphoglossum acrostichoides	Elaphoglossum	leaf nitrogen content per leaf dry mass	18.3	mg/g	#N/A
9756	DS	FOD2	3080	Asplenium theciferum	Asplenium	leaf nitrogen content per leaf dry mass	18.9	mg/g	3080
9329	DS	FOD2	3081	Asplenium sandersonii	Asplenium	leaf nitrogen content per leaf dry mass	18.1	mg/g	3081
21146	DS	FOD2	3082	Elaphoglossum angulatum	Elaphoglossum	leaf nitrogen content per leaf dry mass	24.8	mg/g	3082
37452	DS	FOD2	3083	Loxogramme abyssinica	Loxogramme	leaf nitrogen content per leaf dry mass	13.8	mg/g	3083
33568	DS	FOD2	3084	Hymenophyllum capillare	Hymenophyllum	leaf nitrogen content per leaf dry mass	16.9	mg/g	3084
22905	DS	FOD2	3087	Elaphoglossum hybridum	Elaphoglossum	leaf nitrogen content per leaf dry mass	20.9	mg/g	3087
9330	DS	FOD2	3089	Asplenium sandersonii	Asplenium	leaf nitrogen content per leaf dry mass	15.2	mg/g	3089
22906	DS	FOD2	3090	Elaphoglossum hybridum	Elaphoglossum	leaf nitrogen content per leaf dry mass	18.2	mg/g	3090
33269	DS	FOD2	3091	Huperzia ophioglossoides	Huperzia	leaf nitrogen content per leaf dry mass	13.8	mg/g	3091
22907	DS	FOD2	3096	Elaphoglossum hybridum	Elaphoglossum	leaf nitrogen content per leaf dry mass	16.6	mg/g	3096
21147	DS	FOD2	3097	Elaphoglossum angulatum	Elaphoglossum	leaf nitrogen content per leaf dry mass	15.1	mg/g	3097
33569	DS	FOD2	3099	Hymenophyllum capillare	Hymenophyllum	leaf nitrogen content per leaf dry mass	11.5	mg/g	3099
59865	DS	FOC4	3100	Polystachya transvaalensis	Polystachya	leaf nitrogen content per leaf dry mass	18.8	mg/g	3100
19899	DS	FOC4	3101	Disperis kilimanjarica	Disperis	leaf nitrogen content per leaf dry mass	27.6	mg/g	3101
19900	DS	FOC4	3102	Disperis kilimanjarica	Disperis	leaf nitrogen content per leaf dry mass	25.6	mg/g	3102
59448	DS	FOC4	3109	Polystachya confusa	Polystachya	leaf nitrogen content per leaf dry mass	21	mg/g	3109
59449	DS	FOC4	3110	Polystachya confusa	Polystachya	leaf nitrogen content per leaf dry mass	20.1	mg/g	3110
59866	DS	FOC4	3111	Polystachya transvaalensis	Polystachya	leaf nitrogen content per leaf dry mass	13.3	mg/g	3111
59450	DS	FOC4	3113	Polystachya confusa	Polystachya	leaf nitrogen content per leaf dry mass	18.7	mg/g	3113
59451	DS	FOC4	3114	Polystachya confusa	Polystachya	leaf nitrogen content per leaf dry mass	19.8	mg/g	3114
11255	DS	FOC4	3115	Asplenium uhligii	Asplenium	leaf nitrogen content per leaf dry mass	16.9	mg/g	3115
20983	DS	FOC4	3116	Elaphoglossum acrostichoides	Elaphoglossum	leaf nitrogen content per leaf dry mass	15.7	mg/g	3116
11256	DS	FOC4	3117	Asplenium uhligii	Asplenium	leaf nitrogen content per leaf dry mass	16.2	mg/g	3117
33270	DS	FOC4	3118	Huperzia ophioglossoides	Huperzia	leaf nitrogen content per leaf dry mass	14	mg/g	3118
33271	DS	FOC4	3119	Huperzia ophioglossoides	Huperzia	leaf nitrogen content per leaf dry mass	12.4	mg/g	#N/A
33272	DS	FOC4	3120	Huperzia ophioglossoides	Huperzia	leaf nitrogen content per leaf dry mass	14.7	mg/g	3120
21964	DS	FOC4	3121	Elaphoglossum deckenii	Elaphoglossum	leaf nitrogen content per leaf dry mass	13.6	mg/g	3121
22908	DS	FOC4	3122	Elaphoglossum hybridum	Elaphoglossum	leaf nitrogen content per leaf dry mass	11	mg/g	3122
8354	DS	FOC4	3123	Asplenium hypomelas	Asplenium	leaf nitrogen content per leaf dry mass	31.2	mg/g	3123
20984	DS	FOC3	3125	Elaphoglossum acrostichoides	Elaphoglossum	leaf nitrogen content per leaf dry mass	10.5	mg/g	3125
33216	DS	FOC3	3126	Huperzia dacrydioides	Huperzia	leaf nitrogen content per leaf dry mass	11.3	mg/g	3126
8355	DS	FOC3	3129	Asplenium hypomelas	Asplenium	leaf nitrogen content per leaf dry mass	32.5	mg/g	3129
21148	DS	FOC3	3130	Elaphoglossum angulatum	Elaphoglossum	leaf nitrogen content per leaf dry mass	18.5	mg/g	3130
8356	DS	FOC3	3132	Asplenium hypomelas	Asplenium	leaf nitrogen content per leaf dry mass	27.1	mg/g	3132
22909	DS	FOC3	3133	Elaphoglossum hybridum	Elaphoglossum	leaf nitrogen content per leaf dry mass	11.7	mg/g	3133
22910	DS	FOC3	3134	Elaphoglossum hybridum	Elaphoglossum	leaf nitrogen content per leaf dry mass	17.3	mg/g	3134
22911	DS	FOC3	3135	Elaphoglossum hybridum	Elaphoglossum	leaf nitrogen content per leaf dry mass	16.2	mg/g	3135
8357	DS	FOC3	3136	Asplenium hypomelas	Asplenium	leaf nitrogen content per leaf dry mass	29.3	mg/g	3136
33273	DS	FOC3	3137	Huperzia ophioglossoides	Huperzia	leaf nitrogen content per leaf dry mass	14.9	mg/g	#N/A
12041	DS	FOC4	3138	Blechnum attenuatum	Blechnum	leaf nitrogen content per leaf dry mass	18.6	mg/g	3138
8358	DS	FOC3	3139	Asplenium hypomelas	Asplenium	leaf nitrogen content per leaf dry mass	26.8	mg/g	3139
8359	DS	FOC3	3140	Asplenium hypomelas	Asplenium	leaf nitrogen content per leaf dry mass	22.9	mg/g	3140
20985	DS	FOD1	3148	Elaphoglossum acrostichoides	Elaphoglossum	leaf nitrogen content per leaf dry mass	11.1	mg/g	#N/A
71649	DS	FOD1	3149	Streptocarpus montanus	Streptocarpus	leaf nitrogen content per leaf dry mass	15.4	mg/g	#N/A
9620	DS	FOD1	3150	Asplenium stuhlmannii	Asplenium	leaf nitrogen content per leaf dry mass	17.7	mg/g	3150
21965	DS	FOD1	3151	Elaphoglossum deckenii	Elaphoglossum	leaf nitrogen content per leaf dry mass	15.1	mg/g	3151
71650	DS	FOD1	3152	Streptocarpus montanus	Streptocarpus	leaf nitrogen content per leaf dry mass	19.3	mg/g	3152
21149	DS	FOD1	3153	Elaphoglossum angulatum	Elaphoglossum	leaf nitrogen content per leaf dry mass	16	mg/g	3153
71651	DS	FOD1	3154	Streptocarpus montanus	Streptocarpus	leaf nitrogen content per leaf dry mass	17.4	mg/g	3154
9331	DS	FOD1	3166	Asplenium sandersonii	Asplenium	leaf nitrogen content per leaf dry mass	17	mg/g	3166
8360	DS	FOC1	3167	Asplenium hypomelas	Asplenium	leaf nitrogen content per leaf dry mass	27.9	mg/g	3167
12042	DS	FOC1	3168	Blechnum attenuatum	Blechnum	leaf nitrogen content per leaf dry mass	19.8	mg/g	3168
12043	DS	FOC1	3169	Blechnum attenuatum	Blechnum	leaf nitrogen content per leaf dry mass	17.8	mg/g	3169
12044	DS	FOC1	3170	Blechnum attenuatum	Blechnum	leaf nitrogen content per leaf dry mass	22.8	mg/g	3170
9332	DS	FOC1	3171	Asplenium sandersonii	Asplenium	leaf nitrogen content per leaf dry mass	20	mg/g	3171
9333	DS	FOC1	3173	Asplenium sandersonii	Asplenium	leaf nitrogen content per leaf dry mass	25.3	mg/g	3173
71652	DS	FOC1	3174	Streptocarpus montanus	Streptocarpus	leaf nitrogen content per leaf dry mass	19.7	mg/g	3174
22912	DS	FOC1	3175	Elaphoglossum hybridum	Elaphoglossum	leaf nitrogen content per leaf dry mass	17.4	mg/g	#N/A
44340	DS	FOC1	3179	Oleandra distenta	Oleandra	leaf nitrogen content per leaf dry mass	18.5	mg/g	3179
12045	DS	FOC2	3180	Blechnum attenuatum	Blechnum	leaf nitrogen content per leaf dry mass	17.1	mg/g	3180
12046	DS	FOC2	3181	Blechnum attenuatum	Blechnum	leaf nitrogen content per leaf dry mass	17.2	mg/g	3181
12047	DS	FOC2	3182	Blechnum attenuatum	Blechnum	leaf nitrogen content per leaf dry mass	19	mg/g	3182
71653	DS	FOC2	3183	Streptocarpus montanus	Streptocarpus	leaf nitrogen content per leaf dry mass	18.1	mg/g	3183
9334	DS	FOC2	3184	Asplenium sandersonii	Asplenium	leaf nitrogen content per leaf dry mass	20.7	mg/g	3184
44341	DS	FOC2	3187	Oleandra distenta	Oleandra	leaf nitrogen content per leaf dry mass	19.1	mg/g	3187
4468	KW	San Lorenzo	01.08_1	Anthurium hacumense	Anthurium	leaf nitrogen content per leaf dry mass	10.25	mg/g	01.08_1
19055	KW	San Lorenzo	01.08_10	Dicranoglossum panamense	Dicranoglossum	leaf nitrogen content per leaf dry mass	10.74	mg/g	01.08_10
71080	KW	San Lorenzo	01.08_11	Stenospermation angustifolium	Stenospermation	leaf nitrogen content per leaf dry mass	18.9	mg/g	01.08_11
45790	KW	San Lorenzo	01.08_12	Pecluma pectinata	Pecluma	leaf nitrogen content per leaf dry mass	8.82	mg/g	01.08_12
8117	KW	San Lorenzo	01.08_13	Asplenium flavescens	Asplenium	leaf nitrogen content per leaf dry mass	18.43	mg/g	01.08_13
82658	KW	San Lorenzo	01.08_14	Vittaria lineata	Vittaria	leaf nitrogen content per leaf dry mass	8.43	mg/g	01.08_14
82656	KW	San Lorenzo	01.08_15	Vittaria lineata	Vittaria	leaf nitrogen content per leaf dry mass	8.62	mg/g	01.08_15
45791	KW	San Lorenzo	01.08_16	Pecluma pectinata	Pecluma	leaf nitrogen content per leaf dry mass	24	mg/g	01.08_16
47973	KW	San Lorenzo	01.08_18	Peperomia obtusifolia	Peperomia	leaf nitrogen content per leaf dry mass	6.78	mg/g	01.08_18
47970	KW	San Lorenzo	01.08_19	Peperomia obtusifolia	Peperomia	leaf nitrogen content per leaf dry mass	5.8	mg/g	01.08_19
47537	KW	San Lorenzo	01.08_21	Peperomia macrostachya	Peperomia	leaf nitrogen content per leaf dry mass	29.54	mg/g	01.08_21
67512	KW	San Lorenzo	01.08_3	Serpocaulon triseriale	Serpocaulon	leaf nitrogen content per leaf dry mass	15.82	mg/g	01.08_3
8118	KW	San Lorenzo	01.08_4	Asplenium flavescens	Asplenium	leaf nitrogen content per leaf dry mass	16.81	mg/g	01.08_4
83153	KW	San Lorenzo	01.08_5	Vriesea gladioliflora	Vriesea	leaf nitrogen content per leaf dry mass	8.36	mg/g	01.08_5
43000	KW	San Lorenzo	01.08_7	Microgramma reptans	Microgramma	leaf nitrogen content per leaf dry mass	13.2	mg/g	01.08_7
47541	KW	San Lorenzo	01.08_8	Peperomia macrostachya	Peperomia	leaf nitrogen content per leaf dry mass	22.89	mg/g	01.08_8
42999	KW	San Lorenzo	01.08_9	Microgramma reptans	Microgramma	leaf nitrogen content per leaf dry mass	13.4	mg/g	01.08_9
30315	KW	San Lorenzo	01.10_1	Gongora sp.KW	Gongora	leaf nitrogen content per leaf dry mass	14.51	mg/g	01.10_1
37059	KW	San Lorenzo	01.10_10	Lockhartia acuta	Lockhartia	leaf nitrogen content per leaf dry mass	10.37	mg/g	01.10_10
37058	KW	San Lorenzo	01.10_12	Lockhartia acuta	Lockhartia	leaf nitrogen content per leaf dry mass	9.93	mg/g	01.10_12
27053	KW	San Lorenzo	01.10_13	Elleanthus longibracteatus	Elleanthus	leaf nitrogen content per leaf dry mass	7.28	mg/g	01.10_13
37056	KW	San Lorenzo	01.10_14	Lockhartia acuta	Lockhartia	leaf nitrogen content per leaf dry mass	9.21	mg/g	01.10_14
37055	KW	San Lorenzo	01.10_16	Lockhartia acuta	Lockhartia	leaf nitrogen content per leaf dry mass	10.4	mg/g	01.10_16
62480	KW	San Lorenzo	01.10_17	Rossioglossum ampliatum	Rossioglossum	leaf nitrogen content per leaf dry mass	8.67	mg/g	01.10_17
62481	KW	San Lorenzo	01.10_18	Rossioglossum ampliatum	Rossioglossum	leaf nitrogen content per leaf dry mass	6.92	mg/g	01.10_18
62479	KW	San Lorenzo	01.10_19	Rossioglossum ampliatum	Rossioglossum	leaf nitrogen content per leaf dry mass	8.46	mg/g	01.10_19
3342	KW	San Lorenzo	01.10_2	Anthurium brownii	Anthurium	leaf nitrogen content per leaf dry mass	8.83	mg/g	01.10_2
39422	KW	San Lorenzo	01.10_20	Maxillaria egertoniana	Maxillaria	leaf nitrogen content per leaf dry mass	8.54	mg/g	01.10_20
81578	KW	San Lorenzo	01.10_22	Trichopilia maculata	Trichopilia	leaf nitrogen content per leaf dry mass	16.99	mg/g	01.10_22
68424	KW	San Lorenzo	01.10_23	Specklinia acrisepala	Specklinia	leaf nitrogen content per leaf dry mass	6.62	mg/g	01.10_23
68634	KW	San Lorenzo	01.10_24	Specklinia grobyi	Specklinia	leaf nitrogen content per leaf dry mass	5.5	mg/g	01.10_24
68633	KW	San Lorenzo	01.10_26	Specklinia grobyi	Specklinia	leaf nitrogen content per leaf dry mass	6.07	mg/g	01.10_26
37057	KW	San Lorenzo	01.10_28	Lockhartia acuta	Lockhartia	leaf nitrogen content per leaf dry mass	9.58	mg/g	01.10_28
62482	KW	San Lorenzo	01.10_29	Rossioglossum ampliatum	Rossioglossum	leaf nitrogen content per leaf dry mass	5.75	mg/g	01.10_29
6671	KW	San Lorenzo	01.10_3	Aspasia principissa	Aspasia	leaf nitrogen content per leaf dry mass	9.8	mg/g	01.10_3
56118	KW	San Lorenzo	01.10_4	Polypodium crassifolium	Polypodium	leaf nitrogen content per leaf dry mass	5.04	mg/g	01.10_4
4257	KW	San Lorenzo	01.10_5	Anthurium friedrichsthalii	Anthurium	leaf nitrogen content per leaf dry mass	8	mg/g	01.10_5
62478	KW	San Lorenzo	01.10_7	Rossioglossum ampliatum	Rossioglossum	leaf nitrogen content per leaf dry mass	5.14	mg/g	01.10_7
3029	KW	San Lorenzo	01.10_9	Anthurium acutangulum	Anthurium	leaf nitrogen content per leaf dry mass	9.08	mg/g	01.10_9
27056	KW	San Lorenzo	03.09_1	Elleanthus longibracteatus	Elleanthus	leaf nitrogen content per leaf dry mass	9.55	mg/g	03.09_1
38814	KW	San Lorenzo	03.09_10	Maxillaria discolor	Maxillaria	leaf nitrogen content per leaf dry mass	9.4	mg/g	03.09_10
32752	KW	San Lorenzo	03.09_11	Guzmania subcorymbosa	Guzmania	leaf nitrogen content per leaf dry mass	7.24	mg/g	03.09_11
22594	KW	San Lorenzo	03.09_12	Elaphoglossum herminieri	Elaphoglossum	leaf nitrogen content per leaf dry mass	10	mg/g	03.09_12
29818	KW	San Lorenzo	03.09_13	Epiphyllum phyllanthus	Epiphyllum	leaf nitrogen content per leaf dry mass	9.95	mg/g	03.09_13
3032	KW	San Lorenzo	03.09_14	Anthurium acutangulum	Anthurium	leaf nitrogen content per leaf dry mass	5.59	mg/g	03.09_14
8119	KW	San Lorenzo	03.09_15	Asplenium flavescens	Asplenium	leaf nitrogen content per leaf dry mass	15.7	mg/g	03.09_15
4467	KW	San Lorenzo	03.09_16	Anthurium hacumense	Anthurium	leaf nitrogen content per leaf dry mass	6.05	mg/g	03.09_16
47542	KW	San Lorenzo	03.09_17	Peperomia macrostachya	Peperomia	leaf nitrogen content per leaf dry mass	27.8	mg/g	03.09_17
7034	KW	San Lorenzo	03.09_18	Asplenium africanum	Asplenium	leaf nitrogen content per leaf dry mass	12.76	mg/g	03.09_18
2660	KW	San Lorenzo	03.09_19	Ananthacorus angustifolius	Ananthacorus	leaf nitrogen content per leaf dry mass	9.23	mg/g	03.09_19
19050	KW	San Lorenzo	03.09_22	Dicranoglossum panamense	Dicranoglossum	leaf nitrogen content per leaf dry mass	7.06	mg/g	03.09_22
19054	KW	San Lorenzo	03.09_23	Dicranoglossum panamense	Dicranoglossum	leaf nitrogen content per leaf dry mass	9.94	mg/g	03.09_23
12845	KW	San Lorenzo	03.09_26	Campyloneurum aphanophlebium	Campyloneurum	leaf nitrogen content per leaf dry mass	15.51	mg/g	03.09_26
7035	KW	San Lorenzo	03.09_27	Asplenium africanum	Asplenium	leaf nitrogen content per leaf dry mass	8.75	mg/g	03.09_27
22593	KW	San Lorenzo	03.09_3	Elaphoglossum herminieri	Elaphoglossum	leaf nitrogen content per leaf dry mass	5.33	mg/g	03.09_3
13301	KW	San Lorenzo	03.09_30	Campyloneurum phyllitidis	Campyloneurum	leaf nitrogen content per leaf dry mass	16.29	mg/g	03.09_30
12846	KW	San Lorenzo	03.09_32	Campyloneurum aphanophlebium	Campyloneurum	leaf nitrogen content per leaf dry mass	8.87	mg/g	03.09_32
84021	KW	San Lorenzo	03.09_4	Weberocereus tunilla	Weberocereus	leaf nitrogen content per leaf dry mass	6.76	mg/g	03.09_4
38810	KW	San Lorenzo	03.09_5	Maxillaria discolor	Maxillaria	leaf nitrogen content per leaf dry mass	10.69	mg/g	03.09_5
38813	KW	San Lorenzo	03.09_6	Maxillaria discolor	Maxillaria	leaf nitrogen content per leaf dry mass	9.28	mg/g	03.09_6
33451	KW	San Lorenzo	03.09_7	Hymenophyllum abruptum	Hymenophyllum	leaf nitrogen content per leaf dry mass	14.57	mg/g	03.09_7
22087	KW	San Lorenzo	03.09_8	Elaphoglossum doanense	Elaphoglossum	leaf nitrogen content per leaf dry mass	8.17	mg/g	03.09_8
32750	KW	San Lorenzo	03.10_1	Guzmania subcorymbosa	Guzmania	leaf nitrogen content per leaf dry mass	9.87	mg/g	03.10_1
70818	KW	San Lorenzo	03.10_11	Stelis sp.KW	Stelis	leaf nitrogen content per leaf dry mass	12.14	mg/g	03.10_11
70815	KW	San Lorenzo	03.10_12	Stelis sp.KW	Stelis	leaf nitrogen content per leaf dry mass	12.19	mg/g	03.10_12
256	KW	San Lorenzo	03.10_2	Acianthera verecunda	Acianthera	leaf nitrogen content per leaf dry mass	17.16	mg/g	03.10_2
83152	KW	San Lorenzo	03.10_4	Vriesea gladioliflora	Vriesea	leaf nitrogen content per leaf dry mass	10.83	mg/g	03.10_4
83151	KW	San Lorenzo	03.10_5	Vriesea gladioliflora	Vriesea	leaf nitrogen content per leaf dry mass	9.68	mg/g	03.10_5
5778	KW	San Lorenzo	03.10_6	Anthurium salvinii	Anthurium	leaf nitrogen content per leaf dry mass	8.95	mg/g	03.10_6
22590	KW	San Lorenzo	03.10_7	Elaphoglossum herminieri	Elaphoglossum	leaf nitrogen content per leaf dry mass	3.47	mg/g	03.10_7
22086	KW	San Lorenzo	03.10_8	Elaphoglossum doanense	Elaphoglossum	leaf nitrogen content per leaf dry mass	16.02	mg/g	03.10_8
28064	KW	San Lorenzo	03.10_9	Epidendrum barbeyanum	Epidendrum	leaf nitrogen content per leaf dry mass	4.15	mg/g	03.10_9
83150	KW	San Lorenzo	05.09_1	Vriesea gladioliflora	Vriesea	leaf nitrogen content per leaf dry mass	8.58	mg/g	05.09_1
23482	KW	San Lorenzo	05.09_10	Elaphoglossum longicrure	Elaphoglossum	leaf nitrogen content per leaf dry mass	5.79	mg/g	05.09_10
44086	KW	San Lorenzo	05.09_11	Notylia barkeri	Notylia	leaf nitrogen content per leaf dry mass	9.46	mg/g	05.09_11
22083	KW	San Lorenzo	05.09_12	Elaphoglossum doanense	Elaphoglossum	leaf nitrogen content per leaf dry mass	10.83	mg/g	05.09_12
82654	KW	San Lorenzo	05.09_13	Vittaria lineata	Vittaria	leaf nitrogen content per leaf dry mass	7	mg/g	05.09_13
45786	KW	San Lorenzo	05.09_14	Pecluma pectinata	Pecluma	leaf nitrogen content per leaf dry mass	13.74	mg/g	05.09_14
3338	KW	San Lorenzo	05.09_15	Anthurium brownii	Anthurium	leaf nitrogen content per leaf dry mass	13.41	mg/g	05.09_15
13298	KW	San Lorenzo	05.09_16	Campyloneurum phyllitidis	Campyloneurum	leaf nitrogen content per leaf dry mass	8.25	mg/g	05.09_16
64981	KW	San Lorenzo	05.09_17	Scaphyglottis longicaulis	Scaphyglottis	leaf nitrogen content per leaf dry mass	13.74	mg/g	05.09_17
68121	KW	San Lorenzo	05.09_18	Sobralia macrophylla	Sobralia	leaf nitrogen content per leaf dry mass	9.66	mg/g	05.09_18
4978	KW	San Lorenzo	05.09_19	Anthurium obtusum	Anthurium	leaf nitrogen content per leaf dry mass	8.18	mg/g	05.09_19
72386	KW	San Lorenzo	05.09_2	Tillandsia anceps	Tillandsia	leaf nitrogen content per leaf dry mass	12.68	mg/g	05.09_2
3142	KW	San Lorenzo	05.09_21	Anthurium bakeri	Anthurium	leaf nitrogen content per leaf dry mass	17.59	mg/g	05.09_21
72383	KW	San Lorenzo	05.09_23	Tillandsia anceps	Tillandsia	leaf nitrogen content per leaf dry mass	9.22	mg/g	05.09_23
32749	KW	San Lorenzo	05.09_24	Guzmania subcorymbosa	Guzmania	leaf nitrogen content per leaf dry mass	12.33	mg/g	05.09_24
32748	KW	San Lorenzo	05.09_25	Guzmania subcorymbosa	Guzmania	leaf nitrogen content per leaf dry mass	6.25	mg/g	05.09_25
83890	KW	San Lorenzo	05.09_26	Vriesea vittata	Vriesea	leaf nitrogen content per leaf dry mass	8.89	mg/g	05.09_26
83891	KW	San Lorenzo	05.09_26	Vriesea vittata	Vriesea	leaf nitrogen content per leaf dry mass	7.96	mg/g	05.09_26
23481	KW	San Lorenzo	05.09_27	Elaphoglossum longicrure	Elaphoglossum	leaf nitrogen content per leaf dry mass	4.6	mg/g	05.09_27
3033	KW	San Lorenzo	05.09_29	Anthurium acutangulum	Anthurium	leaf nitrogen content per leaf dry mass	11.13	mg/g	05.09_29
42998	KW	San Lorenzo	05.09_3	Microgramma reptans	Microgramma	leaf nitrogen content per leaf dry mass	30.22	mg/g	05.09_3
259	KW	San Lorenzo	05.09_7	Acianthera verecunda	Acianthera	leaf nitrogen content per leaf dry mass	3.96	mg/g	05.09_7
47974	KW	San Lorenzo	05.09_9	Peperomia obtusifolia	Peperomia	leaf nitrogen content per leaf dry mass	9.76	mg/g	05.09_9
29817	KW	San Lorenzo	06.08_1	Epiphyllum phyllanthus	Epiphyllum	leaf nitrogen content per leaf dry mass	5.85	mg/g	06.08_1
36157	KW	San Lorenzo	06.08_10	Kefersteinia sp.KW	Kefersteinia	leaf nitrogen content per leaf dry mass	22.07	mg/g	06.08_10
68632	KW	San Lorenzo	06.08_12	Specklinia grobyi	Specklinia	leaf nitrogen content per leaf dry mass	10.18	mg/g	06.08_12
68630	KW	San Lorenzo	06.08_13	Specklinia grobyi	Specklinia	leaf nitrogen content per leaf dry mass	10.29	mg/g	06.08_13
81809	KW	San Lorenzo	06.08_14	Trichosalpinx orbicularis	Trichosalpinx	leaf nitrogen content per leaf dry mass	9.54	mg/g	06.08_14
72385	KW	San Lorenzo	06.08_15	Tillandsia anceps	Tillandsia	leaf nitrogen content per leaf dry mass	4.82	mg/g	06.08_15
68422	KW	San Lorenzo	06.08_16	Specklinia acrisepala	Specklinia	leaf nitrogen content per leaf dry mass	9.41	mg/g	06.08_16
4254	KW	San Lorenzo	06.08_17	Anthurium friedrichsthalii	Anthurium	leaf nitrogen content per leaf dry mass	8.37	mg/g	06.08_17
22085	KW	San Lorenzo	06.08_18	Elaphoglossum doanense	Elaphoglossum	leaf nitrogen content per leaf dry mass	8.38	mg/g	06.08_18
3030	KW	San Lorenzo	06.08_19	Anthurium acutangulum	Anthurium	leaf nitrogen content per leaf dry mass	10.11	mg/g	06.08_19
2662	KW	San Lorenzo	06.08_2	Ananthacorus angustifolius	Ananthacorus	leaf nitrogen content per leaf dry mass	9.81	mg/g	06.08_2
67887	KW	San Lorenzo	06.08_21	Sobralia fragrans	Sobralia	leaf nitrogen content per leaf dry mass	11.06	mg/g	06.08_21
67888	KW	San Lorenzo	06.08_22	Sobralia fragrans	Sobralia	leaf nitrogen content per leaf dry mass	10.19	mg/g	06.08_22
30314	KW	San Lorenzo	06.08_23	Gongora sp.KW	Gongora	leaf nitrogen content per leaf dry mass	13.43	mg/g	06.08_23
5168	KW	San Lorenzo	06.08_26	Anthurium paludosum	Anthurium	leaf nitrogen content per leaf dry mass	15.59	mg/g	06.08_26
4255	KW	San Lorenzo	06.08_27	Anthurium friedrichsthalii	Anthurium	leaf nitrogen content per leaf dry mass	17.83	mg/g	06.08_27
6668	KW	San Lorenzo	06.08_28	Aspasia principissa	Aspasia	leaf nitrogen content per leaf dry mass	15.37	mg/g	06.08_28
68425	KW	San Lorenzo	06.08_3	Specklinia acrisepala	Specklinia	leaf nitrogen content per leaf dry mass	10.44	mg/g	06.08_3
81811	KW	San Lorenzo	06.08_4	Trichosalpinx orbicularis	Trichosalpinx	leaf nitrogen content per leaf dry mass	9.89	mg/g	06.08_4
81806	KW	San Lorenzo	06.08_5	Trichosalpinx orbicularis	Trichosalpinx	leaf nitrogen content per leaf dry mass	11.86	mg/g	06.08_5
68423	KW	San Lorenzo	06.08_6	Specklinia acrisepala	Specklinia	leaf nitrogen content per leaf dry mass	9.32	mg/g	06.08_6
72384	KW	San Lorenzo	06.08_7	Tillandsia anceps	Tillandsia	leaf nitrogen content per leaf dry mass	8.33	mg/g	06.08_7
68631	KW	San Lorenzo	06.08_8	Specklinia grobyi	Specklinia	leaf nitrogen content per leaf dry mass	12.28	mg/g	06.08_8
27055	KW	San Lorenzo	06.11_2	Elleanthus longibracteatus	Elleanthus	leaf nitrogen content per leaf dry mass	7.24	mg/g	06.11_2
84022	KW	San Lorenzo	08.08_10	Weberocereus tunilla	Weberocereus	leaf nitrogen content per leaf dry mass	2.72	mg/g	08.08_10
23484	KW	San Lorenzo	08.08_11	Elaphoglossum longicrure	Elaphoglossum	leaf nitrogen content per leaf dry mass	6.51	mg/g	08.08_11
37838	KW	San Lorenzo	08.08_13	Masdevallia livingstoneana	Masdevallia	leaf nitrogen content per leaf dry mass	7.53	mg/g	08.08_13
37837	KW	San Lorenzo	08.08_16	Masdevallia livingstoneana	Masdevallia	leaf nitrogen content per leaf dry mass	9.74	mg/g	08.08_16
82655	KW	San Lorenzo	08.08_17	Vittaria lineata	Vittaria	leaf nitrogen content per leaf dry mass	8.34	mg/g	08.08_17
13300	KW	San Lorenzo	08.08_18	Campyloneurum phyllitidis	Campyloneurum	leaf nitrogen content per leaf dry mass	18.83	mg/g	08.08_18
84019	KW	San Lorenzo	08.08_19	Weberocereus tunilla	Weberocereus	leaf nitrogen content per leaf dry mass	6.49	mg/g	08.08_19
4256	KW	San Lorenzo	08.08_2	Anthurium friedrichsthalii	Anthurium	leaf nitrogen content per leaf dry mass	7.95	mg/g	08.08_2
37836	KW	San Lorenzo	08.08_20	Masdevallia livingstoneana	Masdevallia	leaf nitrogen content per leaf dry mass	8.1	mg/g	08.08_20
5170	KW	San Lorenzo	08.08_21	Anthurium paludosum	Anthurium	leaf nitrogen content per leaf dry mass	5.51	mg/g	08.08_21
37841	KW	San Lorenzo	08.08_23	Masdevallia livingstoneana	Masdevallia	leaf nitrogen content per leaf dry mass	8.18	mg/g	08.08_23
37839	KW	San Lorenzo	08.08_3	Masdevallia livingstoneana	Masdevallia	leaf nitrogen content per leaf dry mass	9.29	mg/g	08.08_3
38812	KW	San Lorenzo	08.08_5	Maxillaria discolor	Maxillaria	leaf nitrogen content per leaf dry mass	7.9	mg/g	08.08_5
38811	KW	San Lorenzo	08.08_6	Maxillaria discolor	Maxillaria	leaf nitrogen content per leaf dry mass	7.73	mg/g	08.08_6
41111	KW	San Lorenzo	08.08_7	Maxillaria uncata	Maxillaria	leaf nitrogen content per leaf dry mass	7.69	mg/g	08.08_7
84020	KW	San Lorenzo	08.08_8	Weberocereus tunilla	Weberocereus	leaf nitrogen content per leaf dry mass	9.02	mg/g	08.08_8
45233	KW	San Lorenzo	08.10_11	Ornithocephalus brachyceras	Ornithocephalus	leaf nitrogen content per leaf dry mass	5.87	mg/g	08.10_11
45234	KW	San Lorenzo	08.10_12	Ornithocephalus brachyceras	Ornithocephalus	leaf nitrogen content per leaf dry mass	11.11	mg/g	08.10_12
15007	KW	San Lorenzo	08.10_13	Cattleya sp.1_KW	Cattleya	leaf nitrogen content per leaf dry mass	7.22	mg/g	08.10_13
15008	KW	San Lorenzo	08.10_13	Cattleya sp.1_KW	Cattleya	leaf nitrogen content per leaf dry mass	4.46	mg/g	08.10_13
27659	KW	San Lorenzo	08.10_14	Epidendrum anceps	Epidendrum	leaf nitrogen content per leaf dry mass	16.43	mg/g	08.10_14
27660	KW	San Lorenzo	08.10_14	Epidendrum anceps	Epidendrum	leaf nitrogen content per leaf dry mass	16.33	mg/g	08.10_14
39579	KW	San Lorenzo	08.10_16	Maxillaria friedrichsthalii	Maxillaria	leaf nitrogen content per leaf dry mass	8.94	mg/g	08.10_16
39583	KW	San Lorenzo	08.10_16	Maxillaria friedrichsthalii	Maxillaria	leaf nitrogen content per leaf dry mass	10.29	mg/g	08.10_16
18177	KW	San Lorenzo	08.10_17	Dichaea panamensis	Dichaea	leaf nitrogen content per leaf dry mass	28.39	mg/g	08.10_17
31541	KW	San Lorenzo	08.10_3	Guzmania lingulata	Guzmania	leaf nitrogen content per leaf dry mass	11.77	mg/g	08.10_3
31542	KW	San Lorenzo	08.10_4	Guzmania lingulata	Guzmania	leaf nitrogen content per leaf dry mass	9.34	mg/g	08.10_4
31543	KW	San Lorenzo	08.10_5	Guzmania lingulata	Guzmania	leaf nitrogen content per leaf dry mass	10.23	mg/g	08.10_5
4982	KW	San Lorenzo	08.10_6	Anthurium obtusum	Anthurium	leaf nitrogen content per leaf dry mass	10.92	mg/g	08.10_6
45235	KW	San Lorenzo	08.10_7	Ornithocephalus brachyceras	Ornithocephalus	leaf nitrogen content per leaf dry mass	8.18	mg/g	08.10_7
45231	KW	San Lorenzo	08.10_8	Ornithocephalus brachyceras	Ornithocephalus	leaf nitrogen content per leaf dry mass	11.17	mg/g	08.10_8
258	KW	San Lorenzo	08.10_9	Acianthera verecunda	Acianthera	leaf nitrogen content per leaf dry mass	11.86	mg/g	08.10_9
32751	KW	San Lorenzo	10.09_1	Guzmania subcorymbosa	Guzmania	leaf nitrogen content per leaf dry mass	9.6	mg/g	10.09_1
52888	KW	San Lorenzo	10.09_12	Pleopeltis percussa	Pleopeltis	leaf nitrogen content per leaf dry mass	12.24	mg/g	10.09_12
15938	KW	San Lorenzo	10.09_14	Columnea billbergiana	Columnea	leaf nitrogen content per leaf dry mass	6.55	mg/g	10.09_14
59684	KW	San Lorenzo	10.09_16	Polystachya foliosa	Polystachya	leaf nitrogen content per leaf dry mass	11.83	mg/g	10.09_16
68124	KW	San Lorenzo	10.09_18	Sobralia macrophylla	Sobralia	leaf nitrogen content per leaf dry mass	5.97	mg/g	10.09_18
81808	KW	San Lorenzo	10.09_19	Trichosalpinx orbicularis	Trichosalpinx	leaf nitrogen content per leaf dry mass	5.29	mg/g	10.09_19
7036	KW	San Lorenzo	10.09_2	Asplenium africanum	Asplenium	leaf nitrogen content per leaf dry mass	30.01	mg/g	10.09_2
41113	KW	San Lorenzo	10.09_4	Maxillaria uncata	Maxillaria	leaf nitrogen content per leaf dry mass	8.03	mg/g	10.09_4
29154	KW	San Lorenzo	10.09_5	Epidendrum nocturnum	Epidendrum	leaf nitrogen content per leaf dry mass	7.27	mg/g	10.09_5
29153	KW	San Lorenzo	10.09_6	Epidendrum nocturnum	Epidendrum	leaf nitrogen content per leaf dry mass	8.88	mg/g	10.09_6
81807	KW	San Lorenzo	10.09_7	Trichosalpinx orbicularis	Trichosalpinx	leaf nitrogen content per leaf dry mass	7.29	mg/g	10.09_7
29819	KW	San Lorenzo	10.09_8	Epiphyllum phyllanthus	Epiphyllum	leaf nitrogen content per leaf dry mass	5.44	mg/g	10.09_8
67890	KW	San Lorenzo	10.09_9	Sobralia fragrans	Sobralia	leaf nitrogen content per leaf dry mass	13.12	mg/g	10.09_9
28065	KW	San Lorenzo	10.10_1	Epidendrum barbeyanum	Epidendrum	leaf nitrogen content per leaf dry mass	9.42	mg/g	10.10_1
15937	KW	San Lorenzo	10.10_11	Columnea billbergiana	Columnea	leaf nitrogen content per leaf dry mass	12.41	mg/g	10.10_11
52886	KW	San Lorenzo	10.10_3	Pleopeltis percussa	Pleopeltis	leaf nitrogen content per leaf dry mass	8.1	mg/g	10.10_3
59682	KW	San Lorenzo	10.10_4	Polystachya foliosa	Polystachya	leaf nitrogen content per leaf dry mass	16.27	mg/g	10.10_4
82657	KW	San Lorenzo	10.10_5	Vittaria lineata	Vittaria	leaf nitrogen content per leaf dry mass	15.25	mg/g	10.10_5
29155	KW	San Lorenzo	10.10_7	Epidendrum nocturnum	Epidendrum	leaf nitrogen content per leaf dry mass	12.01	mg/g	10.10_7
2663	KW	San Lorenzo	10.10_9	Ananthacorus angustifolius	Ananthacorus	leaf nitrogen content per leaf dry mass	9.72	mg/g	10.10_9
27054	KW	San Lorenzo	11.10_10	Elleanthus longibracteatus	Elleanthus	leaf nitrogen content per leaf dry mass	3.96	mg/g	11.10_10
64425	KW	San Lorenzo	11.10_6	Scaphyglottis graminifolia	Scaphyglottis	leaf nitrogen content per leaf dry mass	11.06	mg/g	11.10_6
39421	KW	San Lorenzo	12.09_1	Maxillaria egertoniana	Maxillaria	leaf nitrogen content per leaf dry mass	8.68	mg/g	12.09_1
15167	KW	San Lorenzo	12.09_10	Caularthron bilamellatum	Caularthron	leaf nitrogen content per leaf dry mass	7.5	mg/g	12.09_10
15166	KW	San Lorenzo	12.09_12	Caularthron bilamellatum	Caularthron	leaf nitrogen content per leaf dry mass	7.12	mg/g	12.09_12
60225	KW	San Lorenzo	12.09_13	Prosthechea fragrans	Prosthechea	leaf nitrogen content per leaf dry mass	5.94	mg/g	12.09_13
60223	KW	San Lorenzo	12.09_14	Prosthechea fragrans	Prosthechea	leaf nitrogen content per leaf dry mass	6.19	mg/g	12.09_14
42318	KW	San Lorenzo	12.09_15	Microgramma mauritiana	Microgramma	leaf nitrogen content per leaf dry mass	9.16	mg/g	12.09_15
39419	KW	San Lorenzo	12.09_16	Maxillaria egertoniana	Maxillaria	leaf nitrogen content per leaf dry mass	5.65	mg/g	12.09_16
13822	KW	San Lorenzo	12.09_17	Catasetum viridiflavum	Catasetum	leaf nitrogen content per leaf dry mass	21.68	mg/g	12.09_17
39420	KW	San Lorenzo	12.09_2	Maxillaria egertoniana	Maxillaria	leaf nitrogen content per leaf dry mass	9.65	mg/g	12.09_2
18178	KW	San Lorenzo	12.09_20	Dichaea panamensis	Dichaea	leaf nitrogen content per leaf dry mass	16.53	mg/g	12.09_20
59683	KW	San Lorenzo	12.09_22	Polystachya foliosa	Polystachya	leaf nitrogen content per leaf dry mass	15.35	mg/g	12.09_22
260	KW	San Lorenzo	12.09_23	Acianthera verecunda	Acianthera	leaf nitrogen content per leaf dry mass	7.31	mg/g	12.09_23
73091	KW	San Lorenzo	12.09_3	Tillandsia bulbosa	Tillandsia	leaf nitrogen content per leaf dry mass	4.98	mg/g	12.09_3
68125	KW	San Lorenzo	12.09_5	Sobralia macrophylla	Sobralia	leaf nitrogen content per leaf dry mass	15.83	mg/g	12.09_5
29156	KW	San Lorenzo	12.09_8	Epidendrum nocturnum	Epidendrum	leaf nitrogen content per leaf dry mass	8.75	mg/g	12.09_8
28063	KW	San Lorenzo	12.09_9	Epidendrum barbeyanum	Epidendrum	leaf nitrogen content per leaf dry mass	8.38	mg/g	12.09_9
60051	KW	San Lorenzo	13.11_1	Prosthechea aemula	Prosthechea	leaf nitrogen content per leaf dry mass	14.83	mg/g	13.11_1
60052	KW	San Lorenzo	13.11_1	Prosthechea aemula	Prosthechea	leaf nitrogen content per leaf dry mass	11.78	mg/g	13.11_1
2863	KW	San Lorenzo	13.11_10	Anetium citrifolium	Anetium	leaf nitrogen content per leaf dry mass	18.32	mg/g	13.11_10
2862	KW	San Lorenzo	13.11_11	Anetium citrifolium	Anetium	leaf nitrogen content per leaf dry mass	23.43	mg/g	13.11_11
59953	KW	San Lorenzo	13.11_13	Polytaenium elongatum	Polytaenium	leaf nitrogen content per leaf dry mass	10.79	mg/g	13.11_13
59954	KW	San Lorenzo	13.11_13	Polytaenium elongatum	Polytaenium	leaf nitrogen content per leaf dry mass	8.37	mg/g	13.11_13
15935	KW	San Lorenzo	13.11_14	Columnea billbergiana	Columnea	leaf nitrogen content per leaf dry mass	17.01	mg/g	13.11_14
81810	KW	San Lorenzo	13.11_15	Trichosalpinx orbicularis	Trichosalpinx	leaf nitrogen content per leaf dry mass	10.08	mg/g	13.11_15
19056	KW	San Lorenzo	13.11_16	Dicranoglossum panamense	Dicranoglossum	leaf nitrogen content per leaf dry mass	7.98	mg/g	13.11_16
45236	KW	San Lorenzo	13.11_17	Ornithocephalus brachyceras	Ornithocephalus	leaf nitrogen content per leaf dry mass	23.43	mg/g	13.11_17
48274	KW	San Lorenzo	13.11_19	Peperomia rotundifolia	Peperomia	leaf nitrogen content per leaf dry mass	12.1	mg/g	13.11_19
83892	KW	San Lorenzo	13.11_2	Vriesea vittata	Vriesea	leaf nitrogen content per leaf dry mass	6.65	mg/g	13.11_2
83893	KW	San Lorenzo	13.11_2	Vriesea vittata	Vriesea	leaf nitrogen content per leaf dry mass	6.58	mg/g	13.11_2
80751	KW	San Lorenzo	13.11_20	Trichomanes angustifrons	Trichomanes	leaf nitrogen content per leaf dry mass	15.86	mg/g	13.11_20
81391	KW	San Lorenzo	13.11_21	Trichomanes punctatum	Trichomanes	leaf nitrogen content per leaf dry mass	12.45	mg/g	13.11_21
81249	KW	San Lorenzo	13.11_22	Trichomanes nummularium	Trichomanes	leaf nitrogen content per leaf dry mass	11.98	mg/g	13.11_22
81248	KW	San Lorenzo	13.11_23	Trichomanes nummularium	Trichomanes	leaf nitrogen content per leaf dry mass	10.54	mg/g	13.11_23
81393	KW	San Lorenzo	13.11_24	Trichomanes punctatum	Trichomanes	leaf nitrogen content per leaf dry mass	12.42	mg/g	13.11_24
81394	KW	San Lorenzo	13.11_25	Trichomanes punctatum	Trichomanes	leaf nitrogen content per leaf dry mass	11.08	mg/g	13.11_25
81392	KW	San Lorenzo	13.11_26	Trichomanes punctatum	Trichomanes	leaf nitrogen content per leaf dry mass	19.09	mg/g	13.11_26
81390	KW	San Lorenzo	13.11_27	Trichomanes punctatum	Trichomanes	leaf nitrogen content per leaf dry mass	11.98	mg/g	13.11_27
81395	KW	San Lorenzo	13.11_28	Trichomanes punctatum	Trichomanes	leaf nitrogen content per leaf dry mass	13.09	mg/g	13.11_28
81250	KW	San Lorenzo	13.11_29	Trichomanes nummularium	Trichomanes	leaf nitrogen content per leaf dry mass	16.43	mg/g	13.11_29
43001	KW	San Lorenzo	13.11_3	Microgramma reptans	Microgramma	leaf nitrogen content per leaf dry mass	12.78	mg/g	13.11_3
83948	KW	San Lorenzo	13.11_30	Warczewiczella lipscombiae	Warczewiczella	leaf nitrogen content per leaf dry mass	12.84	mg/g	13.11_30
83949	KW	San Lorenzo	13.11_30	Warczewiczella lipscombiae	Warczewiczella	leaf nitrogen content per leaf dry mass	12.91	mg/g	13.11_30
2860	KW	San Lorenzo	13.11_6	Anetium citrifolium	Anetium	leaf nitrogen content per leaf dry mass	15.35	mg/g	13.11_6
2861	KW	San Lorenzo	13.11_9	Anetium citrifolium	Anetium	leaf nitrogen content per leaf dry mass	26.46	mg/g	13.11_9
37061	KW	San Lorenzo	13.11_SN1	Lockhartia acuta	Lockhartia	leaf nitrogen content per leaf dry mass	7.18	mg/g	13.11_SN1
37060	KW	San Lorenzo	13.11_SN2	Lockhartia acuta	Lockhartia	leaf nitrogen content per leaf dry mass	11.75	mg/g	13.11_SN2
37062	KW	San Lorenzo	13.11_SN3	Lockhartia acuta	Lockhartia	leaf nitrogen content per leaf dry mass	10.2	mg/g	13.11_SN3
12842	KW	San Lorenzo	15.10_1	Campyloneurum aphanophlebium	Campyloneurum	leaf nitrogen content per leaf dry mass	10.88	mg/g	15.10_1
83149	KW	San Lorenzo	15.10_10	Vriesea gladioliflora	Vriesea	leaf nitrogen content per leaf dry mass	7.42	mg/g	15.10_10
49431	KW	San Lorenzo	15.10_11	Phlegmariurus dichotomus	Phlegmariurus	leaf nitrogen content per leaf dry mass	17.74	mg/g	15.10_11
81577	KW	San Lorenzo	15.10_2	Trichopilia maculata	Trichopilia	leaf nitrogen content per leaf dry mass	9.58	mg/g	15.10_2
81576	KW	San Lorenzo	15.10_3	Trichopilia maculata	Trichopilia	leaf nitrogen content per leaf dry mass	18.05	mg/g	15.10_3
59950	KW	San Lorenzo	15.10_5	Polytaenium elongatum	Polytaenium	leaf nitrogen content per leaf dry mass	19.96	mg/g	15.10_5
2864	KW	San Lorenzo	15.10_6	Anetium citrifolium	Anetium	leaf nitrogen content per leaf dry mass	24.28	mg/g	15.10_6
257	KW	San Lorenzo	15.10_7	Acianthera verecunda	Acianthera	leaf nitrogen content per leaf dry mass	13.6	mg/g	15.10_7
30316	KW	San Lorenzo	15.10_9	Gongora sp.KW	Gongora	leaf nitrogen content per leaf dry mass	16.78	mg/g	15.10_9
73092	KW	San Lorenzo	17.08_1	Tillandsia bulbosa	Tillandsia	leaf nitrogen content per leaf dry mass	4.01	mg/g	17.08_1
68122	KW	San Lorenzo	17.08_2	Sobralia macrophylla	Sobralia	leaf nitrogen content per leaf dry mass	8.21	mg/g	17.08_2
14821	KW	San Lorenzo	17.08_3	Catopsis sessiliflora	Catopsis	leaf nitrogen content per leaf dry mass	10.75	mg/g	17.08_3
65288	KW	San Lorenzo	17.08_4	Scaphyglottis prolifera	Scaphyglottis	leaf nitrogen content per leaf dry mass	8.54	mg/g	17.08_4
13821	KW	San Lorenzo	17.08_6	Catasetum viridiflavum	Catasetum	leaf nitrogen content per leaf dry mass	20.55	mg/g	17.08_6
59681	KW	San Lorenzo	17.08_8	Polystachya foliosa	Polystachya	leaf nitrogen content per leaf dry mass	12.37	mg/g	17.08_8
73090	KW	San Lorenzo	17.09_12	Tillandsia bulbosa	Tillandsia	leaf nitrogen content per leaf dry mass	7.07	mg/g	17.09_12
28066	KW	San Lorenzo	17.09_13	Epidendrum barbeyanum	Epidendrum	leaf nitrogen content per leaf dry mass	6.32	mg/g	17.09_13
60221	KW	San Lorenzo	17.09_16	Prosthechea fragrans	Prosthechea	leaf nitrogen content per leaf dry mass	4.17	mg/g	17.09_16
60054	KW	San Lorenzo	17.09_17	Prosthechea aemula	Prosthechea	leaf nitrogen content per leaf dry mass	7.11	mg/g	17.09_17
29313	KW	San Lorenzo	17.09_19	Epidendrum schlechterianum	Epidendrum	leaf nitrogen content per leaf dry mass	6.19	mg/g	17.09_19
13820	KW	San Lorenzo	17.09_2	Catasetum viridiflavum	Catasetum	leaf nitrogen content per leaf dry mass	16.25	mg/g	17.09_2
60050	KW	San Lorenzo	17.09_20	Prosthechea aemula	Prosthechea	leaf nitrogen content per leaf dry mass	5.29	mg/g	17.09_20
60053	KW	San Lorenzo	17.09_20	Prosthechea aemula	Prosthechea	leaf nitrogen content per leaf dry mass	4.73	mg/g	17.09_20
68426	KW	San Lorenzo	17.09_21	Specklinia acrisepala	Specklinia	leaf nitrogen content per leaf dry mass	6.08	mg/g	17.09_21
13819	KW	San Lorenzo	17.09_22	Catasetum viridiflavum	Catasetum	leaf nitrogen content per leaf dry mass	15.32	mg/g	17.09_22
4464	KW	San Lorenzo	17.09_23	Anthurium hacumense	Anthurium	leaf nitrogen content per leaf dry mass	7.76	mg/g	17.09_23
12843	KW	San Lorenzo	17.09_24	Campyloneurum aphanophlebium	Campyloneurum	leaf nitrogen content per leaf dry mass	22.25	mg/g	17.09_24
19051	KW	San Lorenzo	17.09_25	Dicranoglossum panamense	Dicranoglossum	leaf nitrogen content per leaf dry mass	12.55	mg/g	17.09_25
65289	KW	San Lorenzo	17.09_29	Scaphyglottis prolifera	Scaphyglottis	leaf nitrogen content per leaf dry mass	13.03	mg/g	17.09_29
60222	KW	San Lorenzo	17.09_3	Prosthechea fragrans	Prosthechea	leaf nitrogen content per leaf dry mass	11.18	mg/g	17.09_3
28067	KW	San Lorenzo	17.09_4	Epidendrum barbeyanum	Epidendrum	leaf nitrogen content per leaf dry mass	6.42	mg/g	17.09_4
3341	KW	San Lorenzo	17.09_5	Anthurium brownii	Anthurium	leaf nitrogen content per leaf dry mass	12.24	mg/g	17.09_5
71082	KW	San Lorenzo	17.09_6	Stenospermation angustifolium	Stenospermation	leaf nitrogen content per leaf dry mass	12.37	mg/g	17.09_6
70817	KW	San Lorenzo	17.09_7	Stelis sp.KW	Stelis	leaf nitrogen content per leaf dry mass	5.5	mg/g	17.09_7
70819	KW	San Lorenzo	17.09_8	Stelis sp.KW	Stelis	leaf nitrogen content per leaf dry mass	6.39	mg/g	17.09_8
72387	KW	San Lorenzo	17.09_9	Tillandsia anceps	Tillandsia	leaf nitrogen content per leaf dry mass	4.58	mg/g	17.09_9
15697	KW	San Lorenzo	18.07_6	Codonanthe macradenia	Codonanthe	leaf nitrogen content per leaf dry mass	3.58	mg/g	18.07_6
33450	KW	San Lorenzo	18.10_1	Hymenophyllum abruptum	Hymenophyllum	leaf nitrogen content per leaf dry mass	13.56	mg/g	18.10_1
2453	KW	San Lorenzo	18.10_10	Aechmea tillandsioides	Aechmea	leaf nitrogen content per leaf dry mass	6.35	mg/g	18.10_10
2455	KW	San Lorenzo	18.10_10	Aechmea tillandsioides	Aechmea	leaf nitrogen content per leaf dry mass	6.38	mg/g	18.10_10
42997	KW	San Lorenzo	18.10_2	Microgramma reptans	Microgramma	leaf nitrogen content per leaf dry mass	6.64	mg/g	18.10_2
23483	KW	San Lorenzo	18.10_6	Elaphoglossum longicrure	Elaphoglossum	leaf nitrogen content per leaf dry mass	7.25	mg/g	18.10_6
13299	KW	San Lorenzo	18.10_7	Campyloneurum phyllitidis	Campyloneurum	leaf nitrogen content per leaf dry mass	14.39	mg/g	18.10_7
2457	KW	San Lorenzo	18.10_8	Aechmea tillandsioides	Aechmea	leaf nitrogen content per leaf dry mass	8.76	mg/g	18.10_8
2454	KW	San Lorenzo	18.10_9	Aechmea tillandsioides	Aechmea	leaf nitrogen content per leaf dry mass	3.92	mg/g	18.10_9
2456	KW	San Lorenzo	18.10_9	Aechmea tillandsioides	Aechmea	leaf nitrogen content per leaf dry mass	3.37	mg/g	18.10_9
39423	KW	San Lorenzo	19.07_3	Maxillaria egertoniana	Maxillaria	leaf nitrogen content per leaf dry mass	6.32	mg/g	19.07_3
68427	KW	San Lorenzo	19.11_1	Specklinia acrisepala	Specklinia	leaf nitrogen content per leaf dry mass	5.02	mg/g	19.11_1
64983	KW	San Lorenzo	19.11_10	Scaphyglottis longicaulis	Scaphyglottis	leaf nitrogen content per leaf dry mass	10.17	mg/g	19.11_10
47539	KW	San Lorenzo	19.11_11	Peperomia macrostachya	Peperomia	leaf nitrogen content per leaf dry mass	25.02	mg/g	19.11_11
46756	KW	San Lorenzo	19.11_12	Peperomia ebingeri	Peperomia	leaf nitrogen content per leaf dry mass	18.25	mg/g	19.11_12
48277	KW	San Lorenzo	19.11_13	Peperomia rotundifolia	Peperomia	leaf nitrogen content per leaf dry mass	14.27	mg/g	19.11_13
8120	KW	San Lorenzo	19.11_14	Asplenium flavescens	Asplenium	leaf nitrogen content per leaf dry mass	19.17	mg/g	19.11_14
42996	KW	San Lorenzo	19.11_15	Microgramma reptans	Microgramma	leaf nitrogen content per leaf dry mass	12.19	mg/g	19.11_15
81062	KW	San Lorenzo	19.11_16	Trichomanes godmanii	Trichomanes	leaf nitrogen content per leaf dry mass	19.03	mg/g	19.11_16
47540	KW	San Lorenzo	19.11_17	Peperomia macrostachya	Peperomia	leaf nitrogen content per leaf dry mass	19.06	mg/g	19.11_17
81061	KW	San Lorenzo	19.11_18	Trichomanes godmanii	Trichomanes	leaf nitrogen content per leaf dry mass	19.13	mg/g	19.11_18
8121	KW	San Lorenzo	19.11_19	Asplenium flavescens	Asplenium	leaf nitrogen content per leaf dry mass	23.28	mg/g	19.11_19
48278	KW	San Lorenzo	19.11_20	Peperomia rotundifolia	Peperomia	leaf nitrogen content per leaf dry mass	16.26	mg/g	19.11_20
47975	KW	San Lorenzo	19.11_21	Peperomia obtusifolia	Peperomia	leaf nitrogen content per leaf dry mass	10.3	mg/g	19.11_21
42315	KW	San Lorenzo	19.11_22	Microgramma mauritiana	Microgramma	leaf nitrogen content per leaf dry mass	9.1	mg/g	19.11_22
3343	KW	San Lorenzo	19.11_23	Anthurium brownii	Anthurium	leaf nitrogen content per leaf dry mass	9.38	mg/g	19.11_23
46759	KW	San Lorenzo	19.11_24	Peperomia ebingeri	Peperomia	leaf nitrogen content per leaf dry mass	22.34	mg/g	19.11_24
48276	KW	San Lorenzo	19.11_25	Peperomia rotundifolia	Peperomia	leaf nitrogen content per leaf dry mass	11.96	mg/g	19.11_25
47538	KW	San Lorenzo	19.11_26	Peperomia macrostachya	Peperomia	leaf nitrogen content per leaf dry mass	21.72	mg/g	19.11_26
37840	KW	San Lorenzo	19.11_27	Masdevallia livingstoneana	Masdevallia	leaf nitrogen content per leaf dry mass	8.53	mg/g	19.11_27
84017	KW	San Lorenzo	19.11_28	Weberocereus tunilla	Weberocereus	leaf nitrogen content per leaf dry mass	19.48	mg/g	19.11_28
15698	KW	San Lorenzo	19.11_3	Codonanthe macradenia	Codonanthe	leaf nitrogen content per leaf dry mass	4.8	mg/g	19.11_3
81160	KW	San Lorenzo	19.11_34	Trichomanes kapplerianum	Trichomanes	leaf nitrogen content per leaf dry mass	17.08	mg/g	19.11_34
37835	KW	San Lorenzo	19.11_4	Masdevallia livingstoneana	Masdevallia	leaf nitrogen content per leaf dry mass	10.73	mg/g	19.11_4
33449	KW	San Lorenzo	19.11_40	Hymenophyllum abruptum	Hymenophyllum	leaf nitrogen content per leaf dry mass	14.02	mg/g	19.11_40
81161	KW	San Lorenzo	19.11_41	Trichomanes kapplerianum	Trichomanes	leaf nitrogen content per leaf dry mass	14.3	mg/g	19.11_41
37834	KW	San Lorenzo	19.11_5	Masdevallia livingstoneana	Masdevallia	leaf nitrogen content per leaf dry mass	6.29	mg/g	19.11_5
84018	KW	San Lorenzo	19.11_6	Weberocereus tunilla	Weberocereus	leaf nitrogen content per leaf dry mass	2.85	mg/g	19.11_6
46758	KW	San Lorenzo	19.11_7	Peperomia ebingeri	Peperomia	leaf nitrogen content per leaf dry mass	31.9	mg/g	19.11_7
45789	KW	San Lorenzo	19.11_9	Pecluma pectinata	Pecluma	leaf nitrogen content per leaf dry mass	18.91	mg/g	19.11_9
80752	KW	San Lorenzo	19.11_NA	Trichomanes angustifrons	Trichomanes	leaf nitrogen content per leaf dry mass	20.79	mg/g	19.11_NA
81162	KW	San Lorenzo	19.11_NA	Trichomanes kapplerianum	Trichomanes	leaf nitrogen content per leaf dry mass	19.55	mg/g	19.11_NA
42317	KW	San Lorenzo	21.08_1	Microgramma mauritiana	Microgramma	leaf nitrogen content per leaf dry mass	6.01	mg/g	21.08_1
65290	KW	San Lorenzo	21.08_12	Scaphyglottis prolifera	Scaphyglottis	leaf nitrogen content per leaf dry mass	8.53	mg/g	21.08_12
15700	KW	San Lorenzo	21.08_18	Codonanthe macradenia	Codonanthe	leaf nitrogen content per leaf dry mass	11.53	mg/g	21.08_18
14820	KW	San Lorenzo	21.08_19	Catopsis sessiliflora	Catopsis	leaf nitrogen content per leaf dry mass	10.66	mg/g	21.08_19
56116	KW	San Lorenzo	21.08_20	Polypodium crassifolium	Polypodium	leaf nitrogen content per leaf dry mass	4.01	mg/g	21.08_20
3031	KW	San Lorenzo	21.08_21	Anthurium acutangulum	Anthurium	leaf nitrogen content per leaf dry mass	10.51	mg/g	21.08_21
68123	KW	San Lorenzo	21.08_26	Sobralia macrophylla	Sobralia	leaf nitrogen content per leaf dry mass	11.13	mg/g	21.08_26
64427	KW	San Lorenzo	21.08_27	Scaphyglottis graminifolia	Scaphyglottis	leaf nitrogen content per leaf dry mass	10.31	mg/g	21.08_27
64426	KW	San Lorenzo	21.08_28	Scaphyglottis graminifolia	Scaphyglottis	leaf nitrogen content per leaf dry mass	11.16	mg/g	21.08_28
73089	KW	San Lorenzo	21.08_29	Tillandsia bulbosa	Tillandsia	leaf nitrogen content per leaf dry mass	6.87	mg/g	21.08_29
64428	KW	San Lorenzo	21.08_4	Scaphyglottis graminifolia	Scaphyglottis	leaf nitrogen content per leaf dry mass	8.57	mg/g	21.08_4
5169	KW	San Lorenzo	21.08_6	Anthurium paludosum	Anthurium	leaf nitrogen content per leaf dry mass	5.67	mg/g	21.08_6
42319	KW	San Lorenzo	21.08_7	Microgramma mauritiana	Microgramma	leaf nitrogen content per leaf dry mass	14.67	mg/g	21.08_7
42316	KW	San Lorenzo	21.08_8	Microgramma mauritiana	Microgramma	leaf nitrogen content per leaf dry mass	10.69	mg/g	21.08_8
33129	KW	San Lorenzo	23.08_1	Heterotaxis sessilis	Heterotaxis	leaf nitrogen content per leaf dry mass	13.59	mg/g	23.08_1
33130	KW	San Lorenzo	23.08_1	Heterotaxis sessilis	Heterotaxis	leaf nitrogen content per leaf dry mass	10.17	mg/g	23.08_1
62394	KW	San Lorenzo	23.08_10	Rodriguezia lanceolata	Rodriguezia	leaf nitrogen content per leaf dry mass	8	mg/g	23.08_10
62395	KW	San Lorenzo	23.08_10	Rodriguezia lanceolata	Rodriguezia	leaf nitrogen content per leaf dry mass	7.77	mg/g	23.08_10
19052	KW	San Lorenzo	23.08_11	Dicranoglossum panamense	Dicranoglossum	leaf nitrogen content per leaf dry mass	10	mg/g	23.08_11
7032	KW	San Lorenzo	23.08_12	Asplenium africanum	Asplenium	leaf nitrogen content per leaf dry mass	12.92	mg/g	23.08_12
4465	KW	San Lorenzo	23.08_16	Anthurium hacumense	Anthurium	leaf nitrogen content per leaf dry mass	11.11	mg/g	23.08_16
4466	KW	San Lorenzo	23.08_17	Anthurium hacumense	Anthurium	leaf nitrogen content per leaf dry mass	8.29	mg/g	23.08_17
64982	KW	San Lorenzo	23.08_18	Scaphyglottis longicaulis	Scaphyglottis	leaf nitrogen content per leaf dry mass	12.52	mg/g	23.08_18
15936	KW	San Lorenzo	23.08_19	Columnea billbergiana	Columnea	leaf nitrogen content per leaf dry mass	6.35	mg/g	23.08_19
56114	KW	San Lorenzo	23.08_2	Polypodium crassifolium	Polypodium	leaf nitrogen content per leaf dry mass	4.4	mg/g	23.08_2
2664	KW	San Lorenzo	23.08_3	Ananthacorus angustifolius	Ananthacorus	leaf nitrogen content per leaf dry mass	6.24	mg/g	23.08_3
59685	KW	San Lorenzo	23.08_4	Polystachya foliosa	Polystachya	leaf nitrogen content per leaf dry mass	14.14	mg/g	23.08_4
12844	KW	San Lorenzo	23.08_5	Campyloneurum aphanophlebium	Campyloneurum	leaf nitrogen content per leaf dry mass	9.23	mg/g	23.08_5
2665	KW	San Lorenzo	23.08_6	Ananthacorus angustifolius	Ananthacorus	leaf nitrogen content per leaf dry mass	10.72	mg/g	23.08_6
52885	KW	San Lorenzo	23.08_7	Pleopeltis percussa	Pleopeltis	leaf nitrogen content per leaf dry mass	7.71	mg/g	23.08_7
44087	KW	San Lorenzo	23.08_8	Notylia barkeri	Notylia	leaf nitrogen content per leaf dry mass	4.48	mg/g	23.08_8
44085	KW	San Lorenzo	23.08_9	Notylia barkeri	Notylia	leaf nitrogen content per leaf dry mass	6.19	mg/g	23.08_9
15164	KW	San Lorenzo	23.10_1	Caularthron bilamellatum	Caularthron	leaf nitrogen content per leaf dry mass	11.24	mg/g	23.10_1
59951	KW	San Lorenzo	23.10_4	Polytaenium elongatum	Polytaenium	leaf nitrogen content per leaf dry mass	16.65	mg/g	23.10_4
59952	KW	San Lorenzo	23.10_4	Polytaenium elongatum	Polytaenium	leaf nitrogen content per leaf dry mass	13.83	mg/g	23.10_4
71083	KW	San Lorenzo	24.07_1	Stenospermation angustifolium	Stenospermation	leaf nitrogen content per leaf dry mass	14.45	mg/g	24.07_1
65287	KW	San Lorenzo	24.07_10	Scaphyglottis prolifera	Scaphyglottis	leaf nitrogen content per leaf dry mass	10.39	mg/g	24.07_10
5171	KW	San Lorenzo	24.07_11	Anthurium paludosum	Anthurium	leaf nitrogen content per leaf dry mass	9.12	mg/g	24.07_11
42314	KW	San Lorenzo	24.07_12	Microgramma mauritiana	Microgramma	leaf nitrogen content per leaf dry mass	8.33	mg/g	24.07_12
5172	KW	San Lorenzo	24.07_13	Anthurium paludosum	Anthurium	leaf nitrogen content per leaf dry mass	5.29	mg/g	24.07_13
4981	KW	San Lorenzo	24.07_14	Anthurium obtusum	Anthurium	leaf nitrogen content per leaf dry mass	5.58	mg/g	24.07_14
18180	KW	San Lorenzo	24.07_15	Dichaea panamensis	Dichaea	leaf nitrogen content per leaf dry mass	28.61	mg/g	24.07_15
64980	KW	San Lorenzo	24.07_2	Scaphyglottis longicaulis	Scaphyglottis	leaf nitrogen content per leaf dry mass	9.99	mg/g	24.07_2
52884	KW	San Lorenzo	24.07_3	Pleopeltis percussa	Pleopeltis	leaf nitrogen content per leaf dry mass	12.39	mg/g	24.07_3
14818	KW	San Lorenzo	24.07_4	Catopsis sessiliflora	Catopsis	leaf nitrogen content per leaf dry mass	8.82	mg/g	24.07_4
15699	KW	San Lorenzo	24.07_6	Codonanthe macradenia	Codonanthe	leaf nitrogen content per leaf dry mass	6.94	mg/g	24.07_6
38693	KW	San Lorenzo	24.10_5	Maxillaria camaridii	Maxillaria	leaf nitrogen content per leaf dry mass	9.8	mg/g	24.10_5
38694	KW	San Lorenzo	24.10_5	Maxillaria camaridii	Maxillaria	leaf nitrogen content per leaf dry mass	8.39	mg/g	24.10_5
15163	KW	San Lorenzo	24.10_6	Caularthron bilamellatum	Caularthron	leaf nitrogen content per leaf dry mass	10.33	mg/g	24.10_6
15165	KW	San Lorenzo	24.10_7	Caularthron bilamellatum	Caularthron	leaf nitrogen content per leaf dry mass	11.82	mg/g	24.10_7
3339	KW	San Lorenzo	25.09_1	Anthurium brownii	Anthurium	leaf nitrogen content per leaf dry mass	18.16	mg/g	25.09_1
22592	KW	San Lorenzo	25.09_2	Elaphoglossum herminieri	Elaphoglossum	leaf nitrogen content per leaf dry mass	8.37	mg/g	25.09_2
7033	KW	San Lorenzo	25.09_4	Asplenium africanum	Asplenium	leaf nitrogen content per leaf dry mass	21.01	mg/g	25.09_4
56115	KW	San Lorenzo	25.09_5	Polypodium crassifolium	Polypodium	leaf nitrogen content per leaf dry mass	8.5	mg/g	25.09_5
30317	KW	San Lorenzo	25.10_10	Gongora sp.KW	Gongora	leaf nitrogen content per leaf dry mass	16.15	mg/g	25.10_10
30318	KW	San Lorenzo	25.10_10	Gongora sp.KW	Gongora	leaf nitrogen content per leaf dry mass	16	mg/g	25.10_10
43431	KW	San Lorenzo	25.10_12	Mormodes punctata	Mormodes	leaf nitrogen content per leaf dry mass	12.06	mg/g	25.10_12
71081	KW	San Lorenzo	25.10_16	Stenospermation angustifolium	Stenospermation	leaf nitrogen content per leaf dry mass	13.81	mg/g	25.10_16
43433	KW	San Lorenzo	25.10_2	Mormodes punctata	Mormodes	leaf nitrogen content per leaf dry mass	24.09	mg/g	25.10_2
82659	KW	San Lorenzo	25.10_20	Vittaria lineata	Vittaria	leaf nitrogen content per leaf dry mass	9.13	mg/g	25.10_20
37535	KW	San Lorenzo	25.10_3	Ludovia integrifolia	Ludovia	leaf nitrogen content per leaf dry mass	8.31	mg/g	25.10_3
37537	KW	San Lorenzo	25.10_3	Ludovia integrifolia	Ludovia	leaf nitrogen content per leaf dry mass	7.95	mg/g	25.10_3
37536	KW	San Lorenzo	25.10_4	Ludovia integrifolia	Ludovia	leaf nitrogen content per leaf dry mass	14.6	mg/g	25.10_4
37538	KW	San Lorenzo	25.10_4	Ludovia integrifolia	Ludovia	leaf nitrogen content per leaf dry mass	11.37	mg/g	25.10_4
80529	KW	San Lorenzo	25.10_6	Trichocentrum capistratum	Trichocentrum	leaf nitrogen content per leaf dry mass	8.09	mg/g	25.10_6
80530	KW	San Lorenzo	25.10_6	Trichocentrum capistratum	Trichocentrum	leaf nitrogen content per leaf dry mass	7.35	mg/g	25.10_6
43434	KW	San Lorenzo	25.10_7	Mormodes punctata	Mormodes	leaf nitrogen content per leaf dry mass	22.84	mg/g	25.10_7
14817	KW	San Lorenzo	26.07_10	Catopsis sessiliflora	Catopsis	leaf nitrogen content per leaf dry mass	11.68	mg/g	26.07_10
73088	KW	San Lorenzo	26.07_13	Tillandsia bulbosa	Tillandsia	leaf nitrogen content per leaf dry mass	8.68	mg/g	26.07_13
60224	KW	San Lorenzo	26.07_14	Prosthechea fragrans	Prosthechea	leaf nitrogen content per leaf dry mass	8.87	mg/g	26.07_14
15696	KW	San Lorenzo	26.07_15	Codonanthe macradenia	Codonanthe	leaf nitrogen content per leaf dry mass	8	mg/g	26.07_15
14819	KW	San Lorenzo	26.07_16	Catopsis sessiliflora	Catopsis	leaf nitrogen content per leaf dry mass	7.35	mg/g	26.07_16
4253	KW	San Lorenzo	26.07_19	Anthurium friedrichsthalii	Anthurium	leaf nitrogen content per leaf dry mass	6.51	mg/g	26.07_19
41112	KW	San Lorenzo	26.07_2	Maxillaria uncata	Maxillaria	leaf nitrogen content per leaf dry mass	6.7	mg/g	26.07_2
2661	KW	San Lorenzo	26.07_20	Ananthacorus angustifolius	Ananthacorus	leaf nitrogen content per leaf dry mass	10.67	mg/g	26.07_20
64424	KW	San Lorenzo	26.07_3	Scaphyglottis graminifolia	Scaphyglottis	leaf nitrogen content per leaf dry mass	11	mg/g	26.07_3
41110	KW	San Lorenzo	26.07_4	Maxillaria uncata	Maxillaria	leaf nitrogen content per leaf dry mass	8.26	mg/g	26.07_4
15695	KW	San Lorenzo	26.07_5	Codonanthe macradenia	Codonanthe	leaf nitrogen content per leaf dry mass	3.99	mg/g	26.07_5
4979	KW	San Lorenzo	26.07_6	Anthurium obtusum	Anthurium	leaf nitrogen content per leaf dry mass	9.95	mg/g	26.07_6
4980	KW	San Lorenzo	26.07_7	Anthurium obtusum	Anthurium	leaf nitrogen content per leaf dry mass	7.68	mg/g	26.07_7
65291	KW	San Lorenzo	26.07_9	Scaphyglottis prolifera	Scaphyglottis	leaf nitrogen content per leaf dry mass	8.16	mg/g	26.07_9
6669	KW	San Lorenzo	27.09_12	Aspasia principissa	Aspasia	leaf nitrogen content per leaf dry mass	15	mg/g	27.09_12
43432	KW	San Lorenzo	27.09_13	Mormodes punctata	Mormodes	leaf nitrogen content per leaf dry mass	27.5	mg/g	27.09_13
67765	KW	San Lorenzo	27.09_14	Sobralia decora	Sobralia	leaf nitrogen content per leaf dry mass	20.74	mg/g	27.09_14
67889	KW	San Lorenzo	27.09_15	Sobralia fragrans	Sobralia	leaf nitrogen content per leaf dry mass	14	mg/g	27.09_15
6670	KW	San Lorenzo	27.09_16	Aspasia principissa	Aspasia	leaf nitrogen content per leaf dry mass	13.35	mg/g	27.09_16
45232	KW	San Lorenzo	27.09_17	Ornithocephalus brachyceras	Ornithocephalus	leaf nitrogen content per leaf dry mass	12.28	mg/g	27.09_17
23485	KW	San Lorenzo	27.09_2	Elaphoglossum longicrure	Elaphoglossum	leaf nitrogen content per leaf dry mass	8.5	mg/g	27.09_2
22591	KW	San Lorenzo	27.09_3	Elaphoglossum herminieri	Elaphoglossum	leaf nitrogen content per leaf dry mass	6.18	mg/g	27.09_3
64978	KW	San Lorenzo	27.09_4	Scaphyglottis longicaulis	Scaphyglottis	leaf nitrogen content per leaf dry mass	14.34	mg/g	27.09_4
52887	KW	San Lorenzo	27.09_5	Pleopeltis percussa	Pleopeltis	leaf nitrogen content per leaf dry mass	8.61	mg/g	27.09_5
22084	KW	San Lorenzo	27.09_6	Elaphoglossum doanense	Elaphoglossum	leaf nitrogen content per leaf dry mass	6.63	mg/g	27.09_6
6672	KW	San Lorenzo	27.09_7	Aspasia principissa	Aspasia	leaf nitrogen content per leaf dry mass	11.8	mg/g	27.09_7
67886	KW	San Lorenzo	27.09_8	Sobralia fragrans	Sobralia	leaf nitrogen content per leaf dry mass	13.07	mg/g	27.09_8
64979	KW	San Lorenzo	29.08_2	Scaphyglottis longicaulis	Scaphyglottis	leaf nitrogen content per leaf dry mass	15.86	mg/g	29.08_2
13823	KW	San Lorenzo	29.08_3	Catasetum viridiflavum	Catasetum	leaf nitrogen content per leaf dry mass	22.75	mg/g	29.08_3
3340	KW	San Lorenzo	29.08_4	Anthurium brownii	Anthurium	leaf nitrogen content per leaf dry mass	7.1	mg/g	29.08_4
71084	KW	San Lorenzo	29.08_5	Stenospermation angustifolium	Stenospermation	leaf nitrogen content per leaf dry mass	9.34	mg/g	29.08_5
56117	KW	San Lorenzo	29.08_6	Polypodium crassifolium	Polypodium	leaf nitrogen content per leaf dry mass	5.39	mg/g	29.08_6
19053	KW	San Lorenzo	29.10_18	Dicranoglossum panamense	Dicranoglossum	leaf nitrogen content per leaf dry mass	11.78	mg/g	29.10_18
3139	KW	San Lorenzo	29.10_19	Anthurium bakeri	Anthurium	leaf nitrogen content per leaf dry mass	17.12	mg/g	29.10_19
3140	KW	San Lorenzo	29.10_19	Anthurium bakeri	Anthurium	leaf nitrogen content per leaf dry mass	17.91	mg/g	29.10_19
70820	KW	San Lorenzo	30.10_11	Stelis sp.KW	Stelis	leaf nitrogen content per leaf dry mass	6.8	mg/g	30.10_11
70816	KW	San Lorenzo	30.10_12	Stelis sp.KW	Stelis	leaf nitrogen content per leaf dry mass	8.41	mg/g	30.10_12
39580	KW	San Lorenzo	30.10_13	Maxillaria friedrichsthalii	Maxillaria	leaf nitrogen content per leaf dry mass	8.14	mg/g	30.10_13
39581	KW	San Lorenzo	30.10_14	Maxillaria friedrichsthalii	Maxillaria	leaf nitrogen content per leaf dry mass	5.74	mg/g	30.10_14
39582	KW	San Lorenzo	30.10_15	Maxillaria friedrichsthalii	Maxillaria	leaf nitrogen content per leaf dry mass	9.05	mg/g	30.10_15
47971	KW	San Lorenzo	31.10_10	Peperomia obtusifolia	Peperomia	leaf nitrogen content per leaf dry mass	14.36	mg/g	31.10_10
47972	KW	San Lorenzo	31.10_10	Peperomia obtusifolia	Peperomia	leaf nitrogen content per leaf dry mass	9.45	mg/g	31.10_10
81580	KW	San Lorenzo	31.10_20	Trichopilia maculata	Trichopilia	leaf nitrogen content per leaf dry mass	20.48	mg/g	31.10_20
81579	KW	San Lorenzo	31.10_21	Trichopilia maculata	Trichopilia	leaf nitrogen content per leaf dry mass	14.71	mg/g	31.10_21
43429	KW	San Lorenzo	31.10_3	Mormodes punctata	Mormodes	leaf nitrogen content per leaf dry mass	19.84	mg/g	31.10_3
43430	KW	San Lorenzo	31.10_3	Mormodes punctata	Mormodes	leaf nitrogen content per leaf dry mass	19.95	mg/g	31.10_3
67558	KW	San Lorenzo	31.10_4	Serpocaulon wagneri	Serpocaulon	leaf nitrogen content per leaf dry mass	5.67	mg/g	31.10_4
67559	KW	San Lorenzo	31.10_6	Serpocaulon wagneri	Serpocaulon	leaf nitrogen content per leaf dry mass	15.38	mg/g	31.10_6
45787	KW	San Lorenzo	31.10_7	Pecluma pectinata	Pecluma	leaf nitrogen content per leaf dry mass	15.55	mg/g	31.10_7
45788	KW	San Lorenzo	31.10_8	Pecluma pectinata	Pecluma	leaf nitrogen content per leaf dry mass	16.31	mg/g	31.10_8
3141	KW	San Lorenzo	31.10_9	Anthurium bakeri	Anthurium	leaf nitrogen content per leaf dry mass	30.91	mg/g	31.10_9
1878	RP	T7 Federal District	AB1	Aechmea bromeliifolia	Aechmea	leaf nitrogen content per leaf dry mass	9.09	mg/g	AB1
1883	RP	T4 Federal District	AB10	Aechmea bromeliifolia	Aechmea	leaf nitrogen content per leaf dry mass	7.26	mg/g	AB10
1879	RP	T10 Federal District	AB5	Aechmea bromeliifolia	Aechmea	leaf nitrogen content per leaf dry mass	7.31	mg/g	AB5
1880	RP	T1 Federal District	AB6	Aechmea bromeliifolia	Aechmea	leaf nitrogen content per leaf dry mass	8.21	mg/g	AB6
1881	RP	T4 Federal District	AB7	Aechmea bromeliifolia	Aechmea	leaf nitrogen content per leaf dry mass	5.95	mg/g	AB7
1882	RP	T1 Federal District	AB8	Aechmea bromeliifolia	Aechmea	leaf nitrogen content per leaf dry mass	10.48	mg/g	AB8
74333	WW	Alban	Alb2	Tillandsia complanata	Tillandsia	leaf nitrogen content per leaf dry mass	2.07	mg/g	#N/A
74334	WW	Alban	Alb3	Tillandsia complanata	Tillandsia	leaf nitrogen content per leaf dry mass	2.74	mg/g	#N/A
74335	WW	Alban	Alb4	Tillandsia complanata	Tillandsia	leaf nitrogen content per leaf dry mass	2.27	mg/g	#N/A
74336	WW	Alban	Alb5	Tillandsia complanata	Tillandsia	leaf nitrogen content per leaf dry mass	2.44	mg/g	#N/A
74337	WW	Alban	Alb6	Tillandsia complanata	Tillandsia	leaf nitrogen content per leaf dry mass	2.35	mg/g	#N/A
74338	WW	Alban	Alb7	Tillandsia complanata	Tillandsia	leaf nitrogen content per leaf dry mass	3.54	mg/g	#N/A
74339	WW	Alban	Alb8	Tillandsia complanata	Tillandsia	leaf nitrogen content per leaf dry mass	3.27	mg/g	#N/A
74340	WW	Alban	Alb9	Tillandsia complanata	Tillandsia	leaf nitrogen content per leaf dry mass	2.65	mg/g	#N/A
3327	GZ	BCI	Anbr134	Anthurium brownii	Anthurium	leaf nitrogen content per leaf dry mass	12.63	mg/g	#N/A
3328	GZ	BCI	Anbr136	Anthurium brownii	Anthurium	leaf nitrogen content per leaf dry mass	11.77	mg/g	#N/A
3329	GZ	BCI	Anbr142	Anthurium brownii	Anthurium	leaf nitrogen content per leaf dry mass	11.39	mg/g	#N/A
140	RP	T7 Federal District	AR1	Acianthera ramosa	Acianthera	leaf nitrogen content per leaf dry mass	7.1	mg/g	AR1
141	RP	T7 Federal District	AR2	Acianthera ramosa	Acianthera	leaf nitrogen content per leaf dry mass	5.99	mg/g	AR2
142	RP	T6 Federal District	AR4	Acianthera ramosa	Acianthera	leaf nitrogen content per leaf dry mass	5.02	mg/g	AR4
143	RP	T7 Federal District	AR5	Acianthera ramosa	Acianthera	leaf nitrogen content per leaf dry mass	5.27	mg/g	AR5
6645	GZ	BCI	Aspr117a	Aspasia principissa	Aspasia	leaf nitrogen content per leaf dry mass	13.81	mg/g	#N/A
6646	GZ	BCI	Aspr117b	Aspasia principissa	Aspasia	leaf nitrogen content per leaf dry mass	11.38	mg/g	#N/A
6647	GZ	BCI	Aspr130	Aspasia principissa	Aspasia	leaf nitrogen content per leaf dry mass	11.43	mg/g	#N/A
13293	HE	BCI-Ana6	BCI-MA-0	Campyloneurum phyllitidis	Campyloneurum	leaf nitrogen content per leaf dry mass	10.02	mg/g	BCI-MA-0
72374	HE	BCI-Ana6	BCI-MA-10	Tillandsia anceps	Tillandsia	leaf nitrogen content per leaf dry mass	5.79	mg/g	BCI-MA-10
13289	HE	BCI-Ana4	BCI-MA-100	Campyloneurum phyllitidis	Campyloneurum	leaf nitrogen content per leaf dry mass	10.73	mg/g	BCI-MA-100
47947	HE	BCI-Ana4	BCI-MA-103	Peperomia obtusifolia	Peperomia	leaf nitrogen content per leaf dry mass	10.69	mg/g	BCI-MA-103
23715	HE	BCI-Ana4	BCI-MA-104	Elaphoglossum obovatum	Elaphoglossum	leaf nitrogen content per leaf dry mass	14.22	mg/g	BCI-MA-104
81441	HE	BCI-Ana4	BCI-MA-105	Trichomanes sp.HE	Trichomanes	leaf nitrogen content per leaf dry mass	30.21	mg/g	BCI-MA-105
23466	HE	BCI-Ana4	BCI-MA-107	Elaphoglossum longicrure	Elaphoglossum	leaf nitrogen content per leaf dry mass	5.76	mg/g	BCI-MA-107
71079	HE	BCI-Ana4	BCI-MA-109	Stenospermation angustifolium	Stenospermation	leaf nitrogen content per leaf dry mass	11.35	mg/g	BCI-MA-109
5775	HE	BCI-Ana4	BCI-MA-111	Anthurium salvinii	Anthurium	leaf nitrogen content per leaf dry mass	12.9	mg/g	BCI-MA-111
3331	HE	BCI-Ana2	BCI-MA-112	Anthurium brownii	Anthurium	leaf nitrogen content per leaf dry mass	11.39	mg/g	BCI-MA-112
71076	HE	BCI-Ana2	BCI-MA-115	Stenospermation angustifolium	Stenospermation	leaf nitrogen content per leaf dry mass	14.05	mg/g	BCI-MA-115
71077	HE	BCI-Ana2	BCI-MA-116	Stenospermation angustifolium	Stenospermation	leaf nitrogen content per leaf dry mass	14.06	mg/g	BCI-MA-116
71078	HE	BCI-Ana2	BCI-MA-117	Stenospermation angustifolium	Stenospermation	leaf nitrogen content per leaf dry mass	12.99	mg/g	BCI-MA-117
47948	HE	BCI-Ana5	BCI-MA-125	Peperomia obtusifolia	Peperomia	leaf nitrogen content per leaf dry mass	16.58	mg/g	BCI-MA-125
6649	HE	BCI-Ana5	BCI-MA-127	Aspasia principissa	Aspasia	leaf nitrogen content per leaf dry mass	15.48	mg/g	BCI-MA-127
81566	HE	BCI-Ana5	BCI-MA-128	Trichopilia maculata	Trichopilia	leaf nitrogen content per leaf dry mass	12.27	mg/g	BCI-MA-128
81567	HE	BCI-Ana5	BCI-MA-129	Trichopilia maculata	Trichopilia	leaf nitrogen content per leaf dry mass	13.55	mg/g	BCI-MA-129
47956	HE	BCI-Ana6	BCI-MA-13	Peperomia obtusifolia	Peperomia	leaf nitrogen content per leaf dry mass	15.26	mg/g	BCI-MA-13
81568	HE	BCI-Ana5	BCI-MA-130	Trichopilia maculata	Trichopilia	leaf nitrogen content per leaf dry mass	11.68	mg/g	BCI-MA-130
6650	HE	BCI-Ana5	BCI-MA-131	Aspasia principissa	Aspasia	leaf nitrogen content per leaf dry mass	11.9	mg/g	BCI-MA-131
23471	HE	BCI-Pse5	BCI-MA-132	Elaphoglossum longicrure	Elaphoglossum	leaf nitrogen content per leaf dry mass	5.99	mg/g	BCI-MA-132
6651	HE	BCI-Ana5	BCI-MA-134	Aspasia principissa	Aspasia	leaf nitrogen content per leaf dry mass	10.81	mg/g	BCI-MA-134
47949	HE	BCI-Ana5	BCI-MA-135	Peperomia obtusifolia	Peperomia	leaf nitrogen content per leaf dry mass	13.79	mg/g	BCI-MA-135
47950	HE	BCI-Ana5	BCI-MA-136	Peperomia obtusifolia	Peperomia	leaf nitrogen content per leaf dry mass	16.1	mg/g	BCI-MA-136
47951	HE	BCI-Ana5	BCI-MA-137	Peperomia obtusifolia	Peperomia	leaf nitrogen content per leaf dry mass	15.59	mg/g	#N/A
47952	HE	BCI-Ana5	BCI-MA-138	Peperomia obtusifolia	Peperomia	leaf nitrogen content per leaf dry mass	15.91	mg/g	BCI-MA-138
47953	HE	BCI-Ana5	BCI-MA-139	Peperomia obtusifolia	Peperomia	leaf nitrogen content per leaf dry mass	17	mg/g	#N/A
47957	HE	BCI-Ana6	BCI-MA-14	Peperomia obtusifolia	Peperomia	leaf nitrogen content per leaf dry mass	13.28	mg/g	BCI-MA-14
18168	HE	BCI-Ana5	BCI-MA-141	Dichaea panamensis	Dichaea	leaf nitrogen content per leaf dry mass	15.02	mg/g	BCI-MA-141
18169	HE	BCI-Ana5	BCI-MA-142	Dichaea panamensis	Dichaea	leaf nitrogen content per leaf dry mass	14.94	mg/g	BCI-MA-142
18170	HE	BCI-Ana5	BCI-MA-143	Dichaea panamensis	Dichaea	leaf nitrogen content per leaf dry mass	18.15	mg/g	BCI-MA-143
18171	HE	BCI-Ana5	BCI-MA-144	Dichaea panamensis	Dichaea	leaf nitrogen content per leaf dry mass	16.45	mg/g	BCI-MA-144
18172	HE	BCI-Ana5	BCI-MA-145	Dichaea panamensis	Dichaea	leaf nitrogen content per leaf dry mass	13.85	mg/g	BCI-MA-145
18173	HE	BCI-Ana5	BCI-MA-146	Dichaea panamensis	Dichaea	leaf nitrogen content per leaf dry mass	18.52	mg/g	#N/A
29310	HE	BCI-Cei2	BCI-MA-147	Epidendrum schlechterianum	Epidendrum	leaf nitrogen content per leaf dry mass	8.44	mg/g	BCI-MA-147
81572	HE	BCI-Bro5	BCI-MA-148	Trichopilia maculata	Trichopilia	leaf nitrogen content per leaf dry mass	10	mg/g	BCI-MA-148
13296	HE	BCI-Bro5	BCI-MA-149	Campyloneurum phyllitidis	Campyloneurum	leaf nitrogen content per leaf dry mass	20.57	mg/g	BCI-MA-149
72375	HE	BCI-Ana6	BCI-MA-15	Tillandsia anceps	Tillandsia	leaf nitrogen content per leaf dry mass	6.97	mg/g	BCI-MA-15
45782	HE	BCI-Bro5	BCI-MA-150	Pecluma pectinata	Pecluma	leaf nitrogen content per leaf dry mass	17.08	mg/g	BCI-MA-150
45783	HE	BCI-Bro5	BCI-MA-151	Pecluma pectinata	Pecluma	leaf nitrogen content per leaf dry mass	18.26	mg/g	BCI-MA-151
45784	HE	BCI-Bro5	BCI-MA-152	Pecluma pectinata	Pecluma	leaf nitrogen content per leaf dry mass	19.15	mg/g	BCI-MA-152
45785	HE	BCI-Bro5	BCI-MA-153	Pecluma pectinata	Pecluma	leaf nitrogen content per leaf dry mass	19.95	mg/g	BCI-MA-153
3709	HE	BCI-Bro5	BCI-MA-155	Anthurium durandii	Anthurium	leaf nitrogen content per leaf dry mass	7.15	mg/g	BCI-MA-155
2379	HE	BCI-Bro5	BCI-MA-156	Aechmea setigera	Aechmea	leaf nitrogen content per leaf dry mass	4.8	mg/g	BCI-MA-156
4240	HE	BCI-Bro5	BCI-MA-157	Anthurium friedrichsthalii	Anthurium	leaf nitrogen content per leaf dry mass	12.03	mg/g	BCI-MA-157
18175	HE	BCI-Bro5	BCI-MA-158	Dichaea panamensis	Dichaea	leaf nitrogen content per leaf dry mass	13.28	mg/g	BCI-MA-158
18176	HE	BCI-Bro5	BCI-MA-159	Dichaea panamensis	Dichaea	leaf nitrogen content per leaf dry mass	18.02	mg/g	BCI-MA-159
15452	HE	BCI-Bro5	BCI-MA-160	Codonanthe crassifolia	Codonanthe	leaf nitrogen content per leaf dry mass	8.66	mg/g	BCI-MA-160
15453	HE	BCI-Bro5	BCI-MA-161	Codonanthe crassifolia	Codonanthe	leaf nitrogen content per leaf dry mass	19	mg/g	BCI-MA-161
15454	HE	BCI-Bro5	BCI-MA-162	Codonanthe crassifolia	Codonanthe	leaf nitrogen content per leaf dry mass	9.17	mg/g	BCI-MA-162
56824	HE	BCI-Bro5	BCI-MA-163	Polypodium polypodioides	Polypodium	leaf nitrogen content per leaf dry mass	12.12	mg/g	BCI-MA-163
59668	HE	BCI-Bro5	BCI-MA-164	Polystachya foliosa	Polystachya	leaf nitrogen content per leaf dry mass	17.54	mg/g	BCI-MA-164
3710	HE	BCI-Bro5	BCI-MA-165	Anthurium durandii	Anthurium	leaf nitrogen content per leaf dry mass	7.41	mg/g	BCI-MA-165
4241	HE	BCI-Bro5	BCI-MA-166	Anthurium friedrichsthalii	Anthurium	leaf nitrogen content per leaf dry mass	7.74	mg/g	BCI-MA-166
15151	HE	BCI-Pse4	BCI-MA-168	Caularthron bilamellatum	Caularthron	leaf nitrogen content per leaf dry mass	8.7	mg/g	BCI-MA-168
15152	HE	BCI-Pse4	BCI-MA-169	Caularthron bilamellatum	Caularthron	leaf nitrogen content per leaf dry mass	6.13	mg/g	BCI-MA-169
22578	HE	BCI-Ana6	BCI-MA-17	Elaphoglossum herminieri	Elaphoglossum	leaf nitrogen content per leaf dry mass	5.79	mg/g	BCI-MA-17
4236	HE	BCI-Bro1	BCI-MA-170	Anthurium friedrichsthalii	Anthurium	leaf nitrogen content per leaf dry mass	8.45	mg/g	BCI-MA-170
81569	HE	BCI-Bro1	BCI-MA-171	Trichopilia maculata	Trichopilia	leaf nitrogen content per leaf dry mass	9.67	mg/g	BCI-MA-171
81570	HE	BCI-Bro1	BCI-MA-172	Trichopilia maculata	Trichopilia	leaf nitrogen content per leaf dry mass	12.42	mg/g	BCI-MA-172
81571	HE	BCI-Bro1	BCI-MA-173	Trichopilia maculata	Trichopilia	leaf nitrogen content per leaf dry mass	10.17	mg/g	BCI-MA-173
4237	HE	BCI-Bro1	BCI-MA-174	Anthurium friedrichsthalii	Anthurium	leaf nitrogen content per leaf dry mass	13.09	mg/g	BCI-MA-174
4238	HE	BCI-Bro1	BCI-MA-175	Anthurium friedrichsthalii	Anthurium	leaf nitrogen content per leaf dry mass	12.52	mg/g	BCI-MA-175
4239	HE	BCI-Bro1	BCI-MA-176	Anthurium friedrichsthalii	Anthurium	leaf nitrogen content per leaf dry mass	10.44	mg/g	BCI-MA-176
47963	HE	BCI-Bro3	BCI-MA-178	Peperomia obtusifolia	Peperomia	leaf nitrogen content per leaf dry mass	5.43	mg/g	BCI-MA-178
47964	HE	BCI-Bro3	BCI-MA-179	Peperomia obtusifolia	Peperomia	leaf nitrogen content per leaf dry mass	9.17	mg/g	BCI-MA-179
64969	HE	BCI-Ana6	BCI-MA-18	Scaphyglottis longicaulis	Scaphyglottis	leaf nitrogen content per leaf dry mass	10.71	mg/g	BCI-MA-18
47965	HE	BCI-Bro3	BCI-MA-180	Peperomia obtusifolia	Peperomia	leaf nitrogen content per leaf dry mass	11.96	mg/g	#N/A
47966	HE	BCI-Bro3	BCI-MA-181	Peperomia obtusifolia	Peperomia	leaf nitrogen content per leaf dry mass	8.21	mg/g	BCI-MA-181
59665	HE	BCI-Bro3	BCI-MA-183	Polystachya foliosa	Polystachya	leaf nitrogen content per leaf dry mass	16.23	mg/g	BCI-MA-183
67882	HE	BCI-Bro5	BCI-MA-185	Sobralia fragrans	Sobralia	leaf nitrogen content per leaf dry mass	12.44	mg/g	BCI-MA-185
13297	HE	BCI-Bro5	BCI-MA-186	Campyloneurum phyllitidis	Campyloneurum	leaf nitrogen content per leaf dry mass	28.89	mg/g	BCI-MA-186
15153	HE	BCI-Pse4	BCI-MA-187	Caularthron bilamellatum	Caularthron	leaf nitrogen content per leaf dry mass	8.65	mg/g	BCI-MA-187
15154	HE	BCI-Pse4	BCI-MA-188	Caularthron bilamellatum	Caularthron	leaf nitrogen content per leaf dry mass	9.03	mg/g	BCI-MA-188
15155	HE	BCI-Pse4	BCI-MA-189	Caularthron bilamellatum	Caularthron	leaf nitrogen content per leaf dry mass	7.65	mg/g	BCI-MA-189
6661	HE	BCI-Bro2	BCI-MA-192	Aspasia principissa	Aspasia	leaf nitrogen content per leaf dry mass	15.72	mg/g	BCI-MA-192
73084	HE	BCI-Bro2	BCI-MA-194	Tillandsia bulbosa	Tillandsia	leaf nitrogen content per leaf dry mass	6.15	mg/g	BCI-MA-194
15156	HE	BCI-Pse4	BCI-MA-196	Caularthron bilamellatum	Caularthron	leaf nitrogen content per leaf dry mass	8.97	mg/g	BCI-MA-196
15455	HE	BCI-Bro5	BCI-MA-198	Codonanthe crassifolia	Codonanthe	leaf nitrogen content per leaf dry mass	8.4	mg/g	#N/A
15456	HE	BCI-Bro5	BCI-MA-199	Codonanthe crassifolia	Codonanthe	leaf nitrogen content per leaf dry mass	10.74	mg/g	BCI-MA-199
13294	HE	BCI-Ana6	BCI-MA-20	Campyloneurum phyllitidis	Campyloneurum	leaf nitrogen content per leaf dry mass	7.3	mg/g	BCI-MA-20
15457	HE	BCI-Bro5	BCI-MA-200	Codonanthe crassifolia	Codonanthe	leaf nitrogen content per leaf dry mass	20.91	mg/g	BCI-MA-200
15458	HE	BCI-Bro5	BCI-MA-201	Codonanthe crassifolia	Codonanthe	leaf nitrogen content per leaf dry mass	13.84	mg/g	#N/A
33447	HE	BCI-Ana2	BCI-MA-202	Hymenophyllum abruptum	Hymenophyllum	leaf nitrogen content per leaf dry mass	15.79	mg/g	BCI-MA-202
59669	HE	BCI-Cei2	BCI-MA-204	Polystachya foliosa	Polystachya	leaf nitrogen content per leaf dry mass	15.61	mg/g	BCI-MA-204
3711	HE	BCI-Cei2	BCI-MA-205	Anthurium durandii	Anthurium	leaf nitrogen content per leaf dry mass	9.12	mg/g	BCI-MA-205
29311	HE	BCI-Cei2	BCI-MA-206	Epidendrum schlechterianum	Epidendrum	leaf nitrogen content per leaf dry mass	7.48	mg/g	BCI-MA-206
22079	HE	BCI-Ana6	BCI-MA-21	Elaphoglossum doanense	Elaphoglossum	leaf nitrogen content per leaf dry mass	7.69	mg/g	BCI-MA-21
13295	HE	BCI-Ana6	BCI-MA-22	Campyloneurum phyllitidis	Campyloneurum	leaf nitrogen content per leaf dry mass	10.27	mg/g	BCI-MA-22
47958	HE	BCI-Ana6	BCI-MA-23	Peperomia obtusifolia	Peperomia	leaf nitrogen content per leaf dry mass	12.31	mg/g	BCI-MA-23
23207	HE	BCI-Ana6	BCI-MA-24	Elaphoglossum latum	Elaphoglossum	leaf nitrogen content per leaf dry mass	8.06	mg/g	BCI-MA-24
23467	HE	BCI-Ana6	BCI-MA-25	Elaphoglossum longicrure	Elaphoglossum	leaf nitrogen content per leaf dry mass	9.79	mg/g	BCI-MA-25
23468	HE	BCI-Ana6	BCI-MA-26	Elaphoglossum longicrure	Elaphoglossum	leaf nitrogen content per leaf dry mass	9.92	mg/g	BCI-MA-26
47959	HE	BCI-Ana6	BCI-MA-27	Peperomia obtusifolia	Peperomia	leaf nitrogen content per leaf dry mass	9.73	mg/g	BCI-MA-27
18174	HE	BCI-Ana6	BCI-MA-28	Dichaea panamensis	Dichaea	leaf nitrogen content per leaf dry mass	12.33	mg/g	BCI-MA-28
23208	HE	BCI-Ana6	BCI-MA-29	Elaphoglossum latum	Elaphoglossum	leaf nitrogen content per leaf dry mass	7.96	mg/g	BCI-MA-29
47960	HE	BCI-Ana6	BCI-MA-3	Peperomia obtusifolia	Peperomia	leaf nitrogen content per leaf dry mass	8.81	mg/g	BCI-MA-3
29813	HE	BCI-Ana6	BCI-MA-30	Epiphyllum phyllanthus	Epiphyllum	leaf nitrogen content per leaf dry mass	5.16	mg/g	BCI-MA-30
45781	HE	BCI-Ana6	BCI-MA-31	Pecluma pectinata	Pecluma	leaf nitrogen content per leaf dry mass	11.43	mg/g	#N/A
22579	HE	BCI-Ana6	BCI-MA-32	Elaphoglossum herminieri	Elaphoglossum	leaf nitrogen content per leaf dry mass	5.5	mg/g	BCI-MA-32
59675	HE	BCI-Pse3	BCI-MA-33	Polystachya foliosa	Polystachya	leaf nitrogen content per leaf dry mass	13.43	mg/g	BCI-MA-33
59670	HE	BCI-Cei5	BCI-MA-37	Polystachya foliosa	Polystachya	leaf nitrogen content per leaf dry mass	8.54	mg/g	BCI-MA-37
59671	HE	BCI-Cei5	BCI-MA-38	Polystachya foliosa	Polystachya	leaf nitrogen content per leaf dry mass	8.85	mg/g	BCI-MA-38
59672	HE	BCI-Cei5	BCI-MA-39	Polystachya foliosa	Polystachya	leaf nitrogen content per leaf dry mass	8.35	mg/g	BCI-MA-39
47961	HE	BCI-Ana6	BCI-MA-4	Peperomia obtusifolia	Peperomia	leaf nitrogen content per leaf dry mass	22.3	mg/g	BCI-MA-4
59673	HE	BCI-Cei5	BCI-MA-40	Polystachya foliosa	Polystachya	leaf nitrogen content per leaf dry mass	7.48	mg/g	BCI-MA-40
59674	HE	BCI-Cei5	BCI-MA-41	Polystachya foliosa	Polystachya	leaf nitrogen content per leaf dry mass	7.72	mg/g	BCI-MA-41
3334	HE	BCI-Cei5	BCI-MA-45	Anthurium brownii	Anthurium	leaf nitrogen content per leaf dry mass	14.4	mg/g	BCI-MA-45
27048	HE	BCI-Cei5	BCI-MA-46	Elleanthus longibracteatus	Elleanthus	leaf nitrogen content per leaf dry mass	9.82	mg/g	BCI-MA-46
27049	HE	BCI-Cei5	BCI-MA-47	Elleanthus longibracteatus	Elleanthus	leaf nitrogen content per leaf dry mass	8.14	mg/g	BCI-MA-47
22580	HE	BCI-Cei5	BCI-MA-49	Elaphoglossum herminieri	Elaphoglossum	leaf nitrogen content per leaf dry mass	9.22	mg/g	BCI-MA-49
23453	HE	BCI-Ana1	BCI-MA-50	Elaphoglossum longicrure	Elaphoglossum	leaf nitrogen content per leaf dry mass	9.82	mg/g	BCI-MA-50
23454	HE	BCI-Ana1	BCI-MA-51	Elaphoglossum longicrure	Elaphoglossum	leaf nitrogen content per leaf dry mass	7.71	mg/g	BCI-MA-51
23455	HE	BCI-Ana1	BCI-MA-52	Elaphoglossum longicrure	Elaphoglossum	leaf nitrogen content per leaf dry mass	6.34	mg/g	BCI-MA-52
23456	HE	BCI-Ana1	BCI-MA-53	Elaphoglossum longicrure	Elaphoglossum	leaf nitrogen content per leaf dry mass	7.98	mg/g	BCI-MA-53
23457	HE	BCI-Ana1	BCI-MA-54	Elaphoglossum longicrure	Elaphoglossum	leaf nitrogen content per leaf dry mass	6.32	mg/g	BCI-MA-54
23458	HE	BCI-Ana1	BCI-MA-55	Elaphoglossum longicrure	Elaphoglossum	leaf nitrogen content per leaf dry mass	7.97	mg/g	BCI-MA-55
69155	HE	BCI-Cei4	BCI-MA-56	Stelis crescentiicola	Stelis	leaf nitrogen content per leaf dry mass	5.85	mg/g	BCI-MA-56
69156	HE	BCI-Cei4	BCI-MA-57	Stelis crescentiicola	Stelis	leaf nitrogen content per leaf dry mass	8.32	mg/g	BCI-MA-57
69157	HE	BCI-Cei4	BCI-MA-58	Stelis crescentiicola	Stelis	leaf nitrogen content per leaf dry mass	9.97	mg/g	BCI-MA-58
23469	HE	BCI-Cei4	BCI-MA-59	Elaphoglossum longicrure	Elaphoglossum	leaf nitrogen content per leaf dry mass	9.05	mg/g	BCI-MA-59
47962	HE	BCI-Ana6	BCI-MA-6	Peperomia obtusifolia	Peperomia	leaf nitrogen content per leaf dry mass	11.51	mg/g	BCI-MA-6
23470	HE	BCI-Cei4	BCI-MA-63	Elaphoglossum longicrure	Elaphoglossum	leaf nitrogen content per leaf dry mass	10.94	mg/g	BCI-MA-63
29312	HE	BCI-Cei4	BCI-MA-65	Epidendrum schlechterianum	Epidendrum	leaf nitrogen content per leaf dry mass	9.47	mg/g	BCI-MA-65
27047	HE	BCI-Cei4	BCI-MA-66	Elleanthus longibracteatus	Elleanthus	leaf nitrogen content per leaf dry mass	9.9	mg/g	BCI-MA-66
23462	HE	BCI-Ana3	BCI-MA-68	Elaphoglossum longicrure	Elaphoglossum	leaf nitrogen content per leaf dry mass	6.68	mg/g	BCI-MA-68
23463	HE	BCI-Ana3	BCI-MA-69	Elaphoglossum longicrure	Elaphoglossum	leaf nitrogen content per leaf dry mass	7.51	mg/g	BCI-MA-69
59663	HE	BCI-Ana3	BCI-MA-70	Polystachya foliosa	Polystachya	leaf nitrogen content per leaf dry mass	17.02	mg/g	#N/A
23464	HE	BCI-Ana3	BCI-MA-71	Elaphoglossum longicrure	Elaphoglossum	leaf nitrogen content per leaf dry mass	6.16	mg/g	BCI-MA-71
23465	HE	BCI-Ana3	BCI-MA-72	Elaphoglossum longicrure	Elaphoglossum	leaf nitrogen content per leaf dry mass	8.15	mg/g	BCI-MA-72
84104	HE	BCI-Ana3	BCI-MA-78	Xylobium foveatum	Xylobium	leaf nitrogen content per leaf dry mass	12.88	mg/g	BCI-MA-78
22573	HE	BCI-Ana2	BCI-MA-81	Elaphoglossum herminieri	Elaphoglossum	leaf nitrogen content per leaf dry mass	6.51	mg/g	BCI-MA-81
22574	HE	BCI-Ana2	BCI-MA-82	Elaphoglossum herminieri	Elaphoglossum	leaf nitrogen content per leaf dry mass	7.43	mg/g	#N/A
22575	HE	BCI-Ana2	BCI-MA-83	Elaphoglossum herminieri	Elaphoglossum	leaf nitrogen content per leaf dry mass	8.21	mg/g	BCI-MA-83
22576	HE	BCI-Ana2	BCI-MA-84	Elaphoglossum herminieri	Elaphoglossum	leaf nitrogen content per leaf dry mass	4.36	mg/g	BCI-MA-84
43942	HE	BCI-Ana2	BCI-MA-85	Nephrolepis cordifolia	Nephrolepis	leaf nitrogen content per leaf dry mass	12.88	mg/g	BCI-MA-85
43943	HE	BCI-Ana2	BCI-MA-86	Nephrolepis cordifolia	Nephrolepis	leaf nitrogen content per leaf dry mass	18.43	mg/g	BCI-MA-86
43944	HE	BCI-Ana2	BCI-MA-87	Nephrolepis cordifolia	Nephrolepis	leaf nitrogen content per leaf dry mass	9.37	mg/g	BCI-MA-87
43945	HE	BCI-Ana2	BCI-MA-88	Nephrolepis cordifolia	Nephrolepis	leaf nitrogen content per leaf dry mass	10.07	mg/g	BCI-MA-88
43946	HE	BCI-Ana2	BCI-MA-89	Nephrolepis cordifolia	Nephrolepis	leaf nitrogen content per leaf dry mass	9.1	mg/g	BCI-MA-89
71075	HE	BCI-Ana2	BCI-MA-90	Stenospermation angustifolium	Stenospermation	leaf nitrogen content per leaf dry mass	11.85	mg/g	BCI-MA-90
22363	HE	BCI-Ana4	BCI-MA-91	Elaphoglossum hayesii	Elaphoglossum	leaf nitrogen content per leaf dry mass	9.93	mg/g	BCI-MA-91
23204	HE	BCI-Ana4	BCI-MA-93	Elaphoglossum latum	Elaphoglossum	leaf nitrogen content per leaf dry mass	7.3	mg/g	BCI-MA-93
22577	HE	BCI-Ana2	BCI-MA-94	Elaphoglossum herminieri	Elaphoglossum	leaf nitrogen content per leaf dry mass	8.39	mg/g	BCI-MA-94
23205	HE	BCI-Ana4	BCI-MA-96	Elaphoglossum latum	Elaphoglossum	leaf nitrogen content per leaf dry mass	8.1	mg/g	BCI-MA-96
23206	HE	BCI-Ana4	BCI-MA-97	Elaphoglossum latum	Elaphoglossum	leaf nitrogen content per leaf dry mass	7.62	mg/g	BCI-MA-97
13287	HE	BCI-Ana4	BCI-MA-98	Campyloneurum phyllitidis	Campyloneurum	leaf nitrogen content per leaf dry mass	8.1	mg/g	BCI-MA-98
13288	HE	BCI-Ana4	BCI-MA-99	Campyloneurum phyllitidis	Campyloneurum	leaf nitrogen content per leaf dry mass	8.21	mg/g	BCI-MA-99
19648	HE	BCI-Cei1	BCI-MA-jb1	Dimerandra emarginata	Dimerandra	leaf nitrogen content per leaf dry mass	9.8	mg/g	#N/A
19649	HE	BCI-Cei1	BCI-MA-jb10	Dimerandra emarginata	Dimerandra	leaf nitrogen content per leaf dry mass	8.3	mg/g	BCI-MA-jb10
56085	HE	BCI-Pse4	BCI-MA-jb100	Polypodium crassifolium	Niphidium	leaf nitrogen content per leaf dry mass	5.5	mg/g	BCI-MA-jb100
56086	HE	BCI-Pse4	BCI-MA-jb101	Polypodium crassifolium	Niphidium	leaf nitrogen content per leaf dry mass	5.6	mg/g	BCI-MA-jb101
56087	HE	BCI-Pse4	BCI-MA-jb102	Polypodium crassifolium	Niphidium	leaf nitrogen content per leaf dry mass	7	mg/g	BCI-MA-jb102
56088	HE	BCI-Pse4	BCI-MA-jb103	Polypodium crassifolium	Niphidium	leaf nitrogen content per leaf dry mass	6.8	mg/g	BCI-MA-jb103
56089	HE	BCI-Pse4	BCI-MA-jb104	Polypodium crassifolium	Niphidium	leaf nitrogen content per leaf dry mass	6.2	mg/g	BCI-MA-jb104
56090	HE	BCI-Pse4	BCI-MA-jb105	Polypodium crassifolium	Niphidium	leaf nitrogen content per leaf dry mass	8.8	mg/g	BCI-MA-jb105
56031	HE	BCI-Bro2	BCI-MA-jb106	Polypodium crassifolium	Niphidium	leaf nitrogen content per leaf dry mass	11.9	mg/g	BCI-MA-jb106
56032	HE	BCI-Bro2	BCI-MA-jb107	Polypodium crassifolium	Niphidium	leaf nitrogen content per leaf dry mass	6.9	mg/g	BCI-MA-jb107
56033	HE	BCI-Bro2	BCI-MA-jb108	Polypodium crassifolium	Niphidium	leaf nitrogen content per leaf dry mass	7.6	mg/g	BCI-MA-jb108
56034	HE	BCI-Bro2	BCI-MA-jb109	Polypodium crassifolium	Niphidium	leaf nitrogen content per leaf dry mass	4.7	mg/g	BCI-MA-jb109
56035	HE	BCI-Bro2	BCI-MA-jb110	Polypodium crassifolium	Niphidium	leaf nitrogen content per leaf dry mass	6.3	mg/g	BCI-MA-jb110
56036	HE	BCI-Bro2	BCI-MA-jb111	Polypodium crassifolium	Niphidium	leaf nitrogen content per leaf dry mass	10.5	mg/g	BCI-MA-jb111
56037	HE	BCI-Bro2	BCI-MA-jb112	Polypodium crassifolium	Niphidium	leaf nitrogen content per leaf dry mass	9.3	mg/g	BCI-MA-jb112
56038	HE	BCI-Bro2	BCI-MA-jb113	Polypodium crassifolium	Niphidium	leaf nitrogen content per leaf dry mass	8.7	mg/g	BCI-MA-jb113
56039	HE	BCI-Bro2	BCI-MA-jb114	Polypodium crassifolium	Niphidium	leaf nitrogen content per leaf dry mass	10.3	mg/g	BCI-MA-jb114
56040	HE	BCI-Bro2	BCI-MA-jb116	Polypodium crassifolium	Niphidium	leaf nitrogen content per leaf dry mass	5.1	mg/g	BCI-MA-jb116
56041	HE	BCI-Bro3	BCI-MA-jb117	Polypodium crassifolium	Niphidium	leaf nitrogen content per leaf dry mass	6.1	mg/g	BCI-MA-jb117
56042	HE	BCI-Bro3	BCI-MA-jb118	Polypodium crassifolium	Niphidium	leaf nitrogen content per leaf dry mass	7.9	mg/g	BCI-MA-jb118
56043	HE	BCI-Bro3	BCI-MA-jb119	Polypodium crassifolium	Niphidium	leaf nitrogen content per leaf dry mass	6	mg/g	BCI-MA-jb119
19658	HE	BCI-Cei2	BCI-MA-jb12	Dimerandra emarginata	Dimerandra	leaf nitrogen content per leaf dry mass	10.7	mg/g	BCI-MA-jb12
56044	HE	BCI-Bro3	BCI-MA-jb120	Polypodium crassifolium	Niphidium	leaf nitrogen content per leaf dry mass	10.5	mg/g	BCI-MA-jb120
56045	HE	BCI-Bro3	BCI-MA-jb121	Polypodium crassifolium	Niphidium	leaf nitrogen content per leaf dry mass	7.7	mg/g	BCI-MA-jb121
56047	HE	BCI-Bro4	BCI-MA-jb122	Polypodium crassifolium	Niphidium	leaf nitrogen content per leaf dry mass	8.1	mg/g	BCI-MA-jb122
56048	HE	BCI-Bro5	BCI-MA-jb123	Polypodium crassifolium	Niphidium	leaf nitrogen content per leaf dry mass	6.3	mg/g	BCI-MA-jb123
56049	HE	BCI-Bro5	BCI-MA-jb124	Polypodium crassifolium	Niphidium	leaf nitrogen content per leaf dry mass	8.8	mg/g	BCI-MA-jb124
56050	HE	BCI-Bro5	BCI-MA-jb125	Polypodium crassifolium	Niphidium	leaf nitrogen content per leaf dry mass	6.5	mg/g	BCI-MA-jb125
56051	HE	BCI-Bro5	BCI-MA-jb126	Polypodium crassifolium	Niphidium	leaf nitrogen content per leaf dry mass	5.9	mg/g	BCI-MA-jb126
56052	HE	BCI-Bro5	BCI-MA-jb127	Polypodium crassifolium	Niphidium	leaf nitrogen content per leaf dry mass	7.3	mg/g	BCI-MA-jb127
19659	HE	BCI-Cei2	BCI-MA-jb13	Dimerandra emarginata	Dimerandra	leaf nitrogen content per leaf dry mass	11.1	mg/g	#N/A
56022	HE	BCI-Ana3	BCI-MA-jb130	Polypodium crassifolium	Niphidium	leaf nitrogen content per leaf dry mass	7.4	mg/g	BCI-MA-jb130
56023	HE	BCI-Ana3	BCI-MA-jb131	Polypodium crassifolium	Niphidium	leaf nitrogen content per leaf dry mass	6.4	mg/g	BCI-MA-jb131
56024	HE	BCI-Ana3	BCI-MA-jb132	Polypodium crassifolium	Niphidium	leaf nitrogen content per leaf dry mass	7.8	mg/g	BCI-MA-jb132
56026	HE	BCI-Ana5	BCI-MA-jb134	Polypodium crassifolium	Niphidium	leaf nitrogen content per leaf dry mass	14.8	mg/g	BCI-MA-jb134
56027	HE	BCI-Ana5	BCI-MA-jb135	Polypodium crassifolium	Niphidium	leaf nitrogen content per leaf dry mass	7.3	mg/g	BCI-MA-jb135
56025	HE	BCI-Ana4	BCI-MA-jb136	Polypodium crassifolium	Niphidium	leaf nitrogen content per leaf dry mass	13	mg/g	BCI-MA-jb136
56028	HE	BCI-Ana6	BCI-MA-jb137	Polypodium crassifolium	Niphidium	leaf nitrogen content per leaf dry mass	7.5	mg/g	BCI-MA-jb137
64415	HE	BCI-Cei2	BCI-MA-jb138	Scaphyglottis graminifolia	Scaphyglottis	leaf nitrogen content per leaf dry mass	10.6	mg/g	#N/A
64416	HE	BCI-Cei5	BCI-MA-jb139	Scaphyglottis graminifolia	Scaphyglottis	leaf nitrogen content per leaf dry mass	9.1	mg/g	#N/A
19660	HE	BCI-Cei2	BCI-MA-jb14	Dimerandra emarginata	Dimerandra	leaf nitrogen content per leaf dry mass	12	mg/g	BCI-MA-jb14
64417	HE	BCI-Cei5	BCI-MA-jb140	Scaphyglottis graminifolia	Scaphyglottis	leaf nitrogen content per leaf dry mass	11.3	mg/g	BCI-MA-jb140
64418	HE	BCI-Pse3	BCI-MA-jb141	Scaphyglottis graminifolia	Scaphyglottis	leaf nitrogen content per leaf dry mass	11.2	mg/g	#N/A
64419	HE	BCI-Pse3	BCI-MA-jb142	Scaphyglottis graminifolia	Scaphyglottis	leaf nitrogen content per leaf dry mass	10.6	mg/g	BCI-MA-jb142
64420	HE	BCI-Pse3	BCI-MA-jb143	Scaphyglottis graminifolia	Scaphyglottis	leaf nitrogen content per leaf dry mass	9.9	mg/g	BCI-MA-jb143
64407	HE	BCI-Bro2	BCI-MA-jb144	Scaphyglottis graminifolia	Scaphyglottis	leaf nitrogen content per leaf dry mass	9.3	mg/g	BCI-MA-jb144
64408	HE	BCI-Bro2	BCI-MA-jb145	Scaphyglottis graminifolia	Scaphyglottis	leaf nitrogen content per leaf dry mass	8.2	mg/g	BCI-MA-jb145
64409	HE	BCI-Bro5	BCI-MA-jb146	Scaphyglottis graminifolia	Scaphyglottis	leaf nitrogen content per leaf dry mass	12.7	mg/g	#N/A
64410	HE	BCI-Bro5	BCI-MA-jb147	Scaphyglottis graminifolia	Scaphyglottis	leaf nitrogen content per leaf dry mass	10.8	mg/g	BCI-MA-jb147
64411	HE	BCI-Bro5	BCI-MA-jb148	Scaphyglottis graminifolia	Scaphyglottis	leaf nitrogen content per leaf dry mass	10.8	mg/g	BCI-MA-jb148
64412	HE	BCI-Bro5	BCI-MA-jb149	Scaphyglottis graminifolia	Scaphyglottis	leaf nitrogen content per leaf dry mass	12.9	mg/g	BCI-MA-jb149
19661	HE	BCI-Cei2	BCI-MA-jb15	Dimerandra emarginata	Dimerandra	leaf nitrogen content per leaf dry mass	13.2	mg/g	BCI-MA-jb15
64413	HE	BCI-Bro5	BCI-MA-jb150	Scaphyglottis graminifolia	Scaphyglottis	leaf nitrogen content per leaf dry mass	11.1	mg/g	BCI-MA-jb150
64414	HE	BCI-Bro5	BCI-MA-jb151	Scaphyglottis graminifolia	Scaphyglottis	leaf nitrogen content per leaf dry mass	11.2	mg/g	BCI-MA-jb151
64392	HE	BCI-Ana2	BCI-MA-jb152	Scaphyglottis graminifolia	Scaphyglottis	leaf nitrogen content per leaf dry mass	8.8	mg/g	BCI-MA-jb152
64393	HE	BCI-Ana2	BCI-MA-jb153	Scaphyglottis graminifolia	Scaphyglottis	leaf nitrogen content per leaf dry mass	6.4	mg/g	BCI-MA-jb153
64394	HE	BCI-Ana2	BCI-MA-jb154	Scaphyglottis graminifolia	Scaphyglottis	leaf nitrogen content per leaf dry mass	11.2	mg/g	#N/A
64395	HE	BCI-Ana2	BCI-MA-jb155	Scaphyglottis graminifolia	Scaphyglottis	leaf nitrogen content per leaf dry mass	10.5	mg/g	#N/A
64396	HE	BCI-Ana2	BCI-MA-jb156	Scaphyglottis graminifolia	Scaphyglottis	leaf nitrogen content per leaf dry mass	6	mg/g	#N/A
64397	HE	BCI-Ana2	BCI-MA-jb157	Scaphyglottis graminifolia	Scaphyglottis	leaf nitrogen content per leaf dry mass	9.5	mg/g	BCI-MA-jb157
64398	HE	BCI-Ana2	BCI-MA-jb158	Scaphyglottis graminifolia	Scaphyglottis	leaf nitrogen content per leaf dry mass	9.8	mg/g	BCI-MA-jb158
64399	HE	BCI-Ana2	BCI-MA-jb159	Scaphyglottis graminifolia	Scaphyglottis	leaf nitrogen content per leaf dry mass	8	mg/g	BCI-MA-jb159
19662	HE	BCI-Cei3	BCI-MA-jb16	Dimerandra emarginata	Dimerandra	leaf nitrogen content per leaf dry mass	13.6	mg/g	BCI-MA-jb16
64400	HE	BCI-Ana2	BCI-MA-jb160	Scaphyglottis graminifolia	Scaphyglottis	leaf nitrogen content per leaf dry mass	8.6	mg/g	BCI-MA-jb160
64401	HE	BCI-Ana2	BCI-MA-jb161	Scaphyglottis graminifolia	Scaphyglottis	leaf nitrogen content per leaf dry mass	8.7	mg/g	BCI-MA-jb161
64402	HE	BCI-Ana2	BCI-MA-jb162	Scaphyglottis graminifolia	Scaphyglottis	leaf nitrogen content per leaf dry mass	8.8	mg/g	BCI-MA-jb162
64403	HE	BCI-Ana5	BCI-MA-jb163	Scaphyglottis graminifolia	Scaphyglottis	leaf nitrogen content per leaf dry mass	9.7	mg/g	#N/A
64404	HE	BCI-Ana5	BCI-MA-jb164	Scaphyglottis graminifolia	Scaphyglottis	leaf nitrogen content per leaf dry mass	11.2	mg/g	#N/A
64405	HE	BCI-Ana6	BCI-MA-jb165	Scaphyglottis graminifolia	Scaphyglottis	leaf nitrogen content per leaf dry mass	11.9	mg/g	BCI-MA-jb165
82645	HE	BCI-Cei2	BCI-MA-jb166	Vittaria lineata	Vittaria	leaf nitrogen content per leaf dry mass	12.7	mg/g	BCI-MA-jb166
82646	HE	BCI-Cei3	BCI-MA-jb167	Vittaria lineata	Vittaria	leaf nitrogen content per leaf dry mass	5.7	mg/g	BCI-MA-jb167
82647	HE	BCI-Cei3	BCI-MA-jb168	Vittaria lineata	Vittaria	leaf nitrogen content per leaf dry mass	9.9	mg/g	BCI-MA-jb168
82648	HE	BCI-Cei5	BCI-MA-jb169	Vittaria lineata	Vittaria	leaf nitrogen content per leaf dry mass	13	mg/g	BCI-MA-jb169
19663	HE	BCI-Cei3	BCI-MA-jb17	Dimerandra emarginata	Dimerandra	leaf nitrogen content per leaf dry mass	13.1	mg/g	BCI-MA-jb17
82649	HE	BCI-Cei5	BCI-MA-jb170	Vittaria lineata	Vittaria	leaf nitrogen content per leaf dry mass	13.4	mg/g	BCI-MA-jb170
82650	HE	BCI-Pse5	BCI-MA-jb172	Vittaria lineata	Vittaria	leaf nitrogen content per leaf dry mass	11.3	mg/g	BCI-MA-jb172
82639	HE	BCI-Bro3	BCI-MA-jb174	Vittaria lineata	Vittaria	leaf nitrogen content per leaf dry mass	7.1	mg/g	BCI-MA-jb174
82640	HE	BCI-Bro3	BCI-MA-jb175	Vittaria lineata	Vittaria	leaf nitrogen content per leaf dry mass	11.7	mg/g	BCI-MA-jb175
82641	HE	BCI-Bro5	BCI-MA-jb176	Vittaria lineata	Vittaria	leaf nitrogen content per leaf dry mass	10.7	mg/g	#N/A
82642	HE	BCI-Bro5	BCI-MA-jb177	Vittaria lineata	Vittaria	leaf nitrogen content per leaf dry mass	12.8	mg/g	BCI-MA-jb177
82643	HE	BCI-Bro5	BCI-MA-jb178	Vittaria lineata	Vittaria	leaf nitrogen content per leaf dry mass	7.8	mg/g	BCI-MA-jb178
82644	HE	BCI-Bro5	BCI-MA-jb179	Vittaria lineata	Vittaria	leaf nitrogen content per leaf dry mass	10	mg/g	BCI-MA-jb179
19664	HE	BCI-Cei3	BCI-MA-jb18	Dimerandra emarginata	Dimerandra	leaf nitrogen content per leaf dry mass	11.6	mg/g	BCI-MA-jb18
82632	HE	BCI-Ana2	BCI-MA-jb180	Vittaria lineata	Vittaria	leaf nitrogen content per leaf dry mass	10.4	mg/g	BCI-MA-jb180
82633	HE	BCI-Ana2	BCI-MA-jb181	Vittaria lineata	Vittaria	leaf nitrogen content per leaf dry mass	8.1	mg/g	BCI-MA-jb181
82634	HE	BCI-Ana2	BCI-MA-jb182	Vittaria lineata	Vittaria	leaf nitrogen content per leaf dry mass	8.4	mg/g	BCI-MA-jb182
19665	HE	BCI-Cei3	BCI-MA-jb19	Dimerandra emarginata	Dimerandra	leaf nitrogen content per leaf dry mass	8.8	mg/g	BCI-MA-jb19
19650	HE	BCI-Cei1	BCI-MA-jb2	Dimerandra emarginata	Dimerandra	leaf nitrogen content per leaf dry mass	9.1	mg/g	BCI-MA-jb2
19666	HE	BCI-Cei3	BCI-MA-jb20	Dimerandra emarginata	Dimerandra	leaf nitrogen content per leaf dry mass	11.9	mg/g	BCI-MA-jb20
19667	HE	BCI-Cei3	BCI-MA-jb21	Dimerandra emarginata	Dimerandra	leaf nitrogen content per leaf dry mass	11.8	mg/g	BCI-MA-jb21
19668	HE	BCI-Cei3	BCI-MA-jb22	Dimerandra emarginata	Dimerandra	leaf nitrogen content per leaf dry mass	11.6	mg/g	#N/A
19669	HE	BCI-Cei3	BCI-MA-jb23	Dimerandra emarginata	Dimerandra	leaf nitrogen content per leaf dry mass	11.6	mg/g	#N/A
19670	HE	BCI-Cei3	BCI-MA-jb24	Dimerandra emarginata	Dimerandra	leaf nitrogen content per leaf dry mass	13.1	mg/g	#N/A
19671	HE	BCI-Cei3	BCI-MA-jb25	Dimerandra emarginata	Dimerandra	leaf nitrogen content per leaf dry mass	16.2	mg/g	BCI-MA-jb25
19672	HE	BCI-Pse1	BCI-MA-jb26	Dimerandra emarginata	Dimerandra	leaf nitrogen content per leaf dry mass	8.6	mg/g	BCI-MA-jb26
19673	HE	BCI-Pse1	BCI-MA-jb27	Dimerandra emarginata	Dimerandra	leaf nitrogen content per leaf dry mass	9.5	mg/g	BCI-MA-jb27
19674	HE	BCI-Pse1	BCI-MA-jb28	Dimerandra emarginata	Dimerandra	leaf nitrogen content per leaf dry mass	11.6	mg/g	#N/A
19675	HE	BCI-Pse1	BCI-MA-jb29	Dimerandra emarginata	Dimerandra	leaf nitrogen content per leaf dry mass	8.3	mg/g	BCI-MA-jb29
19651	HE	BCI-Cei1	BCI-MA-jb3	Dimerandra emarginata	Dimerandra	leaf nitrogen content per leaf dry mass	8.8	mg/g	BCI-MA-jb3
19676	HE	BCI-Pse1	BCI-MA-jb30	Dimerandra emarginata	Dimerandra	leaf nitrogen content per leaf dry mass	10.1	mg/g	BCI-MA-jb30
19677	HE	BCI-Pse1	BCI-MA-jb31	Dimerandra emarginata	Dimerandra	leaf nitrogen content per leaf dry mass	9.7	mg/g	BCI-MA-jb31
19678	HE	BCI-Pse1	BCI-MA-jb32	Dimerandra emarginata	Dimerandra	leaf nitrogen content per leaf dry mass	11.2	mg/g	BCI-MA-jb32
19679	HE	BCI-Pse1	BCI-MA-jb33	Dimerandra emarginata	Dimerandra	leaf nitrogen content per leaf dry mass	10.6	mg/g	BCI-MA-jb33
19680	HE	BCI-Pse2	BCI-MA-jb34	Dimerandra emarginata	Dimerandra	leaf nitrogen content per leaf dry mass	10.4	mg/g	BCI-MA-jb34
19681	HE	BCI-Pse2	BCI-MA-jb35	Dimerandra emarginata	Dimerandra	leaf nitrogen content per leaf dry mass	12.4	mg/g	BCI-MA-jb35
19682	HE	BCI-Pse2	BCI-MA-jb36	Dimerandra emarginata	Dimerandra	leaf nitrogen content per leaf dry mass	11.8	mg/g	BCI-MA-jb36
19698	HE	BCI-Pse5	BCI-MA-jb37	Dimerandra emarginata	Dimerandra	leaf nitrogen content per leaf dry mass	6	mg/g	#N/A
19699	HE	BCI-Pse5	BCI-MA-jb38	Dimerandra emarginata	Dimerandra	leaf nitrogen content per leaf dry mass	9.8	mg/g	BCI-MA-jb38
19700	HE	BCI-Pse5	BCI-MA-jb39	Dimerandra emarginata	Dimerandra	leaf nitrogen content per leaf dry mass	8	mg/g	BCI-MA-jb39
19652	HE	BCI-Cei1	BCI-MA-jb4	Dimerandra emarginata	Dimerandra	leaf nitrogen content per leaf dry mass	7.7	mg/g	BCI-MA-jb4
19701	HE	BCI-Pse5	BCI-MA-jb40	Dimerandra emarginata	Dimerandra	leaf nitrogen content per leaf dry mass	12.1	mg/g	BCI-MA-jb40
19702	HE	BCI-Pse5	BCI-MA-jb41	Dimerandra emarginata	Dimerandra	leaf nitrogen content per leaf dry mass	9.5	mg/g	BCI-MA-jb41
19703	HE	BCI-Pse5	BCI-MA-jb42	Dimerandra emarginata	Dimerandra	leaf nitrogen content per leaf dry mass	14.2	mg/g	BCI-MA-jb42
19704	HE	BCI-Pse5	BCI-MA-jb43	Dimerandra emarginata	Dimerandra	leaf nitrogen content per leaf dry mass	10.5	mg/g	BCI-MA-jb43
19683	HE	BCI-Pse3	BCI-MA-jb44	Dimerandra emarginata	Dimerandra	leaf nitrogen content per leaf dry mass	9.8	mg/g	#N/A
19684	HE	BCI-Pse3	BCI-MA-jb45	Dimerandra emarginata	Dimerandra	leaf nitrogen content per leaf dry mass	7.6	mg/g	BCI-MA-jb45
19685	HE	BCI-Pse3	BCI-MA-jb46	Dimerandra emarginata	Dimerandra	leaf nitrogen content per leaf dry mass	11.4	mg/g	BCI-MA-jb46
19686	HE	BCI-Pse3	BCI-MA-jb47	Dimerandra emarginata	Dimerandra	leaf nitrogen content per leaf dry mass	10.9	mg/g	BCI-MA-jb47
19687	HE	BCI-Pse3	BCI-MA-jb48	Dimerandra emarginata	Dimerandra	leaf nitrogen content per leaf dry mass	11	mg/g	BCI-MA-jb48
19688	HE	BCI-Pse3	BCI-MA-jb49	Dimerandra emarginata	Dimerandra	leaf nitrogen content per leaf dry mass	8.1	mg/g	BCI-MA-jb49
19653	HE	BCI-Cei1	BCI-MA-jb5	Dimerandra emarginata	Dimerandra	leaf nitrogen content per leaf dry mass	12.3	mg/g	BCI-MA-jb5
19689	HE	BCI-Pse3	BCI-MA-jb50	Dimerandra emarginata	Dimerandra	leaf nitrogen content per leaf dry mass	9.8	mg/g	BCI-MA-jb50
19690	HE	BCI-Pse3	BCI-MA-jb51	Dimerandra emarginata	Dimerandra	leaf nitrogen content per leaf dry mass	11.5	mg/g	BCI-MA-jb51
19691	HE	BCI-Pse3	BCI-MA-jb52	Dimerandra emarginata	Dimerandra	leaf nitrogen content per leaf dry mass	10.5	mg/g	BCI-MA-jb52
19692	HE	BCI-Pse3	BCI-MA-jb53	Dimerandra emarginata	Dimerandra	leaf nitrogen content per leaf dry mass	10.6	mg/g	BCI-MA-jb53
19693	HE	BCI-Pse4	BCI-MA-jb54	Dimerandra emarginata	Dimerandra	leaf nitrogen content per leaf dry mass	8.7	mg/g	#N/A
19694	HE	BCI-Pse4	BCI-MA-jb55	Dimerandra emarginata	Dimerandra	leaf nitrogen content per leaf dry mass	10.5	mg/g	#N/A
19695	HE	BCI-Pse4	BCI-MA-jb56	Dimerandra emarginata	Dimerandra	leaf nitrogen content per leaf dry mass	8.5	mg/g	BCI-MA-jb56
19696	HE	BCI-Pse4	BCI-MA-jb57	Dimerandra emarginata	Dimerandra	leaf nitrogen content per leaf dry mass	14.5	mg/g	BCI-MA-jb57
19697	HE	BCI-Pse4	BCI-MA-jb58	Dimerandra emarginata	Dimerandra	leaf nitrogen content per leaf dry mass	11.2	mg/g	BCI-MA-jb58
19639	HE	BCI-Bro2	BCI-MA-jb59	Dimerandra emarginata	Dimerandra	leaf nitrogen content per leaf dry mass	15.5	mg/g	BCI-MA-jb59
19654	HE	BCI-Cei1	BCI-MA-jb6	Dimerandra emarginata	Dimerandra	leaf nitrogen content per leaf dry mass	8.9	mg/g	BCI-MA-jb6
19640	HE	BCI-Bro2	BCI-MA-jb60	Dimerandra emarginata	Dimerandra	leaf nitrogen content per leaf dry mass	14.7	mg/g	BCI-MA-jb60
19641	HE	BCI-Bro2	BCI-MA-jb61	Dimerandra emarginata	Dimerandra	leaf nitrogen content per leaf dry mass	15.3	mg/g	#N/A
19642	HE	BCI-Bro2	BCI-MA-jb62	Dimerandra emarginata	Dimerandra	leaf nitrogen content per leaf dry mass	14.6	mg/g	BCI-MA-jb62
19643	HE	BCI-Bro2	BCI-MA-jb63	Dimerandra emarginata	Dimerandra	leaf nitrogen content per leaf dry mass	10.8	mg/g	BCI-MA-jb63
19644	HE	BCI-Bro2	BCI-MA-jb64	Dimerandra emarginata	Dimerandra	leaf nitrogen content per leaf dry mass	12.8	mg/g	BCI-MA-jb64
19645	HE	BCI-Bro2	BCI-MA-jb65	Dimerandra emarginata	Dimerandra	leaf nitrogen content per leaf dry mass	15.2	mg/g	#N/A
19646	HE	BCI-Bro2	BCI-MA-jb66	Dimerandra emarginata	Dimerandra	leaf nitrogen content per leaf dry mass	15.6	mg/g	BCI-MA-jb66
19647	HE	BCI-Bro2	BCI-MA-jb67	Dimerandra emarginata	Dimerandra	leaf nitrogen content per leaf dry mass	10.7	mg/g	BCI-MA-jb67
56059	HE	BCI-Cei2	BCI-MA-jb68	Polypodium crassifolium	Niphidium	leaf nitrogen content per leaf dry mass	6.5	mg/g	BCI-MA-jb68
56060	HE	BCI-Cei2	BCI-MA-jb69	Polypodium crassifolium	Niphidium	leaf nitrogen content per leaf dry mass	5.1	mg/g	BCI-MA-jb69
19655	HE	BCI-Cei1	BCI-MA-jb7	Dimerandra emarginata	Dimerandra	leaf nitrogen content per leaf dry mass	10.2	mg/g	BCI-MA-jb7
56061	HE	BCI-Cei2	BCI-MA-jb70	Polypodium crassifolium	Niphidium	leaf nitrogen content per leaf dry mass	6.4	mg/g	#N/A
56062	HE	BCI-Cei2	BCI-MA-jb71	Polypodium crassifolium	Niphidium	leaf nitrogen content per leaf dry mass	5.2	mg/g	#N/A
56063	HE	BCI-Cei2	BCI-MA-jb72	Polypodium crassifolium	Niphidium	leaf nitrogen content per leaf dry mass	7.1	mg/g	BCI-MA-jb72
56064	HE	BCI-Cei3	BCI-MA-jb73	Polypodium crassifolium	Niphidium	leaf nitrogen content per leaf dry mass	7.5	mg/g	BCI-MA-jb73
56065	HE	BCI-Cei3	BCI-MA-jb74	Polypodium crassifolium	Niphidium	leaf nitrogen content per leaf dry mass	8.3	mg/g	BCI-MA-jb74
56066	HE	BCI-Cei3	BCI-MA-jb75	Polypodium crassifolium	Niphidium	leaf nitrogen content per leaf dry mass	7.6	mg/g	BCI-MA-jb75
56067	HE	BCI-Cei3	BCI-MA-jb76	Polypodium crassifolium	Niphidium	leaf nitrogen content per leaf dry mass	7.3	mg/g	BCI-MA-jb76
56068	HE	BCI-Cei3	BCI-MA-jb77	Polypodium crassifolium	Niphidium	leaf nitrogen content per leaf dry mass	6.6	mg/g	BCI-MA-jb77
56069	HE	BCI-Cei3	BCI-MA-jb78	Polypodium crassifolium	Niphidium	leaf nitrogen content per leaf dry mass	6.7	mg/g	BCI-MA-jb78
56070	HE	BCI-Cei3	BCI-MA-jb79	Polypodium crassifolium	Niphidium	leaf nitrogen content per leaf dry mass	7	mg/g	BCI-MA-jb79
19656	HE	BCI-Cei1	BCI-MA-jb8	Dimerandra emarginata	Dimerandra	leaf nitrogen content per leaf dry mass	10.5	mg/g	BCI-MA-jb8
56071	HE	BCI-Cei3	BCI-MA-jb80	Polypodium crassifolium	Niphidium	leaf nitrogen content per leaf dry mass	5.1	mg/g	BCI-MA-jb80
56072	HE	BCI-Cei3	BCI-MA-jb81	Polypodium crassifolium	Niphidium	leaf nitrogen content per leaf dry mass	6	mg/g	BCI-MA-jb81
56073	HE	BCI-Cei3	BCI-MA-jb82	Polypodium crassifolium	Niphidium	leaf nitrogen content per leaf dry mass	6.6	mg/g	BCI-MA-jb82
56074	HE	BCI-Cei3	BCI-MA-jb83	Polypodium crassifolium	Niphidium	leaf nitrogen content per leaf dry mass	5.2	mg/g	BCI-MA-jb83
56077	HE	BCI-Cei5	BCI-MA-jb84	Polypodium crassifolium	Niphidium	leaf nitrogen content per leaf dry mass	6.1	mg/g	BCI-MA-jb84
56078	HE	BCI-Cei5	BCI-MA-jb85	Polypodium crassifolium	Niphidium	leaf nitrogen content per leaf dry mass	4.7	mg/g	BCI-MA-jb85
56080	HE	BCI-Cei5	BCI-MA-jb87	Polypodium crassifolium	Niphidium	leaf nitrogen content per leaf dry mass	5.8	mg/g	BCI-MA-jb87
56081	HE	BCI-Cei5	BCI-MA-jb88	Polypodium crassifolium	Niphidium	leaf nitrogen content per leaf dry mass	5.8	mg/g	BCI-MA-jb88
19657	HE	BCI-Cei1	BCI-MA-jb9	Dimerandra emarginata	Dimerandra	leaf nitrogen content per leaf dry mass	8.3	mg/g	BCI-MA-jb9
56075	HE	BCI-Cei4	BCI-MA-jb90	Polypodium crassifolium	Niphidium	leaf nitrogen content per leaf dry mass	6.2	mg/g	#N/A
56094	HE	BCI-Pse5	BCI-MA-jb91	Polypodium crassifolium	Niphidium	leaf nitrogen content per leaf dry mass	6.1	mg/g	BCI-MA-jb91
56095	HE	BCI-Pse5	BCI-MA-jb92	Polypodium crassifolium	Niphidium	leaf nitrogen content per leaf dry mass	4.8	mg/g	BCI-MA-jb92
56096	HE	BCI-Pse5	BCI-MA-jb93	Polypodium crassifolium	Niphidium	leaf nitrogen content per leaf dry mass	6.1	mg/g	BCI-MA-jb93
56082	HE	BCI-Pse3	BCI-MA-jb94	Polypodium crassifolium	Niphidium	leaf nitrogen content per leaf dry mass	4.3	mg/g	BCI-MA-jb94
56083	HE	BCI-Pse3	BCI-MA-jb95	Polypodium crassifolium	Niphidium	leaf nitrogen content per leaf dry mass	5	mg/g	BCI-MA-jb95
56084	HE	BCI-Pse3	BCI-MA-jb96	Polypodium crassifolium	Niphidium	leaf nitrogen content per leaf dry mass	8.8	mg/g	BCI-MA-jb96
56091	HE	BCI-Pse4	BCI-MA-jb97	Polypodium crassifolium	Niphidium	leaf nitrogen content per leaf dry mass	5.5	mg/g	BCI-MA-jb97
56076	HE	BCI-Cei4	BCI-MA-jb98	Polypodium crassifolium	Niphidium	leaf nitrogen content per leaf dry mass	15.1	mg/g	BCI-MA-jb98
56092	HE	BCI-Pse4	BCI-MA-jb98	Polypodium crassifolium	Niphidium	leaf nitrogen content per leaf dry mass	5.9	mg/g	BCI-MA-jb98
56093	HE	BCI-Pse4	BCI-MA-jb99	Polypodium crassifolium	Niphidium	leaf nitrogen content per leaf dry mass	4.6	mg/g	BCI-MA-jb99
37532	HE	BCI-Ana4	BCI-MA-ZH10	Ludovia integrifolia	Ludovia	leaf nitrogen content per leaf dry mass	16.35	mg/g	BCI-MA-ZH10
56104	HE	BCI-Cui6	BCI-MA-ZH100	Polypodium crassifolium	Niphidium	leaf nitrogen content per leaf dry mass	16.12	mg/g	BCI-MA-ZH100
56105	HE	BCI-Cui6	BCI-MA-ZH101	Polypodium crassifolium	Niphidium	leaf nitrogen content per leaf dry mass	18.6	mg/g	BCI-MA-ZH101
3712	HE	BCI-Cui4	BCI-MA-ZH102	Anthurium durandii	Anthurium	leaf nitrogen content per leaf dry mass	13.05	mg/g	BCI-MA-ZH102
19705	HE	BCI-Cui4	BCI-MA-ZH103	Dimerandra emarginata	Dimerandra	leaf nitrogen content per leaf dry mass	13.27	mg/g	BCI-MA-ZH103
15160	HE	BCI-Cui4	BCI-MA-ZH104	Caularthron bilamellatum	Caularthron	leaf nitrogen content per leaf dry mass	12.8	mg/g	BCI-MA-ZH104
15161	HE	BCI-Cui4	BCI-MA-ZH105	Caularthron bilamellatum	Caularthron	leaf nitrogen content per leaf dry mass	15.42	mg/g	BCI-MA-ZH105
15162	HE	BCI-Cui4	BCI-MA-ZH106	Caularthron bilamellatum	Caularthron	leaf nitrogen content per leaf dry mass	13.46	mg/g	BCI-MA-ZH106
47536	HE	BCI-Cui1	BCI-MA-ZH107	Peperomia macrostachya	Peperomia	leaf nitrogen content per leaf dry mass	11.38	mg/g	BCI-MA-ZH107
56825	HE	BCI-Cui1	BCI-MA-ZH108	Polypodium polypodioides	Polypodium	leaf nitrogen content per leaf dry mass	13.78	mg/g	BCI-MA-ZH108
56097	HE	BCI-Cui1	BCI-MA-ZH109	Polypodium crassifolium	Niphidium	leaf nitrogen content per leaf dry mass	9.39	mg/g	BCI-MA-ZH109
37533	HE	BCI-Ana4	BCI-MA-ZH11	Ludovia integrifolia	Ludovia	leaf nitrogen content per leaf dry mass	14.73	mg/g	BCI-MA-ZH11
56098	HE	BCI-Cui1	BCI-MA-ZH110	Polypodium crassifolium	Niphidium	leaf nitrogen content per leaf dry mass	8.36	mg/g	BCI-MA-ZH110
56099	HE	BCI-Cui1	BCI-MA-ZH111	Polypodium crassifolium	Niphidium	leaf nitrogen content per leaf dry mass	4.52	mg/g	BCI-MA-ZH111
22080	HE	BCI-Ana6	BCI-MA-ZH112	Elaphoglossum doanense	Elaphoglossum	leaf nitrogen content per leaf dry mass	9.06	mg/g	BCI-MA-ZH112
15150	HE	BCI-Pse3	BCI-MA-ZH113	Caularthron bilamellatum	Caularthron	leaf nitrogen content per leaf dry mass	8.45	mg/g	BCI-MA-ZH113
59676	HE	BCI-Pse3	BCI-MA-ZH114	Polystachya foliosa	Polystachya	leaf nitrogen content per leaf dry mass	18.79	mg/g	#N/A
59677	HE	BCI-Pse3	BCI-MA-ZH115	Polystachya foliosa	Polystachya	leaf nitrogen content per leaf dry mass	15.12	mg/g	BCI-MA-ZH115
3332	HE	BCI-Ana2	BCI-MA-ZH13	Anthurium brownii	Anthurium	leaf nitrogen content per leaf dry mass	11.21	mg/g	BCI-MA-ZH13
3333	HE	BCI-Ana2	BCI-MA-ZH14	Anthurium brownii	Anthurium	leaf nitrogen content per leaf dry mass	10.4	mg/g	BCI-MA-ZH14
33448	HE	BCI-Ana2	BCI-MA-ZH16	Hymenophyllum abruptum	Hymenophyllum	leaf nitrogen content per leaf dry mass	16.58	mg/g	BCI-MA-ZH16
56020	HE	BCI-Ana2	BCI-MA-ZH17	Polypodium crassifolium	Niphidium	leaf nitrogen content per leaf dry mass	5.63	mg/g	BCI-MA-ZH17
7028	HE	BCI-Ana4	BCI-MA-ZH2	Asplenium africanum	Asplenium	leaf nitrogen content per leaf dry mass	13.68	mg/g	BCI-MA-ZH2
59664	HE	BCI-Ana5	BCI-MA-ZH20	Polystachya foliosa	Polystachya	leaf nitrogen content per leaf dry mass	16.84	mg/g	BCI-MA-ZH20
47954	HE	BCI-Ana5	BCI-MA-ZH21	Peperomia obtusifolia	Peperomia	leaf nitrogen content per leaf dry mass	9.38	mg/g	BCI-MA-ZH21
47955	HE	BCI-Ana5	BCI-MA-ZH22	Peperomia obtusifolia	Peperomia	leaf nitrogen content per leaf dry mass	19	mg/g	BCI-MA-ZH22
6652	HE	BCI-Ana5	BCI-MA-ZH23	Aspasia principissa	Aspasia	leaf nitrogen content per leaf dry mass	15.26	mg/g	BCI-MA-ZH23
6653	HE	BCI-Ana5	BCI-MA-ZH24	Aspasia principissa	Aspasia	leaf nitrogen content per leaf dry mass	8.82	mg/g	BCI-MA-ZH24
6654	HE	BCI-Ana5	BCI-MA-ZH25	Aspasia principissa	Aspasia	leaf nitrogen content per leaf dry mass	11.18	mg/g	BCI-MA-ZH25
6655	HE	BCI-Ana5	BCI-MA-ZH26	Aspasia principissa	Aspasia	leaf nitrogen content per leaf dry mass	8.95	mg/g	BCI-MA-ZH26
6656	HE	BCI-Ana5	BCI-MA-ZH27	Aspasia principissa	Aspasia	leaf nitrogen content per leaf dry mass	9.77	mg/g	BCI-MA-ZH27
6657	HE	BCI-Ana5	BCI-MA-ZH28	Aspasia principissa	Aspasia	leaf nitrogen content per leaf dry mass	12.79	mg/g	BCI-MA-ZH28
12838	HE	BCI-Ana4	BCI-MA-ZH3	Campyloneurum aphanophlebium	Campyloneurum	leaf nitrogen content per leaf dry mass	8.78	mg/g	BCI-MA-ZH3
19637	HE	BCI-Ana6	BCI-MA-ZH37	Dimerandra emarginata	Dimerandra	leaf nitrogen content per leaf dry mass	6.78	mg/g	BCI-MA-ZH37
19638	HE	BCI-Ana6	BCI-MA-ZH38	Dimerandra emarginata	Dimerandra	leaf nitrogen content per leaf dry mass	7.65	mg/g	BCI-MA-ZH38
29271	HE	BCI-Ana6	BCI-MA-ZH39	Epidendrum rigidum	Epidendrum	leaf nitrogen content per leaf dry mass	5.59	mg/g	BCI-MA-ZH39
13290	HE	BCI-Ana4	BCI-MA-ZH4	Campyloneurum phyllitidis	Campyloneurum	leaf nitrogen content per leaf dry mass	11.87	mg/g	BCI-MA-ZH4
82635	HE	BCI-Ana6	BCI-MA-ZH40	Vittaria lineata	Vittaria	leaf nitrogen content per leaf dry mass	6.05	mg/g	BCI-MA-ZH40
82636	HE	BCI-Ana6	BCI-MA-ZH41	Vittaria lineata	Vittaria	leaf nitrogen content per leaf dry mass	4.82	mg/g	BCI-MA-ZH41
82637	HE	BCI-Ana6	BCI-MA-ZH42	Vittaria lineata	Vittaria	leaf nitrogen content per leaf dry mass	4.68	mg/g	BCI-MA-ZH42
82638	HE	BCI-Ana6	BCI-MA-ZH43	Vittaria lineata	Vittaria	leaf nitrogen content per leaf dry mass	5.72	mg/g	BCI-MA-ZH43
5777	HE	BCI-Bro1	BCI-MA-ZH47	Anthurium salvinii	Anthurium	leaf nitrogen content per leaf dry mass	15.67	mg/g	BCI-MA-ZH47
64406	HE	BCI-Bro1	BCI-MA-ZH49	Scaphyglottis graminifolia	Scaphyglottis	leaf nitrogen content per leaf dry mass	12.15	mg/g	#N/A
13291	HE	BCI-Ana4	BCI-MA-ZH5	Campyloneurum phyllitidis	Campyloneurum	leaf nitrogen content per leaf dry mass	14.01	mg/g	BCI-MA-ZH5
7029	HE	BCI-Bro1	BCI-MA-ZH51	Asplenium africanum	Asplenium	leaf nitrogen content per leaf dry mass	29.45	mg/g	BCI-MA-ZH51
6658	HE	BCI-Bro1	BCI-MA-ZH54	Aspasia principissa	Aspasia	leaf nitrogen content per leaf dry mass	15.41	mg/g	BCI-MA-ZH54
6659	HE	BCI-Bro1	BCI-MA-ZH55	Aspasia principissa	Aspasia	leaf nitrogen content per leaf dry mass	18.95	mg/g	BCI-MA-ZH55
6660	HE	BCI-Bro1	BCI-MA-ZH56	Aspasia principissa	Aspasia	leaf nitrogen content per leaf dry mass	19.05	mg/g	#N/A
56029	HE	BCI-Bro1	BCI-MA-ZH57	Polypodium crassifolium	Niphidium	leaf nitrogen content per leaf dry mass	8.31	mg/g	BCI-MA-ZH57
56030	HE	BCI-Bro1	BCI-MA-ZH58	Polypodium crassifolium	Niphidium	leaf nitrogen content per leaf dry mass	10.5	mg/g	#N/A
13292	HE	BCI-Ana4	BCI-MA-ZH6	Campyloneurum phyllitidis	Campyloneurum	leaf nitrogen content per leaf dry mass	10.53	mg/g	BCI-MA-ZH6
56046	HE	BCI-Bro3	BCI-MA-ZH62	Polypodium crassifolium	Niphidium	leaf nitrogen content per leaf dry mass	7.88	mg/g	BCI-MA-ZH62
29814	HE	BCI-Bro3	BCI-MA-ZH63	Epiphyllum phyllanthus	Epiphyllum	leaf nitrogen content per leaf dry mass	9.18	mg/g	BCI-MA-ZH63
59666	HE	BCI-Bro3	BCI-MA-ZH64	Polystachya foliosa	Polystachya	leaf nitrogen content per leaf dry mass	21.26	mg/g	#N/A
59667	HE	BCI-Bro3	BCI-MA-ZH65	Polystachya foliosa	Polystachya	leaf nitrogen content per leaf dry mass	19.95	mg/g	#N/A
15147	HE	BCI-Bro5	BCI-MA-ZH68	Caularthron bilamellatum	Caularthron	leaf nitrogen content per leaf dry mass	10.25	mg/g	BCI-MA-ZH68
15148	HE	BCI-Bro5	BCI-MA-ZH69	Caularthron bilamellatum	Caularthron	leaf nitrogen content per leaf dry mass	8.76	mg/g	BCI-MA-ZH69
5776	HE	BCI-Ana4	BCI-MA-ZH7	Anthurium salvinii	Anthurium	leaf nitrogen content per leaf dry mass	11.56	mg/g	BCI-MA-ZH7
6662	HE	BCI-Bro2	BCI-MA-ZH75	Aspasia principissa	Aspasia	leaf nitrogen content per leaf dry mass	12.59	mg/g	BCI-MA-ZH75
6663	HE	BCI-Bro2	BCI-MA-ZH76	Aspasia principissa	Aspasia	leaf nitrogen content per leaf dry mass	14.39	mg/g	BCI-MA-ZH76
6664	HE	BCI-Bro2	BCI-MA-ZH77	Aspasia principissa	Aspasia	leaf nitrogen content per leaf dry mass	14.94	mg/g	BCI-MA-ZH77
15149	HE	BCI-Cei1	BCI-MA-ZH79	Caularthron bilamellatum	Caularthron	leaf nitrogen content per leaf dry mass	8.87	mg/g	BCI-MA-ZH79
23716	HE	BCI-Ana4	BCI-MA-ZH8	Elaphoglossum obovatum	Elaphoglossum	leaf nitrogen content per leaf dry mass	14.53	mg/g	BCI-MA-ZH8
56053	HE	BCI-Cei1	BCI-MA-ZH80	Polypodium crassifolium	Niphidium	leaf nitrogen content per leaf dry mass	4.74	mg/g	BCI-MA-ZH80
56054	HE	BCI-Cei1	BCI-MA-ZH81	Polypodium crassifolium	Niphidium	leaf nitrogen content per leaf dry mass	4.48	mg/g	BCI-MA-ZH81
56055	HE	BCI-Cei1	BCI-MA-ZH82	Polypodium crassifolium	Niphidium	leaf nitrogen content per leaf dry mass	4.13	mg/g	BCI-MA-ZH82
56056	HE	BCI-Cei1	BCI-MA-ZH83	Polypodium crassifolium	Niphidium	leaf nitrogen content per leaf dry mass	3.38	mg/g	BCI-MA-ZH83
56057	HE	BCI-Cei1	BCI-MA-ZH84	Polypodium crassifolium	Niphidium	leaf nitrogen content per leaf dry mass	3.85	mg/g	BCI-MA-ZH84
56058	HE	BCI-Cei1	BCI-MA-ZH85	Polypodium crassifolium	Niphidium	leaf nitrogen content per leaf dry mass	4.52	mg/g	BCI-MA-ZH85
23459	HE	BCI-Ana2	BCI-MA-ZH87	Elaphoglossum longicrure	Elaphoglossum	leaf nitrogen content per leaf dry mass	8.69	mg/g	BCI-MA-ZH87
23460	HE	BCI-Ana2	BCI-MA-ZH88	Elaphoglossum longicrure	Elaphoglossum	leaf nitrogen content per leaf dry mass	10.15	mg/g	BCI-MA-ZH88
23461	HE	BCI-Ana2	BCI-MA-ZH89	Elaphoglossum longicrure	Elaphoglossum	leaf nitrogen content per leaf dry mass	7.77	mg/g	BCI-MA-ZH89
37534	HE	BCI-Ana4	BCI-MA-ZH9	Ludovia integrifolia	Ludovia	leaf nitrogen content per leaf dry mass	15.71	mg/g	BCI-MA-ZH9
56100	HE	BCI-Cui2	BCI-MA-ZH91B	Polypodium crassifolium	Niphidium	leaf nitrogen content per leaf dry mass	6.55	mg/g	BCI-MA-ZH91B
15157	HE	BCI-Cui2	BCI-MA-ZH92	Caularthron bilamellatum	Caularthron	leaf nitrogen content per leaf dry mass	15.06	mg/g	#N/A
15158	HE	BCI-Cui2	BCI-MA-ZH93	Caularthron bilamellatum	Caularthron	leaf nitrogen content per leaf dry mass	13.64	mg/g	#N/A
15159	HE	BCI-Cui2	BCI-MA-ZH95	Caularthron bilamellatum	Caularthron	leaf nitrogen content per leaf dry mass	8.06	mg/g	BCI-MA-ZH95
56101	HE	BCI-Cui2	BCI-MA-ZH96	Polypodium crassifolium	Niphidium	leaf nitrogen content per leaf dry mass	6.77	mg/g	#N/A
56102	HE	BCI-Cui2	BCI-MA-ZH97	Polypodium crassifolium	Niphidium	leaf nitrogen content per leaf dry mass	8.53	mg/g	#N/A
56103	HE	BCI-Cui2	BCI-MA-ZH98	Polypodium crassifolium	Niphidium	leaf nitrogen content per leaf dry mass	8.35	mg/g	BCI-MA-ZH98
4242	HE	BCI-Cui6	BCI-MA-ZH99	Anthurium friedrichsthalii	Anthurium	leaf nitrogen content per leaf dry mass	13.24	mg/g	BCI-MA-ZH99
11919	RP	T8 Federal District	BP1	Billbergia zebrina	Billbergia	leaf nitrogen content per leaf dry mass	3.43	mg/g	BP1
11920	RP	T6 Federal District	BP2	Billbergia zebrina	Billbergia	leaf nitrogen content per leaf dry mass	5.73	mg/g	BP2
11921	RP	T6 Federal District	BP5	Billbergia zebrina	Billbergia	leaf nitrogen content per leaf dry mass	7.88	mg/g	BP5
11922	RP	T2 Federal District	BP6	Billbergia zebrina	Billbergia	leaf nitrogen content per leaf dry mass	7.99	mg/g	BP6
11923	RP	T1 Federal District	BP7	Billbergia zebrina	Billbergia	leaf nitrogen content per leaf dry mass	9.64	mg/g	BP7
11924	RP	T5 Federal District	BP8	Billbergia zebrina	Billbergia	leaf nitrogen content per leaf dry mass	17.55	mg/g	BP8
11925	RP	T2 Federal District	BP9	Billbergia zebrina	Billbergia	leaf nitrogen content per leaf dry mass	4.16	mg/g	BP9
15142	GZ	BCI	Cabi0005	Caularthron bilamellatum	Caularthron	leaf nitrogen content per leaf dry mass	11.9	mg/g	#N/A
15143	GZ	BCI	Cabi0007	Caularthron bilamellatum	Caularthron	leaf nitrogen content per leaf dry mass	10.62	mg/g	#N/A
15144	GZ	BCI	Cabi0016	Caularthron bilamellatum	Caularthron	leaf nitrogen content per leaf dry mass	9.5	mg/g	#N/A
15145	GZ	BCI	Cabi0017	Caularthron bilamellatum	Caularthron	leaf nitrogen content per leaf dry mass	11.18	mg/g	#N/A
14385	WW	La Gamba	CAN002	Catopsis sessiliflora	Catopsis	leaf nitrogen content per leaf dry mass	17.78	mg/g	#N/A
63883	WW	La Gamba	CAN003	Scaphyglottis cf. boliviensis	Scaphyglottis	leaf nitrogen content per leaf dry mass	8.14	mg/g	#N/A
40794	WW	La Gamba	CAN004	Maxillaria uncata	Christensonella	leaf nitrogen content per leaf dry mass	9.12	mg/g	#N/A
81659	WW	La Gamba	CAN005	Trichosalpinx egleri	Trichosalpinx	leaf nitrogen content per leaf dry mass	7.73	mg/g	#N/A
55022	WW	La Gamba	CAN008	Pleurothallis sp.2_WW	Pleurothallis	leaf nitrogen content per leaf dry mass	11.66	mg/g	#N/A
30688	WW	La Gamba	CAN009	Grammitis sp.WW	Grammitis	leaf nitrogen content per leaf dry mass	11.05	mg/g	#N/A
64085	WW	La Gamba	CAN010	Scaphyglottis cf. prolifera	Scaphyglottis	leaf nitrogen content per leaf dry mass	10.74	mg/g	#N/A
39294	WW	La Gamba	CAN012	Maxillaria egertoniana	Trigonidium	leaf nitrogen content per leaf dry mass	8.47	mg/g	#N/A
6337	WW	La Gamba	CAN013	Araeococcus pectinatus	Araeococcus	leaf nitrogen content per leaf dry mass	8.85	mg/g	#N/A
70918	WW	La Gamba	CAN014	Stenospermation angustifolium	Stenospermation	leaf nitrogen content per leaf dry mass	11.99	mg/g	#N/A
70882	WW	La Gamba	CAN015	Stelis sp.WW	Stelis	leaf nitrogen content per leaf dry mass	5.2	mg/g	#N/A
54053	WW	La Gamba	CAN016	Pleurothallis aff. phyllocardia	Pleurothallis	leaf nitrogen content per leaf dry mass	6.96	mg/g	#N/A
43961	WW	La Gamba	CAN017	Nephrolepis pectinata	Nephrolepis	leaf nitrogen content per leaf dry mass	10.88	mg/g	#N/A
44278	WW	La Gamba	CAN018	Oleandra articulata	Oleandra	leaf nitrogen content per leaf dry mass	9.69	mg/g	#N/A
24919	WW	La Gamba	CAN019	Elaphoglossum sp.3_WW	Elaphoglossum	leaf nitrogen content per leaf dry mass	5.67	mg/g	#N/A
26333	WW	La Gamba	CAN021	Elleanthus caricoides	Elleanthus	leaf nitrogen content per leaf dry mass	11.42	mg/g	#N/A
67748	WW	La Gamba	CAN022	Sobralia cf. labiata	Sobralia	leaf nitrogen content per leaf dry mass	8.48	mg/g	#N/A
4531	WW	La Gamba	CAN023	Anthurium hoffmannii	Anthurium	leaf nitrogen content per leaf dry mass	12.27	mg/g	#N/A
15248	WW	La Gamba	CAN024	Cavendishia callista	Cavendishia	leaf nitrogen content per leaf dry mass	8.37	mg/g	#N/A
18891	WW	La Gamba	CAN025	Dichaea tuerckheimii	Dichaea	leaf nitrogen content per leaf dry mass	14.2	mg/g	#N/A
68746	WW	La Gamba	CAN026	Sphyrospermum sp.WW	Sphyrospermum	leaf nitrogen content per leaf dry mass	5.73	mg/g	#N/A
1598	WW	La Gamba	CAN029	Aechmea bracteata	Aechmea	leaf nitrogen content per leaf dry mass	8.61	mg/g	#N/A
83418	WW	La Gamba	CAN034	Vriesea sp.1_WW	Vriesea	leaf nitrogen content per leaf dry mass	9.15	mg/g	#N/A
81039	WW	La Gamba	CAN035	Trichomanes galeottii	Trichomanes	leaf nitrogen content per leaf dry mass	7.02	mg/g	#N/A
4532	WW	La Gamba	CAN036	Anthurium hoffmannii	Anthurium	leaf nitrogen content per leaf dry mass	13	mg/g	#N/A
43975	WW	La Gamba	CAN037	Nephrolepis sp.2_WW	Nephrolepis	leaf nitrogen content per leaf dry mass	12.5	mg/g	#N/A
46524	WW	La Gamba	CAN038	Peperomia cf. alata	Peperomia	leaf nitrogen content per leaf dry mass	14.7	mg/g	#N/A
76900	WW	La Gamba	CAN039	Tillandsia monadelpha	Tillandsia	leaf nitrogen content per leaf dry mass	5.9	mg/g	#N/A
3205	WW	La Gamba	CAN041	Anthurium brownii	Anthurium	leaf nitrogen content per leaf dry mass	9.9	mg/g	#N/A
40795	WW	La Gamba	CAN042	Maxillaria uncata	Christensonella	leaf nitrogen content per leaf dry mass	9.6	mg/g	#N/A
37698	WW	La Gamba	CAN044	Masdevallia cf. calura	Masdevallia	leaf nitrogen content per leaf dry mass	3.9	mg/g	#N/A
11771	WW	La Gamba	CAN045	Besleria sp.WW	Besleria	leaf nitrogen content per leaf dry mass	21.55	mg/g	#N/A
38714	WW	La Gamba	CAN046	Maxillaria cf. neglecta	Camaridium	leaf nitrogen content per leaf dry mass	7	mg/g	#N/A
29522	WW	La Gamba	CAN048	Epidendrum sp.3_WW	Epidendrum	leaf nitrogen content per leaf dry mass	14.9	mg/g	#N/A
38710	WW	La Gamba	CAN050	Maxillaria cf. angustisegmenta	Maxillaria	leaf nitrogen content per leaf dry mass	9.17	mg/g	#N/A
15249	WW	La Gamba	CAN051	Cavendishia callista	Cavendishia	leaf nitrogen content per leaf dry mass	5.87	mg/g	#N/A
74836	WW	La Gamba	CAN053	Tillandsia excelsa	Tillandsia	leaf nitrogen content per leaf dry mass	6.3	mg/g	#N/A
49671	WW	La Gamba	CAN054	Piper sp.WW	Piper	leaf nitrogen content per leaf dry mass	23.6	mg/g	#N/A
43971	WW	La Gamba	CAN057	Nephrolepis sp.1_WW	Nephrolepis	leaf nitrogen content per leaf dry mass	10.4	mg/g	#N/A
15250	WW	La Gamba	CAN058	Cavendishia callista	Cavendishia	leaf nitrogen content per leaf dry mass	8	mg/g	#N/A
6121	WW	La Gamba	CAN059	Anthurium sp.5_WW	Anthurium	leaf nitrogen content per leaf dry mass	10	mg/g	#N/A
4059	WW	La Gamba	CAN060	Anthurium friedrichsthalii	Anthurium	leaf nitrogen content per leaf dry mass	12.1	mg/g	#N/A
16282	WW	La Gamba	CAN061	Columnea raymondii	Columnea	leaf nitrogen content per leaf dry mass	9.2	mg/g	#N/A
55336	WW	La Gamba	CAN062	Pleurothallis sp.3_WW	Pleurothallis	leaf nitrogen content per leaf dry mass	15.4	mg/g	#N/A
17762	WW	La Gamba	CAN063	Dichaea muricata	Dichaea	leaf nitrogen content per leaf dry mass	17.6	mg/g	#N/A
67783	WW	La Gamba	CAN064	Sobralia fragrans	Sobralia	leaf nitrogen content per leaf dry mass	8.4	mg/g	#N/A
46528	WW	La Gamba	CAN065	Peperomia cf. serpens	Peperomia	leaf nitrogen content per leaf dry mass	12	mg/g	#N/A
29422	WW	La Gamba	CAN067	Epidendrum sp.2_WW	Epidendrum	leaf nitrogen content per leaf dry mass	11.4	mg/g	#N/A
24787	WW	La Gamba	CAN068	Elaphoglossum sp.2_WW	Elaphoglossum	leaf nitrogen content per leaf dry mass	13.2	mg/g	#N/A
5475	WW	La Gamba	CAN069	Anthurium ravenii	Anthurium	leaf nitrogen content per leaf dry mass	15.8	mg/g	#N/A
13531	WW	La Gamba	CAN070	Campyloneurum xalapense	Campyloneurum	leaf nitrogen content per leaf dry mass	13.8	mg/g	#N/A
4060	WW	La Gamba	CAN071	Anthurium friedrichsthalii	Anthurium	leaf nitrogen content per leaf dry mass	14	mg/g	#N/A
3206	WW	La Gamba	CAN072	Anthurium brownii	Anthurium	leaf nitrogen content per leaf dry mass	15.6	mg/g	#N/A
6122	WW	La Gamba	CAN073	Anthurium sp.5_WW	Anthurium	leaf nitrogen content per leaf dry mass	8.1	mg/g	#N/A
15259	WW	La Gamba	CAN074	Cavendishia linearifolia	Cavendishia	leaf nitrogen content per leaf dry mass	8.7	mg/g	#N/A
24025	WW	La Gamba	CAN075	Elaphoglossum sp.1_WW	Elaphoglossum	leaf nitrogen content per leaf dry mass	6.2	mg/g	#N/A
6079	WW	La Gamba	CAN077	Anthurium sp.4_WW	Anthurium	leaf nitrogen content per leaf dry mass	23	mg/g	#N/A
72918	WW	La Gamba	CAN078	Tillandsia bulbosa	Tillandsia	leaf nitrogen content per leaf dry mass	6.9	mg/g	#N/A
81205	WW	La Gamba	CAN079	Trichomanes nummularium	Trichomanes	leaf nitrogen content per leaf dry mass	11.8	mg/g	#N/A
63884	WW	La Gamba	CAN080	Scaphyglottis cf. boliviensis	Scaphyglottis	leaf nitrogen content per leaf dry mass	12.6	mg/g	#N/A
65091	WW	La Gamba	CAN081	Scaphyglottis prolifera	Scaphyglottis	leaf nitrogen content per leaf dry mass	6.6	mg/g	#N/A
69810	WW	La Gamba	CAN084	Stelis sp.2_WW	Stelis	leaf nitrogen content per leaf dry mass	9.1	mg/g	#N/A
33145	WW	La Gamba	CAN086	Hillia sp.WW	Hillia	leaf nitrogen content per leaf dry mass	12	mg/g	#N/A
29423	WW	La Gamba	CAN087	Epidendrum sp.2_WW	Epidendrum	leaf nitrogen content per leaf dry mass	8.8	mg/g	#N/A
35324	WW	La Gamba	CAN088	Jacquiniella globosa	Jacquiniella	leaf nitrogen content per leaf dry mass	5.8	mg/g	#N/A
67384	WW	La Gamba	CAN089	Serpocaulon triseriale	Polypodium	leaf nitrogen content per leaf dry mass	10.4	mg/g	#N/A
40394	WW	La Gamba	CAN090	Maxillaria sp.WW	Maxillaria	leaf nitrogen content per leaf dry mass	20.5	mg/g	#N/A
70883	WW	La Gamba	CAN093	Stelis sp.WW	Stelis	leaf nitrogen content per leaf dry mass	7.3	mg/g	#N/A
36849	WW	La Gamba	CAN094	Lockhartia acuta	Lockhartia	leaf nitrogen content per leaf dry mass	16.8	mg/g	#N/A
29349	WW	La Gamba	CAN095	Epidendrum sp.1_WW	Epidendrum	leaf nitrogen content per leaf dry mass	11.5	mg/g	#N/A
40386	WW	La Gamba	CAN096	Maxillaria sp.WW	Maxillaria	leaf nitrogen content per leaf dry mass	5.5	mg/g	#N/A
29348	WW	La Gamba	CAN097	Epidendrum sp.1_WW	Epidendrum	leaf nitrogen content per leaf dry mass	5.9	mg/g	#N/A
81660	WW	La Gamba	CAN099	Trichosalpinx egleri	Trichosalpinx	leaf nitrogen content per leaf dry mass	8.8	mg/g	#N/A
17368	WW	La Gamba	CAN100	Dichaea cf. panamensis	Dichaea	leaf nitrogen content per leaf dry mass	15.2	mg/g	#N/A
15415	WW	La Gamba	CAN1008	Cochliostema sp.WW	Cochliostema	leaf nitrogen content per leaf dry mass	11.5	mg/g	#N/A
65883	WW	La Gamba	CAN1009	Scaphyglottis sp.1_WW	Scaphyglottis	leaf nitrogen content per leaf dry mass	10.6	mg/g	#N/A
69975	WW	La Gamba	CAN101	Stelis sp.3_WW	Stelis	leaf nitrogen content per leaf dry mass	8.5	mg/g	#N/A
65884	WW	La Gamba	CAN1016	Scaphyglottis sp.1_WW	Scaphyglottis	leaf nitrogen content per leaf dry mass	11.1	mg/g	#N/A
65885	WW	La Gamba	CAN1016	Scaphyglottis sp.1_WW	Scaphyglottis	leaf nitrogen content per leaf dry mass	11.5	mg/g	#N/A
25770	WW	La Gamba	CAN1018	Elaphoglossum sp.WW	Elaphoglossum	leaf nitrogen content per leaf dry mass	4.1	mg/g	#N/A
25771	WW	La Gamba	CAN1019	Elaphoglossum sp.WW	Elaphoglossum	leaf nitrogen content per leaf dry mass	6	mg/g	#N/A
37699	WW	La Gamba	CAN102	Masdevallia cf. calura	Masdevallia	leaf nitrogen content per leaf dry mass	7	mg/g	#N/A
25772	WW	La Gamba	CAN1020	Elaphoglossum sp.WW	Elaphoglossum	leaf nitrogen content per leaf dry mass	5.8	mg/g	#N/A
71526	WW	La Gamba	CAN1022	Stenospermation sp.WW	Stenospermation	leaf nitrogen content per leaf dry mass	8.3	mg/g	#N/A
71527	WW	La Gamba	CAN1023	Stenospermation sp.WW	Stenospermation	leaf nitrogen content per leaf dry mass	11.8	mg/g	#N/A
81449	WW	La Gamba	CAN1024	Trichomanes sp.WW	Trichomanes	leaf nitrogen content per leaf dry mass	8.5	mg/g	#N/A
55436	WW	La Gamba	CAN1025	Pleurothallis sp.WW	Pleurothallis	leaf nitrogen content per leaf dry mass	9.4	mg/g	#N/A
81450	WW	La Gamba	CAN1030	Trichomanes sp.WW	Trichomanes	leaf nitrogen content per leaf dry mass	10.1	mg/g	#N/A
44266	WW	La Gamba	CAN105	Oerstedella sp.WW	Epidendrum	leaf nitrogen content per leaf dry mass	6.9	mg/g	#N/A
24920	WW	La Gamba	CAN106	Elaphoglossum sp.3_WW	Elaphoglossum	leaf nitrogen content per leaf dry mass	6.4	mg/g	#N/A
5244	WW	La Gamba	CAN107	Anthurium pittieri	Anthurium	leaf nitrogen content per leaf dry mass	8.7	mg/g	#N/A
15425	WW	La Gamba	CAN108	Codonanthe cf. crassifolia	Codonanthe	leaf nitrogen content per leaf dry mass	4.6	mg/g	#N/A
70884	WW	La Gamba	CAN109	Stelis sp.WW	Stelis	leaf nitrogen content per leaf dry mass	5.9	mg/g	#N/A
30689	WW	La Gamba	CAN110	Grammitis sp.WW	Grammitis	leaf nitrogen content per leaf dry mass	8.2	mg/g	#N/A
81040	WW	La Gamba	CAN111	Trichomanes galeottii	Trichomanes	leaf nitrogen content per leaf dry mass	11.9	mg/g	#N/A
34827	WW	La Gamba	CAN112	Hymenophyllum sp.1_WW	Hymenophyllum	leaf nitrogen content per leaf dry mass	8.4	mg/g	#N/A
81197	WW	La Gamba	CAN113	Trichomanes ludovicinum	Trichomanes	leaf nitrogen content per leaf dry mass	15.6	mg/g	#N/A
46348	WW	La Gamba	CAN115	Peperomia aff. alata	Peperomia	leaf nitrogen content per leaf dry mass	9.3	mg/g	#N/A
48514	WW	La Gamba	CAN116	Peperomia sp.1_WW	Peperomia	leaf nitrogen content per leaf dry mass	9.4	mg/g	#N/A
81651	WW	La Gamba	CAN117	Trichosalpinx cf. orbicularis	Trichosalpinx	leaf nitrogen content per leaf dry mass	8.8	mg/g	#N/A
34965	WW	La Gamba	CAN118	Hymenophyllum sp.WW	Hymenophyllum	leaf nitrogen content per leaf dry mass	13.5	mg/g	#N/A
5932	WW	La Gamba	CAN119	Anthurium sp.1_WW	Anthurium	leaf nitrogen content per leaf dry mass	9.1	mg/g	#N/A
24026	WW	La Gamba	CAN120	Elaphoglossum sp.1_WW	Elaphoglossum	leaf nitrogen content per leaf dry mass	5	mg/g	#N/A
71445	WW	La Gamba	CAN1202	Stenospermation sp.1_WW	Stenospermation	leaf nitrogen content per leaf dry mass	14.7	mg/g	#N/A
43983	WW	La Gamba	CAN1203	Nephrolepis sp.WW	Nephrolepis	leaf nitrogen content per leaf dry mass	13.1	mg/g	#N/A
68230	WW	La Gamba	CAN1204	Sobralia sp.cf. siehe Notiz_WW	Sobralia	leaf nitrogen content per leaf dry mass	14	mg/g	#N/A
46344	WW	La Gamba	CAN1213	Peltapteris sp.WW	Peltapteris	leaf nitrogen content per leaf dry mass	9.6	mg/g	#N/A
55437	WW	La Gamba	CAN1215	Pleurothallis sp.WW	Pleurothallis	leaf nitrogen content per leaf dry mass	13.2	mg/g	#N/A
13523	WW	La Gamba	CAN1219	Campyloneurum sp.WW	Campyloneurum	leaf nitrogen content per leaf dry mass	16.8	mg/g	#N/A
13524	WW	La Gamba	CAN1220	Campyloneurum sp.WW	Campyloneurum	leaf nitrogen content per leaf dry mass	16.6	mg/g	#N/A
6167	WW	La Gamba	CAN1226	Anthurium sp.WW	Anthurium	leaf nitrogen content per leaf dry mass	23.5	mg/g	#N/A
3207	WW	La Gamba	CAN1233	Anthurium brownii	Anthurium	leaf nitrogen content per leaf dry mass	12.4	mg/g	#N/A
68240	WW	La Gamba	CAN1234	Sobralia sp.WW	Sobralia	leaf nitrogen content per leaf dry mass	10.6	mg/g	#N/A
25773	WW	La Gamba	CAN1235	Elaphoglossum sp.WW	Elaphoglossum	leaf nitrogen content per leaf dry mass	11.4	mg/g	#N/A
25774	WW	La Gamba	CAN1237	Elaphoglossum sp.WW	Elaphoglossum	leaf nitrogen content per leaf dry mass	6.6	mg/g	#N/A
70885	WW	La Gamba	CAN1238	Stelis sp.WW	Stelis	leaf nitrogen content per leaf dry mass	12.9	mg/g	#N/A
48663	WW	La Gamba	CAN1239	Peperomia sp.WW	Peperomia	leaf nitrogen content per leaf dry mass	9.9	mg/g	#N/A
25775	WW	La Gamba	CAN1242	Elaphoglossum sp.WW	Elaphoglossum	leaf nitrogen content per leaf dry mass	6.3	mg/g	#N/A
13525	WW	La Gamba	CAN1243	Campyloneurum sp.WW	Campyloneurum	leaf nitrogen content per leaf dry mass	11.3	mg/g	#N/A
25776	WW	La Gamba	CAN1244	Elaphoglossum sp.WW	Elaphoglossum	leaf nitrogen content per leaf dry mass	5.6	mg/g	#N/A
68218	WW	La Gamba	CAN1246	Sobralia sp.1_WW	Sobralia	leaf nitrogen content per leaf dry mass	10.4	mg/g	#N/A
71218	WW	La Gamba	CAN1248	Stenospermation cf. angustifolium	Stenospermation	leaf nitrogen content per leaf dry mass	13.2	mg/g	#N/A
71219	WW	La Gamba	CAN1249	Stenospermation cf. angustifolium	Stenospermation	leaf nitrogen content per leaf dry mass	9.3	mg/g	#N/A
71220	WW	La Gamba	CAN1250	Stenospermation cf. angustifolium	Stenospermation	leaf nitrogen content per leaf dry mass	5.2	mg/g	#N/A
81098	WW	La Gamba	CAN1254	Trichomanes kapplerianum	Trichomanes	leaf nitrogen content per leaf dry mass	11.4	mg/g	#N/A
81099	WW	La Gamba	CAN1255	Trichomanes kapplerianum	Trichomanes	leaf nitrogen content per leaf dry mass	12.7	mg/g	#N/A
48664	WW	La Gamba	CAN1257	Peperomia sp.WW	Peperomia	leaf nitrogen content per leaf dry mass	11.9	mg/g	#N/A
6938	WW	La Gamba	CAN1258	Asplenium africanum	Asplenium	leaf nitrogen content per leaf dry mass	8.7	mg/g	#N/A
68241	WW	La Gamba	CAN1261	Sobralia sp.WW	Sobralia	leaf nitrogen content per leaf dry mass	11	mg/g	#N/A
68242	WW	La Gamba	CAN1262	Sobralia sp.WW	Sobralia	leaf nitrogen content per leaf dry mass	10.9	mg/g	#N/A
3208	WW	La Gamba	CAN1263	Anthurium brownii	Anthurium	leaf nitrogen content per leaf dry mass	8.8	mg/g	#N/A
44508	WW	La Gamba	CAN1266	Oleandra sp.WW	Oleandra	leaf nitrogen content per leaf dry mass	9.6	mg/g	#N/A
81100	WW	La Gamba	CAN1267	Trichomanes kapplerianum	Trichomanes	leaf nitrogen content per leaf dry mass	9	mg/g	#N/A
18892	WW	La Gamba	CAN1268	Dichaea tuerckheimii	Dichaea	leaf nitrogen content per leaf dry mass	13.7	mg/g	#N/A
3209	WW	La Gamba	CAN1273	Anthurium brownii	Anthurium	leaf nitrogen content per leaf dry mass	10.1	mg/g	#N/A
71221	WW	La Gamba	CAN1274	Stenospermation cf. angustifolium	Stenospermation	leaf nitrogen content per leaf dry mass	9.5	mg/g	#N/A
15251	WW	La Gamba	CAN1276	Cavendishia callista	Cavendishia	leaf nitrogen content per leaf dry mass	6.6	mg/g	#N/A
40387	WW	La Gamba	CAN1277	Maxillaria sp.WW	Maxillaria	leaf nitrogen content per leaf dry mass	9.6	mg/g	#N/A
6168	WW	La Gamba	CAN1279	Anthurium sp.WW	Anthurium	leaf nitrogen content per leaf dry mass	19.2	mg/g	#N/A
15416	WW	La Gamba	CAN1280	Cochliostema sp.WW	Cochliostema	leaf nitrogen content per leaf dry mass	16.3	mg/g	#N/A
66274	WW	La Gamba	CAN1283	Scaphyglottis sp.WW	Scaphyglottis	leaf nitrogen content per leaf dry mass	12.7	mg/g	#N/A
66275	WW	La Gamba	CAN1284	Scaphyglottis sp.WW	Scaphyglottis	leaf nitrogen content per leaf dry mass	11.7	mg/g	#N/A
70919	WW	La Gamba	CAN1285	Stenospermation angustifolium	Stenospermation	leaf nitrogen content per leaf dry mass	12.7	mg/g	#N/A
71528	WW	La Gamba	CAN1286	Stenospermation sp.WW	Stenospermation	leaf nitrogen content per leaf dry mass	9.3	mg/g	#N/A
48665	WW	La Gamba	CAN1288	Peperomia sp.WW	Peperomia	leaf nitrogen content per leaf dry mass	16.8	mg/g	#N/A
6178	WW	La Gamba	CAN1289	Anthurium sp.WW	Anthurium	leaf nitrogen content per leaf dry mass	8	mg/g	#N/A
71509	WW	La Gamba	CAN1407	Stenospermation sp.WW	Stenospermation	leaf nitrogen content per leaf dry mass	12.7	mg/g	#N/A
71231	WW	La Gamba	CAN1423	Stenospermation cf. sessile	Stenospermation	leaf nitrogen content per leaf dry mass	7.6	mg/g	#N/A
71204	WW	La Gamba	CAN1424	Stenospermation cf. angustifolium	Stenospermation	leaf nitrogen content per leaf dry mass	7.7	mg/g	#N/A
44273	WW	La Gamba	CAN1426	Oleandra aff. articulata	Oleandra	leaf nitrogen content per leaf dry mass	13.5	mg/g	#N/A
44274	WW	La Gamba	CAN1427	Oleandra aff. articulata	Oleandra	leaf nitrogen content per leaf dry mass	8.3	mg/g	#N/A
63885	WW	La Gamba	CAN1428	Scaphyglottis cf. boliviensis	Scaphyglottis	leaf nitrogen content per leaf dry mass	12.2	mg/g	#N/A
71205	WW	La Gamba	CAN1429	Stenospermation cf. angustifolium	Stenospermation	leaf nitrogen content per leaf dry mass	8.5	mg/g	#N/A
32048	WW	La Gamba	CAN143	Guzmania scherzeriana	Guzmania	leaf nitrogen content per leaf dry mass	7.8	mg/g	#N/A
55438	WW	La Gamba	CAN1430	Pleurothallis sp.WW	Pleurothallis	leaf nitrogen content per leaf dry mass	8	mg/g	#N/A
8278	WW	La Gamba	CAN1431	Asplenium hoffmannii	Asplenium	leaf nitrogen content per leaf dry mass	14.8	mg/g	#N/A
34966	WW	La Gamba	CAN1432	Hymenophyllum sp.WW	Hymenophyllum	leaf nitrogen content per leaf dry mass	10.3	mg/g	#N/A
34967	WW	La Gamba	CAN1433	Hymenophyllum sp.WW	Hymenophyllum	leaf nitrogen content per leaf dry mass	11.9	mg/g	#N/A
25715	WW	La Gamba	CAN1434	Elaphoglossum sp.WW	Elaphoglossum	leaf nitrogen content per leaf dry mass	7.4	mg/g	#N/A
25716	WW	La Gamba	CAN1435	Elaphoglossum sp.WW	Elaphoglossum	leaf nitrogen content per leaf dry mass	6.5	mg/g	#N/A
40388	WW	La Gamba	CAN1436	Maxillaria sp.WW	Maxillaria	leaf nitrogen content per leaf dry mass	11.5	mg/g	#N/A
63886	WW	La Gamba	CAN1437	Scaphyglottis cf. boliviensis	Scaphyglottis	leaf nitrogen content per leaf dry mass	10.9	mg/g	#N/A
63887	WW	La Gamba	CAN1438	Scaphyglottis cf. boliviensis	Scaphyglottis	leaf nitrogen content per leaf dry mass	11.6	mg/g	#N/A
63888	WW	La Gamba	CAN1439	Scaphyglottis cf. boliviensis	Scaphyglottis	leaf nitrogen content per leaf dry mass	10.8	mg/g	#N/A
44509	WW	La Gamba	CAN1440	Oleandra sp.WW	cf.	leaf nitrogen content per leaf dry mass	9.5	mg/g	#N/A
6171	WW	La Gamba	CAN1441	Anthurium sp.WW	Anthurium	leaf nitrogen content per leaf dry mass	9.1	mg/g	#N/A
5245	WW	La Gamba	CAN1442	Anthurium pittieri	Anthurium	leaf nitrogen content per leaf dry mass	7.1	mg/g	#N/A
6172	WW	La Gamba	CAN1443	Anthurium sp.WW	Anthurium	leaf nitrogen content per leaf dry mass	8.4	mg/g	#N/A
71433	WW	La Gamba	CAN1446	Stenospermation sp.1_WW	Stenospermation	leaf nitrogen content per leaf dry mass	10	mg/g	#N/A
25717	WW	La Gamba	CAN1447	Elaphoglossum sp.WW	Elaphoglossum	leaf nitrogen content per leaf dry mass	8	mg/g	#N/A
81644	WW	La Gamba	CAN1448	Trichosalpinx arbuscula	Trichosalpinx	leaf nitrogen content per leaf dry mass	9.2	mg/g	#N/A
63840	WW	La Gamba	CAN1449	Scaphyglottis boliviensis	Scaphyglottis	leaf nitrogen content per leaf dry mass	9.6	mg/g	#N/A
25718	WW	La Gamba	CAN1450	Elaphoglossum sp.WW	Elaphoglossum	leaf nitrogen content per leaf dry mass	7.9	mg/g	#N/A
71434	WW	La Gamba	CAN1451	Stenospermation sp.1_WW	Stenospermation	leaf nitrogen content per leaf dry mass	10.1	mg/g	#N/A
25719	WW	La Gamba	CAN1452	Elaphoglossum sp.WW	Elaphoglossum	leaf nitrogen content per leaf dry mass	7.2	mg/g	#N/A
5246	WW	La Gamba	CAN1454	Anthurium pittieri	Anthurium	leaf nitrogen content per leaf dry mass	7.3	mg/g	#N/A
63889	WW	La Gamba	CAN1455	Scaphyglottis cf. boliviensis	Scaphyglottis	leaf nitrogen content per leaf dry mass	8.3	mg/g	#N/A
34968	WW	La Gamba	CAN1456	Hymenophyllum sp.WW	Hymenophyllum	leaf nitrogen content per leaf dry mass	9.5	mg/g	#N/A
72914	WW	La Gamba	CAN1457	Tillandsia bulbosa	Tillandsia	leaf nitrogen content per leaf dry mass	5.2	mg/g	#N/A
71479	WW	La Gamba	CAN1459	Stenospermation sp.2_WW	Stenospermation	leaf nitrogen content per leaf dry mass	7.7	mg/g	#N/A
71480	WW	La Gamba	CAN1460	Stenospermation sp.2_WW	Stenospermation	leaf nitrogen content per leaf dry mass	9.2	mg/g	#N/A
71435	WW	La Gamba	CAN1461	Stenospermation sp.1_WW	Stenospermation	leaf nitrogen content per leaf dry mass	13.6	mg/g	#N/A
71436	WW	La Gamba	CAN1462	Stenospermation sp.1_WW	Stenospermation	leaf nitrogen content per leaf dry mass	12.8	mg/g	#N/A
34969	WW	La Gamba	CAN1463	Hymenophyllum sp.WW	Hymenophyllum	leaf nitrogen content per leaf dry mass	8.4	mg/g	#N/A
3090	WW	La Gamba	CAN1467	Anthurium alatipedunculatum	Anthurium	leaf nitrogen content per leaf dry mass	11.9	mg/g	#N/A
6173	WW	La Gamba	CAN1468	Anthurium sp.WW	Anthurium	leaf nitrogen content per leaf dry mass	15.6	mg/g	#N/A
71481	WW	La Gamba	CAN1469	Stenospermation sp.2_WW	Stenospermation	leaf nitrogen content per leaf dry mass	13.5	mg/g	#N/A
71482	WW	La Gamba	CAN1470	Stenospermation sp.2_WW	Stenospermation	leaf nitrogen content per leaf dry mass	11.8	mg/g	#N/A
71483	WW	La Gamba	CAN1471	Stenospermation sp.2_WW	Stenospermation	leaf nitrogen content per leaf dry mass	14.5	mg/g	#N/A
25779	WW	La Gamba	CAN1472	Elaphoglossum sp.WW	Elaphoglossum	leaf nitrogen content per leaf dry mass	8.9	mg/g	#N/A
40389	WW	La Gamba	CAN1473	Maxillaria sp.WW	Maxillaria	leaf nitrogen content per leaf dry mass	14.1	mg/g	#N/A
63841	WW	La Gamba	CAN1475	Scaphyglottis boliviensis	Scaphyglottis	leaf nitrogen content per leaf dry mass	5.9	mg/g	#N/A
40390	WW	La Gamba	CAN1476	Maxillaria sp.WW	Maxillaria	leaf nitrogen content per leaf dry mass	11.7	mg/g	#N/A
40391	WW	La Gamba	CAN1476	Maxillaria sp.WW	Maxillaria	leaf nitrogen content per leaf dry mass	7	mg/g	#N/A
71437	WW	La Gamba	CAN1483	Stenospermation sp.1_WW	Stenospermation	leaf nitrogen content per leaf dry mass	15.2	mg/g	#N/A
71484	WW	La Gamba	CAN1484	Stenospermation sp.2_WW	Stenospermation	leaf nitrogen content per leaf dry mass	11.8	mg/g	#N/A
71485	WW	La Gamba	CAN1485	Stenospermation sp.2_WW	Stenospermation	leaf nitrogen content per leaf dry mass	14	mg/g	#N/A
71232	WW	La Gamba	CAN1486	Stenospermation cf. sessile	Stenospermation	leaf nitrogen content per leaf dry mass	11	mg/g	#N/A
71233	WW	La Gamba	CAN1487	Stenospermation cf. sessile	Stenospermation	leaf nitrogen content per leaf dry mass	12.6	mg/g	#N/A
71237	WW	La Gamba	CAN1488	Stenospermation marantifolium	Stenospermation	leaf nitrogen content per leaf dry mass	15.6	mg/g	#N/A
71510	WW	La Gamba	CAN1489	Stenospermation sp.WW	Stenospermation	leaf nitrogen content per leaf dry mass	15.1	mg/g	#N/A
40392	WW	La Gamba	CAN1495	Maxillaria sp.WW	Maxillaria	leaf nitrogen content per leaf dry mass	12	mg/g	#N/A
70880	WW	La Gamba	CAN1496	Stelis sp.WW	Stelis	leaf nitrogen content per leaf dry mass	3.63	mg/g	#N/A
70881	WW	La Gamba	CAN1497	Stelis sp.WW	Stelis	leaf nitrogen content per leaf dry mass	2.46	mg/g	#N/A
52764	WW	La Gamba	CAN1500	Pleopeltis percussa	Pleopeltis	leaf nitrogen content per leaf dry mass	6.26	mg/g	#N/A
52765	WW	La Gamba	CAN1501	Pleopeltis percussa	Pleopeltis	leaf nitrogen content per leaf dry mass	4.29	mg/g	#N/A
25720	WW	La Gamba	CAN1502	Elaphoglossum sp.WW	Elaphoglossum	leaf nitrogen content per leaf dry mass	7.75	mg/g	#N/A
25721	WW	La Gamba	CAN1503	Elaphoglossum sp.WW	Elaphoglossum	leaf nitrogen content per leaf dry mass	5.68	mg/g	#N/A
25722	WW	La Gamba	CAN1504	Elaphoglossum sp.WW	Elaphoglossum	leaf nitrogen content per leaf dry mass	8.32	mg/g	#N/A
25713	WW	La Gamba	CAN1505	Elaphoglossum sp.WW	Elaphoglossum	leaf nitrogen content per leaf dry mass	10.05	mg/g	#N/A
34970	WW	La Gamba	CAN1506	Hymenophyllum sp.WW	Hymenophyllum	leaf nitrogen content per leaf dry mass	9.88	mg/g	#N/A
34971	WW	La Gamba	CAN1507	Hymenophyllum sp.WW	Hymenophyllum	leaf nitrogen content per leaf dry mass	7.81	mg/g	#N/A
34972	WW	La Gamba	CAN1508	Hymenophyllum sp.WW	Hymenophyllum	leaf nitrogen content per leaf dry mass	10.84	mg/g	#N/A
34973	WW	La Gamba	CAN1509	Hymenophyllum sp.WW	Hymenophyllum	leaf nitrogen content per leaf dry mass	10.08	mg/g	#N/A
34974	WW	La Gamba	CAN1510	Hymenophyllum sp.WW	Hymenophyllum	leaf nitrogen content per leaf dry mass	8.51	mg/g	#N/A
34975	WW	La Gamba	CAN1511	Hymenophyllum sp.WW	Hymenophyllum	leaf nitrogen content per leaf dry mass	11.67	mg/g	#N/A
73481	WW	La Gamba	CAN1515	Tillandsia cf. monadelpha	Tillandsia	leaf nitrogen content per leaf dry mass	6.5	mg/g	#N/A
71511	WW	La Gamba	CAN1516	Stenospermation sp.WW	Stenospermation	leaf nitrogen content per leaf dry mass	11.23	mg/g	#N/A
73482	WW	La Gamba	CAN1517	Tillandsia cf. monadelpha	Tillandsia	leaf nitrogen content per leaf dry mass	4.06	mg/g	#N/A
4062	WW	La Gamba	CAN1518	Anthurium friedrichsthalii	Anthurium	leaf nitrogen content per leaf dry mass	8.2	mg/g	#N/A
26335	WW	La Gamba	CAN1527	Elleanthus caricoides	Elleanthus	leaf nitrogen content per leaf dry mass	7.98	mg/g	#N/A
67949	WW	La Gamba	CAN1528	Sobralia macrantha	Sobralia	leaf nitrogen content per leaf dry mass	5.92	mg/g	#N/A
3210	WW	La Gamba	CAN1530	Anthurium brownii	Anthurium	leaf nitrogen content per leaf dry mass	11.86	mg/g	#N/A
71512	WW	La Gamba	CAN1531	Stenospermation sp.WW	Stenospermation	leaf nitrogen content per leaf dry mass	11.37	mg/g	#N/A
31178	WW	La Gamba	CAN1532	Guzmania cf. zahnii	Guzmania	leaf nitrogen content per leaf dry mass	6.46	mg/g	#N/A
31179	WW	La Gamba	CAN1533	Guzmania cf. zahnii	Guzmania	leaf nitrogen content per leaf dry mass	9.89	mg/g	#N/A
26336	WW	La Gamba	CAN1534	Elleanthus caricoides	Elleanthus	leaf nitrogen content per leaf dry mass	10.42	mg/g	#N/A
73483	WW	La Gamba	CAN1537	Tillandsia cf. monadelpha	Tillandsia	leaf nitrogen content per leaf dry mass	11.72	mg/g	#N/A
40393	WW	La Gamba	CAN1538	Maxillaria sp.WW	Maxillaria	leaf nitrogen content per leaf dry mass	8.26	mg/g	#N/A
43957	WW	La Gamba	CAN1540	Nephrolepis pectinata	Nephrolepis	leaf nitrogen content per leaf dry mass	9	mg/g	#N/A
63890	WW	La Gamba	CAN1541	Scaphyglottis cf. boliviensis	Scaphyglottis	leaf nitrogen content per leaf dry mass	4.98	mg/g	#N/A
6174	WW	La Gamba	CAN1542	Anthurium sp.WW	Anthurium	leaf nitrogen content per leaf dry mass	11.63	mg/g	#N/A
63891	WW	La Gamba	CAN1543	Scaphyglottis cf. boliviensis	Scaphyglottis	leaf nitrogen content per leaf dry mass	11.27	mg/g	#N/A
63892	WW	La Gamba	CAN1544	Scaphyglottis cf. boliviensis	Scaphyglottis	leaf nitrogen content per leaf dry mass	13.23	mg/g	#N/A
63893	WW	La Gamba	CAN1545	Scaphyglottis cf. boliviensis	Scaphyglottis	leaf nitrogen content per leaf dry mass	12.1	mg/g	#N/A
25714	WW	La Gamba	CAN1546	Elaphoglossum sp.WW	Elaphoglossum	leaf nitrogen content per leaf dry mass	10.4	mg/g	#N/A
6175	WW	La Gamba	CAN1547	Anthurium sp.WW	Anthurium	leaf nitrogen content per leaf dry mass	19.4	mg/g	#N/A
6176	WW	La Gamba	CAN1548	Anthurium sp.WW	Anthurium	leaf nitrogen content per leaf dry mass	45.7	mg/g	#N/A
71438	WW	La Gamba	CAN1549	Stenospermation sp.1_WW	Stenospermation	leaf nitrogen content per leaf dry mass	9.2	mg/g	#N/A
71439	WW	La Gamba	CAN1550	Stenospermation sp.1_WW	Stenospermation	leaf nitrogen content per leaf dry mass	13.3	mg/g	#N/A
71440	WW	La Gamba	CAN1551	Stenospermation sp.1_WW	Stenospermation	leaf nitrogen content per leaf dry mass	11	mg/g	#N/A
71441	WW	La Gamba	CAN1552	Stenospermation sp.1_WW	Stenospermation	leaf nitrogen content per leaf dry mass	11.7	mg/g	#N/A
71486	WW	La Gamba	CAN1553	Stenospermation sp.2_WW	Stenospermation	leaf nitrogen content per leaf dry mass	15	mg/g	#N/A
71487	WW	La Gamba	CAN1554	Stenospermation sp.2_WW	Stenospermation	leaf nitrogen content per leaf dry mass	11.7	mg/g	#N/A
71488	WW	La Gamba	CAN1555	Stenospermation sp.2_WW	Stenospermation	leaf nitrogen content per leaf dry mass	10.8	mg/g	#N/A
71489	WW	La Gamba	CAN1556	Stenospermation sp.2_WW	Stenospermation	leaf nitrogen content per leaf dry mass	9.3	mg/g	#N/A
71513	WW	La Gamba	CAN1561	Stenospermation sp.WW	Stenospermation	leaf nitrogen content per leaf dry mass	11.6	mg/g	#N/A
25723	WW	La Gamba	CAN1562	Elaphoglossum sp.WW	Elaphoglossum	leaf nitrogen content per leaf dry mass	9.8	mg/g	#N/A
63894	WW	La Gamba	CAN1563	Scaphyglottis cf. boliviensis	Scaphyglottis	leaf nitrogen content per leaf dry mass	9	mg/g	#N/A
31177	WW	La Gamba	CAN1564	Guzmania cf. zahnii	Guzmania	leaf nitrogen content per leaf dry mass	18.5	mg/g	#N/A
6177	WW	La Gamba	CAN1565	Anthurium sp.WW	Anthurium	leaf nitrogen content per leaf dry mass	14.1	mg/g	#N/A
52769	WW	La Gamba	CAN1600	Pleopeltis percussa	Pleopeltis	leaf nitrogen content per leaf dry mass	9.4	mg/g	#N/A
43979	WW	La Gamba	CAN1604	Nephrolepis sp.large_WW	Nephrolepis	leaf nitrogen content per leaf dry mass	13.1	mg/g	#N/A
43923	WW	La Gamba	CAN1606	Nephrolepis brownii	Nephrolepis	leaf nitrogen content per leaf dry mass	9.5	mg/g	#N/A
68219	WW	La Gamba	CAN1607	Sobralia sp.1_WW	Sobralia	leaf nitrogen content per leaf dry mass	6.9	mg/g	#N/A
24018	WW	La Gamba	CAN1608	Elaphoglossum sp.1_WW	Elaphoglossum	leaf nitrogen content per leaf dry mass	5.7	mg/g	#N/A
17989	WW	La Gamba	CAN1609	Dichaea panamensis	Dichaea	leaf nitrogen content per leaf dry mass	13.9	mg/g	#N/A
68220	WW	La Gamba	CAN1610	Sobralia sp.1_WW	Sobralia	leaf nitrogen content per leaf dry mass	8.4	mg/g	#N/A
67385	WW	La Gamba	CAN1611	Serpocaulon triseriale	Polypodium	leaf nitrogen content per leaf dry mass	7.4	mg/g	#N/A
68221	WW	La Gamba	CAN1612	Sobralia sp.1_WW	Sobralia	leaf nitrogen content per leaf dry mass	6.6	mg/g	#N/A
68222	WW	La Gamba	CAN1613	Sobralia sp.1_WW	Sobralia	leaf nitrogen content per leaf dry mass	7	mg/g	#N/A
33300	WW	La Gamba	CAN1614	Huperzia sp.WW	Huperzia	leaf nitrogen content per leaf dry mass	15.2	mg/g	#N/A
34831	WW	La Gamba	CAN1615	Hymenophyllum sp.2_WW	Hymenophyllum	leaf nitrogen content per leaf dry mass	9.5	mg/g	#N/A
25724	WW	La Gamba	CAN1619	Elaphoglossum sp.WW	Elaphoglossum	leaf nitrogen content per leaf dry mass	16.8	mg/g	#N/A
84089	WW	La Gamba	CAN1620	Werauhia sp.WW	Werauhia	leaf nitrogen content per leaf dry mass	5.1	mg/g	#N/A
84090	WW	La Gamba	CAN1621	Werauhia sp.WW	Werauhia	leaf nitrogen content per leaf dry mass	3.1	mg/g	#N/A
84091	WW	La Gamba	CAN1622	Werauhia sp.WW	Werauhia	leaf nitrogen content per leaf dry mass	2.5	mg/g	#N/A
84092	WW	La Gamba	CAN1623	Werauhia sp.WW	Werauhia	leaf nitrogen content per leaf dry mass	6.7	mg/g	#N/A
63842	WW	La Gamba	CAN1629	Scaphyglottis boliviensis	Scaphyglottis	leaf nitrogen content per leaf dry mass	7.5	mg/g	#N/A
67752	WW	La Gamba	CAN1630	Sobralia cf. macrantha	Sobralia	leaf nitrogen content per leaf dry mass	5.5	mg/g	#N/A
25725	WW	La Gamba	CAN1631	Elaphoglossum sp.WW	Elaphoglossum	leaf nitrogen content per leaf dry mass	5.7	mg/g	#N/A
25726	WW	La Gamba	CAN1632	Elaphoglossum sp.WW	Elaphoglossum	leaf nitrogen content per leaf dry mass	7.2	mg/g	#N/A
25727	WW	La Gamba	CAN1633	Elaphoglossum sp.WW	Elaphoglossum	leaf nitrogen content per leaf dry mass	3.9	mg/g	#N/A
59185	WW	La Gamba	CAN1634	Polypodium sp.WW	Polypodium	leaf nitrogen content per leaf dry mass	32.7	mg/g	#N/A
67386	WW	La Gamba	CAN1644	Serpocaulon triseriale	Polypodium	leaf nitrogen content per leaf dry mass	23.9	mg/g	#N/A
43924	WW	La Gamba	CAN1645	Nephrolepis brownii	Nephrolepis	leaf nitrogen content per leaf dry mass	22.3	mg/g	#N/A
25728	WW	La Gamba	CAN1646	Elaphoglossum sp.WW	Elaphoglossum	leaf nitrogen content per leaf dry mass	7.2	mg/g	#N/A
25729	WW	La Gamba	CAN1647	Elaphoglossum sp.WW	Elaphoglossum	leaf nitrogen content per leaf dry mass	7.7	mg/g	#N/A
64086	WW	La Gamba	CAN1655	Scaphyglottis cf. prolifera	Scaphyglottis	leaf nitrogen content per leaf dry mass	6.5	mg/g	#N/A
64087	WW	La Gamba	CAN1656	Scaphyglottis cf. prolifera	Scaphyglottis	leaf nitrogen content per leaf dry mass	8.3	mg/g	#N/A
17990	WW	La Gamba	CAN1657	Dichaea panamensis	Dichaea	leaf nitrogen content per leaf dry mass	8.8	mg/g	#N/A
68223	WW	La Gamba	CAN1658	Sobralia sp.1_WW	Sobralia	leaf nitrogen content per leaf dry mass	6.4	mg/g	#N/A
68224	WW	La Gamba	CAN1659	Sobralia sp.1_WW	Sobralia	leaf nitrogen content per leaf dry mass	5	mg/g	#N/A
45002	WW	La Gamba	CAN1660	Orchid (cf. Maxillaria) sp.WW	Orchid	leaf nitrogen content per leaf dry mass	4.1	mg/g	#N/A
25730	WW	La Gamba	CAN1661	Elaphoglossum sp.WW	Elaphoglossum	leaf nitrogen content per leaf dry mass	5.1	mg/g	#N/A
25731	WW	La Gamba	CAN1662	Elaphoglossum sp.WW	Elaphoglossum	leaf nitrogen content per leaf dry mass	4.6	mg/g	#N/A
25732	WW	La Gamba	CAN1666	Elaphoglossum sp.WW	Elaphoglossum	leaf nitrogen content per leaf dry mass	4.8	mg/g	#N/A
25733	WW	La Gamba	CAN1667	Elaphoglossum sp.WW	Elaphoglossum	leaf nitrogen content per leaf dry mass	4.4	mg/g	#N/A
48653	WW	La Gamba	CAN1669	Peperomia sp.WW	Peperomia	leaf nitrogen content per leaf dry mass	7.3	mg/g	#N/A
63895	WW	La Gamba	CAN1670	Scaphyglottis cf. boliviensis	Scaphyglottis	leaf nitrogen content per leaf dry mass	7	mg/g	#N/A
40022	WW	La Gamba	CAN1671	Maxillaria neglecta	Camaridium	leaf nitrogen content per leaf dry mass	7.4	mg/g	#N/A
40023	WW	La Gamba	CAN1672	Maxillaria neglecta	Camaridium	leaf nitrogen content per leaf dry mass	7.1	mg/g	#N/A
25734	WW	La Gamba	CAN1676	Elaphoglossum sp.WW	Elaphoglossum	leaf nitrogen content per leaf dry mass	5.3	mg/g	#N/A
25735	WW	La Gamba	CAN1677	Elaphoglossum sp.WW	Elaphoglossum	leaf nitrogen content per leaf dry mass	6.5	mg/g	#N/A
68225	WW	La Gamba	CAN1678	Sobralia sp.1_WW	Sobralia	leaf nitrogen content per leaf dry mass	5	mg/g	#N/A
26334	WW	La Gamba	CAN1679	Elleanthus caricoides	Elleanthus	leaf nitrogen content per leaf dry mass	6.5	mg/g	#N/A
40345	WW	La Gamba	CAN1680	Maxillaria sp.4_WW	Maxillaria	leaf nitrogen content per leaf dry mass	6.7	mg/g	#N/A
67387	WW	La Gamba	CAN1685	Serpocaulon triseriale	Polypodium	leaf nitrogen content per leaf dry mass	10.4	mg/g	#N/A
25736	WW	La Gamba	CAN1686	Elaphoglossum sp.WW	Elaphoglossum	leaf nitrogen content per leaf dry mass	4.8	mg/g	#N/A
40356	WW	La Gamba	CAN1687	Maxillaria sp.5_WW	Maxillaria	leaf nitrogen content per leaf dry mass	10.1	mg/g	#N/A
40357	WW	La Gamba	CAN1688	Maxillaria sp.5_WW	Maxillaria	leaf nitrogen content per leaf dry mass	7.5	mg/g	#N/A
40358	WW	La Gamba	CAN1688	Maxillaria sp.5_WW	Maxillaria	leaf nitrogen content per leaf dry mass	6.2	mg/g	#N/A
40024	WW	La Gamba	CAN1689	Maxillaria neglecta	Camaridium	leaf nitrogen content per leaf dry mass	7.2	mg/g	#N/A
16283	WW	La Gamba	CAN1692	Columnea raymondii	Columnea	leaf nitrogen content per leaf dry mass	3.9	mg/g	#N/A
25737	WW	La Gamba	CAN1697	Elaphoglossum sp.WW	Elaphoglossum	leaf nitrogen content per leaf dry mass	5	mg/g	#N/A
25738	WW	La Gamba	CAN1698	Elaphoglossum sp.WW	Elaphoglossum	leaf nitrogen content per leaf dry mass	5.3	mg/g	#N/A
68226	WW	La Gamba	CAN1699	Sobralia sp.1_WW	Sobralia	leaf nitrogen content per leaf dry mass	7.8	mg/g	#N/A
40346	WW	La Gamba	CAN1700	Maxillaria sp.4_WW	Maxillaria	leaf nitrogen content per leaf dry mass	6.9	mg/g	#N/A
15282	WW	La Gamba	CAN1706	Cavendishia sp.WW	Cavendishia	leaf nitrogen content per leaf dry mass	10.3	mg/g	#N/A
4533	WW	La Gamba	CAN1707	Anthurium hoffmannii	Anthurium	leaf nitrogen content per leaf dry mass	9.1	mg/g	#N/A
29530	WW	La Gamba	CAN503	Epidendrum sp.WW	Epidendrum	leaf nitrogen content per leaf dry mass	7.3	mg/g	#N/A
25777	WW	La Gamba	CAN512	Elaphoglossum sp.WW	Elaphoglossum	leaf nitrogen content per leaf dry mass	9.1	mg/g	#N/A
6169	WW	La Gamba	CAN514	Anthurium sp.WW	Anthurium	leaf nitrogen content per leaf dry mass	14.6	mg/g	#N/A
55424	WW	La Gamba	CAN516	Pleurothallis sp.Rest_WW	Pleurothallis	leaf nitrogen content per leaf dry mass	7.2	mg/g	#N/A
25739	WW	La Gamba	CAN519	Elaphoglossum sp.WW	Elaphoglossum	leaf nitrogen content per leaf dry mass	5.9	mg/g	#N/A
15281	WW	La Gamba	CAN521	Cavendishia sp.WW	Cavendishia	leaf nitrogen content per leaf dry mass	6	mg/g	#N/A
55006	WW	La Gamba	CAN522	Pleurothallis sp.1_WW	Pleurothallis	leaf nitrogen content per leaf dry mass	4.6	mg/g	#N/A
71508	WW	La Gamba	CAN524	Stenospermation sp.WW	Stenospermation	leaf nitrogen content per leaf dry mass	6	mg/g	#N/A
6170	WW	La Gamba	CAN526	Anthurium sp.WW	Anthurium	leaf nitrogen content per leaf dry mass	8.5	mg/g	#N/A
25778	WW	La Gamba	CAN528	Elaphoglossum sp.WW	Elaphoglossum	leaf nitrogen content per leaf dry mass	5.8	mg/g	#N/A
66276	WW	La Gamba	CAN529	Scaphyglottis sp.WW	Scaphyglottis	leaf nitrogen content per leaf dry mass	11.1	mg/g	#N/A
70910	WW	La Gamba	CAN530	Stenospermation angustifolium	Stenospermation	leaf nitrogen content per leaf dry mass	12.4	mg/g	#N/A
70911	WW	La Gamba	CAN531	Stenospermation angustifolium	Stenospermation	leaf nitrogen content per leaf dry mass	10.5	mg/g	#N/A
4061	WW	La Gamba	CAN533	Anthurium friedrichsthalii	Anthurium	leaf nitrogen content per leaf dry mass	11.8	mg/g	#N/A
35398	WW	La Gamba	CAN534	Jacquiniella sp.WW	Jacquiniella	leaf nitrogen content per leaf dry mass	7.8	mg/g	#N/A
18709	WW	La Gamba	CAN535	Dichaea sp.WW	Dichaea	leaf nitrogen content per leaf dry mass	16	mg/g	#N/A
52763	WW	La Gamba	CAN536	Pleopeltis percussa	Pleopeltis	leaf nitrogen content per leaf dry mass	7.1	mg/g	#N/A
81080	WW	La Gamba	CAN537	Trichomanes hymenoides	Trichomanes	leaf nitrogen content per leaf dry mass	11.5	mg/g	#N/A
81081	WW	La Gamba	CAN538	Trichomanes hymenoides	Trichomanes	leaf nitrogen content per leaf dry mass	13	mg/g	#N/A
81082	WW	La Gamba	CAN539	Trichomanes hymenoides	Trichomanes	leaf nitrogen content per leaf dry mass	14.1	mg/g	#N/A
19854	WW	La Gamba	CAN541	Disocactus sp.WW	Disocactus	leaf nitrogen content per leaf dry mass	13.2	mg/g	#N/A
71529	WW	La Gamba	CAN550	Stenospermation sp.WW	Stenospermation	leaf nitrogen content per leaf dry mass	9.9	mg/g	#N/A
12681	RP	T7 Federal District	CN1	Campylocentrum neglectum	Campylocentrum	leaf nitrogen content per leaf dry mass	12.79	mg/g	CN1
12687	RP	T2 Federal District	CN10	Campylocentrum neglectum	Campylocentrum	leaf nitrogen content per leaf dry mass	10.8	mg/g	CN10
12682	RP	T6 Federal District	CN2	Campylocentrum neglectum	Campylocentrum	leaf nitrogen content per leaf dry mass	12.49	mg/g	CN2
12683	RP	T6 Federal District	CN3	Campylocentrum neglectum	Campylocentrum	leaf nitrogen content per leaf dry mass	12.1	mg/g	CN3
12684	RP	T6 Federal District	CN5	Campylocentrum neglectum	Campylocentrum	leaf nitrogen content per leaf dry mass	8.33	mg/g	CN5
12685	RP	T2 Federal District	CN6	Campylocentrum neglectum	Campylocentrum	leaf nitrogen content per leaf dry mass	11.68	mg/g	CN6
12686	RP	T4 Federal District	CN8	Campylocentrum neglectum	Campylocentrum	leaf nitrogen content per leaf dry mass	6.71	mg/g	CN8
15270	WW	La Gamba	DIV8	Cavendishia osaensis	Cavendishia	leaf nitrogen content per leaf dry mass	9	mg/g	#N/A
27217	HE	DR-PAT-Wp01	DR-336	Encyclia cordigera	Encyclia	leaf nitrogen content per leaf dry mass	12	mg/g	#N/A
76787	HE	DR-PAT-Wp19	DR-337	Tillandsia longifolia	Tillandsia	leaf nitrogen content per leaf dry mass	5.71	mg/g	#N/A
76788	HE	DR-PAT-Wp19	DR-338	Tillandsia longifolia	Tillandsia	leaf nitrogen content per leaf dry mass	5.32	mg/g	#N/A
75150	HE	DR-PAT-Wp17	DR-339	Tillandsia fasciculata	Tillandsia	leaf nitrogen content per leaf dry mass	5.11	mg/g	#N/A
76789	HE	DR-PAT-Wp19	DR-340	Tillandsia longifolia	Tillandsia	leaf nitrogen content per leaf dry mass	4.28	mg/g	#N/A
27214	HE	DR-PLT-T02	DR-341	Encyclia cordigera	Encyclia	leaf nitrogen content per leaf dry mass	10.1	mg/g	#N/A
80267	HE	DR-PAT-Wp18	DR-342	Tillandsia utriculata	Tillandsia	leaf nitrogen content per leaf dry mass	4.61	mg/g	#N/A
82130	HE	DR-PLT-T02	DR-343	Trizeuxis falcata	Trizeuxis	leaf nitrogen content per leaf dry mass	6.48	mg/g	#N/A
75151	HE	DR-PAT-Wp17	DR-344	Tillandsia fasciculata	Tillandsia	leaf nitrogen content per leaf dry mass	3.85	mg/g	#N/A
76790	HE	DR-PAT-Wp19	DR-345	Tillandsia longifolia	Tillandsia	leaf nitrogen content per leaf dry mass	3.75	mg/g	#N/A
79267	HE	DR-PAT-Wp18	DR-346	Tillandsia tenuifolia	Tillandsia	leaf nitrogen content per leaf dry mass	4.38	mg/g	#N/A
76791	HE	DR-PAT-Wp19	DR-347	Tillandsia longifolia	Tillandsia	leaf nitrogen content per leaf dry mass	3.5	mg/g	#N/A
79268	HE	DR-PAT-Wp18	DR-348	Tillandsia tenuifolia	Tillandsia	leaf nitrogen content per leaf dry mass	4.28	mg/g	#N/A
79269	HE	DR-PAT-Wp18	DR-349	Tillandsia tenuifolia	Tillandsia	leaf nitrogen content per leaf dry mass	4.56	mg/g	#N/A
76792	HE	DR-PAT-Wp19	DR-350	Tillandsia longifolia	Tillandsia	leaf nitrogen content per leaf dry mass	4.03	mg/g	#N/A
72833	HE	DR-F-W7	DR-351	Tillandsia brachycaulos	Tillandsia	leaf nitrogen content per leaf dry mass	3.75	mg/g	#N/A
72834	HE	DR-F-W7	DR-353	Tillandsia brachycaulos	Tillandsia	leaf nitrogen content per leaf dry mass	5.19	mg/g	#N/A
80309	HE	DR-PAT-Wp46	DR-354	Tillandsia utriculata	Tillandsia	leaf nitrogen content per leaf dry mass	6.06	mg/g	#N/A
36137	HE	DR-PAT-Wp46	DR-355	Javieria nodosa	Brassavola	leaf nitrogen content per leaf dry mass	10.42	mg/g	#N/A
80310	HE	DR-PAT-Wp46	DR-356	Tillandsia utriculata	Tillandsia	leaf nitrogen content per leaf dry mass	6.44	mg/g	#N/A
36138	HE	DR-PAT-Wp46	DR-357	Javieria nodosa	Brassavola	leaf nitrogen content per leaf dry mass	9.03	mg/g	#N/A
80311	HE	DR-PAT-Wp46	DR-359	Tillandsia utriculata	Tillandsia	leaf nitrogen content per leaf dry mass	12.17	mg/g	#N/A
80279	HE	DR-PAT-Wp26-29	DR-360	Tillandsia utriculata	Tillandsia	leaf nitrogen content per leaf dry mass	4.75	mg/g	#N/A
80280	HE	DR-PAT-Wp26-29	DR-361	Tillandsia utriculata	Tillandsia	leaf nitrogen content per leaf dry mass	6.64	mg/g	#N/A
80312	HE	DR-PAT-Wp46	DR-362	Tillandsia utriculata	Tillandsia	leaf nitrogen content per leaf dry mass	17.04	mg/g	#N/A
80281	HE	DR-PAT-Wp26-29	DR-363	Tillandsia utriculata	Tillandsia	leaf nitrogen content per leaf dry mass	4.65	mg/g	#N/A
80282	HE	DR-PAT-Wp26-29	DR-364	Tillandsia utriculata	Tillandsia	leaf nitrogen content per leaf dry mass	5.84	mg/g	#N/A
80283	HE	DR-PAT-Wp26-29	DR-365	Tillandsia utriculata	Tillandsia	leaf nitrogen content per leaf dry mass	5.48	mg/g	#N/A
80284	HE	DR-PAT-Wp26-29	DR-366	Tillandsia utriculata	Tillandsia	leaf nitrogen content per leaf dry mass	4.86	mg/g	#N/A
36100	HE	DR-PAT-Wp21	DR-367	Javieria nodosa	Brassavola	leaf nitrogen content per leaf dry mass	4.24	mg/g	#N/A
36101	HE	DR-PAT-Wp21	DR-368	Javieria nodosa	Brassavola	leaf nitrogen content per leaf dry mass	4.89	mg/g	#N/A
36102	HE	DR-PAT-Wp21	DR-369	Javieria nodosa	Brassavola	leaf nitrogen content per leaf dry mass	6.52	mg/g	#N/A
36087	HE	DR-PAT-Wp01	DR-370	Javieria nodosa	Brassavola	leaf nitrogen content per leaf dry mass	9.61	mg/g	#N/A
27237	HE	DR-PAT-Wp20	DR-371	Encyclia cordigera	Encyclia	leaf nitrogen content per leaf dry mass	8.97	mg/g	#N/A
27224	HE	DR-PAT-Wp03	DR-372	Encyclia cordigera	Encyclia	leaf nitrogen content per leaf dry mass	6.91	mg/g	#N/A
80258	HE	DR-PAT-Wp16	DR-373	Tillandsia utriculata	Tillandsia	leaf nitrogen content per leaf dry mass	7.45	mg/g	#N/A
72835	HE	DR-F-W7	DR-374	Tillandsia brachycaulos	Tillandsia	leaf nitrogen content per leaf dry mass	4.07	mg/g	#N/A
80259	HE	DR-PAT-Wp16	DR-375	Tillandsia utriculata	Tillandsia	leaf nitrogen content per leaf dry mass	4.88	mg/g	#N/A
82131	HE	DR-PLT-T02	DR-376	Trizeuxis falcata	Trizeuxis	leaf nitrogen content per leaf dry mass	21.19	mg/g	#N/A
36091	HE	DR-PAT-Wp15	DR-377	Javieria nodosa	Brassavola	leaf nitrogen content per leaf dry mass	6.34	mg/g	#N/A
82132	HE	DR-PLT-T02	DR-378	Trizeuxis falcata	Trizeuxis	leaf nitrogen content per leaf dry mass	4.65	mg/g	#N/A
27238	HE	DR-PAT-Wp20	DR-379	Encyclia cordigera	Encyclia	leaf nitrogen content per leaf dry mass	8.76	mg/g	#N/A
27239	HE	DR-PAT-Wp20	DR-380	Encyclia cordigera	Encyclia	leaf nitrogen content per leaf dry mass	11.09	mg/g	#N/A
27240	HE	DR-PAT-Wp20	DR-381	Encyclia cordigera	Encyclia	leaf nitrogen content per leaf dry mass	7.14	mg/g	#N/A
36103	HE	DR-PAT-Wp21	DR-382	Javieria nodosa	Brassavola	leaf nitrogen content per leaf dry mass	5.74	mg/g	#N/A
36104	HE	DR-PAT-Wp21	DR-383	Javieria nodosa	Brassavola	leaf nitrogen content per leaf dry mass	3.91	mg/g	#N/A
80313	HE	DR-PAT-Wp46	DR-384	Tillandsia utriculata	Tillandsia	leaf nitrogen content per leaf dry mass	10.42	mg/g	#N/A
80271	HE	DR-PAT-Wp21	DR-385	Tillandsia utriculata	Tillandsia	leaf nitrogen content per leaf dry mass	6.97	mg/g	#N/A
80254	HE	DR-PAT-Wp01	DR-386	Tillandsia utriculata	Tillandsia	leaf nitrogen content per leaf dry mass	5.08	mg/g	#N/A
36105	HE	DR-PAT-Wp21	DR-387	Javieria nodosa	Brassavola	leaf nitrogen content per leaf dry mass	5.73	mg/g	#N/A
80260	HE	DR-PAT-Wp16	DR-388	Tillandsia utriculata	Tillandsia	leaf nitrogen content per leaf dry mass	7.86	mg/g	#N/A
36092	HE	DR-PAT-Wp15	DR-389	Javieria nodosa	Brassavola	leaf nitrogen content per leaf dry mass	8.04	mg/g	#N/A
80255	HE	DR-PAT-Wp01	DR-390	Tillandsia utriculata	Tillandsia	leaf nitrogen content per leaf dry mass	5.42	mg/g	#N/A
82121	HE	DR-PAT-Iso9	DR-391	Trizeuxis falcata	Trizeuxis	leaf nitrogen content per leaf dry mass	6.29	mg/g	#N/A
80256	HE	DR-PAT-Wp01	DR-392	Tillandsia utriculata	Tillandsia	leaf nitrogen content per leaf dry mass	3.45	mg/g	#N/A
80268	HE	DR-PAT-Wp18	DR-393	Tillandsia utriculata	Tillandsia	leaf nitrogen content per leaf dry mass	5.06	mg/g	#N/A
80261	HE	DR-PAT-Wp16	DR-394	Tillandsia utriculata	Tillandsia	leaf nitrogen content per leaf dry mass	5.04	mg/g	#N/A
82122	HE	DR-PAT-Iso9	DR-395	Trizeuxis falcata	Trizeuxis	leaf nitrogen content per leaf dry mass	6.76	mg/g	#N/A
80262	HE	DR-PAT-Wp16	DR-396	Tillandsia utriculata	Tillandsia	leaf nitrogen content per leaf dry mass	5.6	mg/g	#N/A
82123	HE	DR-PAT-Iso9	DR-397	Trizeuxis falcata	Trizeuxis	leaf nitrogen content per leaf dry mass	9.44	mg/g	#N/A
19731	HE	DR-PAT-Wp10	DR-398	Dimerandra emarginata	Dimerandra	leaf nitrogen content per leaf dry mass	8.33	mg/g	#N/A
75145	HE	DR-PAT-Wp11	DR-399	Tillandsia fasciculata	Tillandsia	leaf nitrogen content per leaf dry mass	5.06	mg/g	#N/A
72836	HE	DR-F-W7	DR-400	Tillandsia brachycaulos	Tillandsia	leaf nitrogen content per leaf dry mass	11.67	mg/g	#N/A
36093	HE	DR-PAT-Wp15	DR-401	Javieria nodosa	Brassavola	leaf nitrogen content per leaf dry mass	6.94	mg/g	#N/A
75146	HE	DR-PAT-Wp11	DR-402	Tillandsia fasciculata	Tillandsia	leaf nitrogen content per leaf dry mass	5.1	mg/g	#N/A
75147	HE	DR-PAT-Wp11	DR-404	Tillandsia fasciculata	Tillandsia	leaf nitrogen content per leaf dry mass	3.96	mg/g	#N/A
82124	HE	DR-PAT-Iso9	DR-406	Trizeuxis falcata	Trizeuxis	leaf nitrogen content per leaf dry mass	8.7	mg/g	#N/A
79270	HE	DR-PAT-Wp18	DR-407	Tillandsia tenuifolia	Tillandsia	leaf nitrogen content per leaf dry mass	4.11	mg/g	#N/A
19732	HE	DR-PAT-Wp10	DR-409	Dimerandra emarginata	Dimerandra	leaf nitrogen content per leaf dry mass	9.23	mg/g	#N/A
72830	HE	DR-PLT-T02	DR-410	Tillandsia brachycaulos	Tillandsia	leaf nitrogen content per leaf dry mass	5.95	mg/g	#N/A
72837	HE	DR-F-W7	DR-411	Tillandsia brachycaulos	Tillandsia	leaf nitrogen content per leaf dry mass	3.47	mg/g	#N/A
75148	HE	DR-PAT-Wp11	DR-412	Tillandsia fasciculata	Tillandsia	leaf nitrogen content per leaf dry mass	4.75	mg/g	#N/A
75149	HE	DR-PAT-Wp11	DR-413	Tillandsia fasciculata	Tillandsia	leaf nitrogen content per leaf dry mass	3.55	mg/g	#N/A
27225	HE	DR-PAT-Wp03	DR-414	Encyclia cordigera	Encyclia	leaf nitrogen content per leaf dry mass	8.06	mg/g	#N/A
36088	HE	DR-PAT-Wp01	DR-415	Javieria nodosa	Brassavola	leaf nitrogen content per leaf dry mass	8.46	mg/g	#N/A
75152	HE	DR-PAT-Wp17	DR-416	Tillandsia fasciculata	Tillandsia	leaf nitrogen content per leaf dry mass	4.2	mg/g	#N/A
27218	HE	DR-PAT-Wp01	DR-417	Encyclia cordigera	Encyclia	leaf nitrogen content per leaf dry mass	8.38	mg/g	#N/A
19733	HE	DR-PAT-Wp10	DR-419	Dimerandra emarginata	Dimerandra	leaf nitrogen content per leaf dry mass	10.55	mg/g	#N/A
19734	HE	DR-PAT-Wp10	DR-420	Dimerandra emarginata	Dimerandra	leaf nitrogen content per leaf dry mass	8.99	mg/g	#N/A
19735	HE	DR-PAT-Wp10	DR-421	Dimerandra emarginata	Dimerandra	leaf nitrogen content per leaf dry mass	9.17	mg/g	#N/A
19736	HE	DR-PAT-Wp10	DR-422	Dimerandra emarginata	Dimerandra	leaf nitrogen content per leaf dry mass	10.3	mg/g	#N/A
80263	HE	DR-PAT-Wp16	DR-423	Tillandsia utriculata	Tillandsia	leaf nitrogen content per leaf dry mass	7.08	mg/g	#N/A
27226	HE	DR-PAT-Wp03	DR-424	Encyclia cordigera	Encyclia	leaf nitrogen content per leaf dry mass	7.62	mg/g	#N/A
27227	HE	DR-PAT-Wp03	DR-425	Encyclia cordigera	Encyclia	leaf nitrogen content per leaf dry mass	6.51	mg/g	#N/A
27219	HE	DR-PAT-Wp01	DR-426	Encyclia cordigera	Encyclia	leaf nitrogen content per leaf dry mass	14.49	mg/g	#N/A
27220	HE	DR-PAT-Wp01	DR-427	Encyclia cordigera	Encyclia	leaf nitrogen content per leaf dry mass	13.41	mg/g	#N/A
80257	HE	DR-PAT-Wp01	DR-428	Tillandsia utriculata	Tillandsia	leaf nitrogen content per leaf dry mass	6.21	mg/g	#N/A
72838	HE	DR-F-W7	DR-429	Tillandsia brachycaulos	Tillandsia	leaf nitrogen content per leaf dry mass	4.09	mg/g	#N/A
36094	HE	DR-PAT-Wp15	DR-430	Javieria nodosa	Brassavola	leaf nitrogen content per leaf dry mass	6.7	mg/g	#N/A
80272	HE	DR-PAT-Wp21	DR-432	Tillandsia utriculata	Tillandsia	leaf nitrogen content per leaf dry mass	8.74	mg/g	#N/A
80273	HE	DR-PAT-Wp21	DR-433	Tillandsia utriculata	Tillandsia	leaf nitrogen content per leaf dry mass	8.47	mg/g	#N/A
80274	HE	DR-PAT-Wp21	DR-434	Tillandsia utriculata	Tillandsia	leaf nitrogen content per leaf dry mass	6.02	mg/g	#N/A
80275	HE	DR-PAT-Wp21	DR-436	Tillandsia utriculata	Tillandsia	leaf nitrogen content per leaf dry mass	6.3	mg/g	#N/A
80276	HE	DR-PAT-Wp21	DR-437	Tillandsia utriculata	Tillandsia	leaf nitrogen content per leaf dry mass	7.53	mg/g	#N/A
36106	HE	DR-PAT-Wp21	DR-438	Javieria nodosa	Brassavola	leaf nitrogen content per leaf dry mass	5.45	mg/g	#N/A
36107	HE	DR-PAT-Wp21	DR-439	Javieria nodosa	Brassavola	leaf nitrogen content per leaf dry mass	5.97	mg/g	#N/A
75155	HE	DR-PAT-Wp45	DR-440	Tillandsia fasciculata	Tillandsia	leaf nitrogen content per leaf dry mass	7.6	mg/g	#N/A
36131	HE	DR-PAT-Wp45	DR-441	Javieria nodosa	Brassavola	leaf nitrogen content per leaf dry mass	8.7	mg/g	#N/A
36132	HE	DR-PAT-Wp45	DR-442	Javieria nodosa	Brassavola	leaf nitrogen content per leaf dry mass	7.16	mg/g	#N/A
75156	HE	DR-PAT-Wp45	DR-443	Tillandsia fasciculata	Tillandsia	leaf nitrogen content per leaf dry mass	4.49	mg/g	#N/A
75157	HE	DR-PAT-Wp45	DR-444	Tillandsia fasciculata	Tillandsia	leaf nitrogen content per leaf dry mass	5.02	mg/g	#N/A
29150	HE	DR-F-W5	DR-445	Epidendrum nocturnum	Epidendrum	leaf nitrogen content per leaf dry mass	7.22	mg/g	#N/A
80277	HE	DR-PAT-Wp21	DR-446	Tillandsia utriculata	Tillandsia	leaf nitrogen content per leaf dry mass	7.49	mg/g	#N/A
80278	HE	DR-PAT-Wp21	DR-447	Tillandsia utriculata	Tillandsia	leaf nitrogen content per leaf dry mass	8.7	mg/g	#N/A
80314	HE	DR-PAT-Wp46	DR-448	Tillandsia utriculata	Tillandsia	leaf nitrogen content per leaf dry mass	6.55	mg/g	#N/A
80249	HE	DR-PLT-Pi3	DR-449	Tillandsia utriculata	Tillandsia	leaf nitrogen content per leaf dry mass	7.44	mg/g	#N/A
80315	HE	DR-PAT-Wp46	DR-450	Tillandsia utriculata	Tillandsia	leaf nitrogen content per leaf dry mass	6.03	mg/g	#N/A
36095	HE	DR-PAT-Wp15	DR-451	Javieria nodosa	Brassavola	leaf nitrogen content per leaf dry mass	6.53	mg/g	#N/A
36096	HE	DR-PAT-Wp15	DR-452	Javieria nodosa	Brassavola	leaf nitrogen content per leaf dry mass	7.43	mg/g	#N/A
80269	HE	DR-PAT-Wp18	DR-453	Tillandsia utriculata	Tillandsia	leaf nitrogen content per leaf dry mass	10.52	mg/g	#N/A
80285	HE	DR-PAT-Wp26-29	DR-454	Tillandsia utriculata	Tillandsia	leaf nitrogen content per leaf dry mass	5.35	mg/g	#N/A
80286	HE	DR-PAT-Wp26-29	DR-455	Tillandsia utriculata	Tillandsia	leaf nitrogen content per leaf dry mass	6.06	mg/g	#N/A
80287	HE	DR-PAT-Wp26-29	DR-456	Tillandsia utriculata	Tillandsia	leaf nitrogen content per leaf dry mass	5.26	mg/g	#N/A
75158	HE	DR-PAT-Wp45	DR-457	Tillandsia fasciculata	Tillandsia	leaf nitrogen content per leaf dry mass	7.4	mg/g	#N/A
80250	HE	DR-PLT-Pi3	DR-458	Tillandsia utriculata	Tillandsia	leaf nitrogen content per leaf dry mass	6.21	mg/g	#N/A
80251	HE	DR-PLT-Pi3	DR-459	Tillandsia utriculata	Tillandsia	leaf nitrogen content per leaf dry mass	4.55	mg/g	#N/A
80252	HE	DR-PLT-Pi3	DR-460	Tillandsia utriculata	Tillandsia	leaf nitrogen content per leaf dry mass	6.35	mg/g	#N/A
80316	HE	DR-PAT-Wp46	DR-461	Tillandsia utriculata	Tillandsia	leaf nitrogen content per leaf dry mass	9.49	mg/g	#N/A
82125	HE	DR-PAT-Iso9	DR-462	Trizeuxis falcata	Trizeuxis	leaf nitrogen content per leaf dry mass	5.66	mg/g	#N/A
82126	HE	DR-PAT-Iso9	DR-463	Trizeuxis falcata	Trizeuxis	leaf nitrogen content per leaf dry mass	6.12	mg/g	#N/A
80270	HE	DR-PAT-Wp18	DR-465	Tillandsia utriculata	Tillandsia	leaf nitrogen content per leaf dry mass	5.57	mg/g	#N/A
75153	HE	DR-PAT-Wp17	DR-466	Tillandsia fasciculata	Tillandsia	leaf nitrogen content per leaf dry mass	3.83	mg/g	#N/A
75154	HE	DR-PAT-Wp17	DR-467	Tillandsia fasciculata	Tillandsia	leaf nitrogen content per leaf dry mass	7.27	mg/g	#N/A
80288	HE	DR-PAT-Wp33	DR-468	Tillandsia utriculata	Tillandsia	leaf nitrogen content per leaf dry mass	3.53	mg/g	#N/A
80289	HE	DR-PAT-Wp33	DR-469	Tillandsia utriculata	Tillandsia	leaf nitrogen content per leaf dry mass	3.64	mg/g	#N/A
80290	HE	DR-PAT-Wp33	DR-470	Tillandsia utriculata	Tillandsia	leaf nitrogen content per leaf dry mass	4.18	mg/g	#N/A
80291	HE	DR-PAT-Wp33	DR-471	Tillandsia utriculata	Tillandsia	leaf nitrogen content per leaf dry mass	3.25	mg/g	#N/A
19706	HE	DR-PAT-Iso6	DR-472	Dimerandra emarginata	Dimerandra	leaf nitrogen content per leaf dry mass	13.39	mg/g	#N/A
27221	HE	DR-PAT-Wp01	DR-473	Encyclia cordigera	Encyclia	leaf nitrogen content per leaf dry mass	10.83	mg/g	#N/A
36108	HE	DR-PAT-Wp33	DR-474	Javieria nodosa	Brassavola	leaf nitrogen content per leaf dry mass	5.41	mg/g	#N/A
36109	HE	DR-PAT-Wp33	DR-475	Javieria nodosa	Brassavola	leaf nitrogen content per leaf dry mass	3.65	mg/g	#N/A
80264	HE	DR-PAT-Wp16	DR-476	Tillandsia utriculata	Tillandsia	leaf nitrogen content per leaf dry mass	5.4	mg/g	#N/A
75159	HE	DR-PAT-Wp45	DR-477	Tillandsia fasciculata	Tillandsia	leaf nitrogen content per leaf dry mass	5.86	mg/g	#N/A
27228	HE	DR-PAT-Wp03	DR-478	Encyclia cordigera	Encyclia	leaf nitrogen content per leaf dry mass	7.1	mg/g	#N/A
75160	HE	DR-PAT-Wp45	DR-479	Tillandsia fasciculata	Tillandsia	leaf nitrogen content per leaf dry mass	8.27	mg/g	#N/A
75161	HE	DR-PAT-Wp45	DR-480	Tillandsia fasciculata	Tillandsia	leaf nitrogen content per leaf dry mass	3.16	mg/g	#N/A
80265	HE	DR-PAT-Wp16	DR-481	Tillandsia utriculata	Tillandsia	leaf nitrogen content per leaf dry mass	5.26	mg/g	#N/A
27229	HE	DR-PAT-Wp03	DR-482	Encyclia cordigera	Encyclia	leaf nitrogen content per leaf dry mass	7.86	mg/g	#N/A
80266	HE	DR-PAT-Wp16	DR-483	Tillandsia utriculata	Tillandsia	leaf nitrogen content per leaf dry mass	7.27	mg/g	#N/A
27222	HE	DR-PAT-Wp01	DR-484	Encyclia cordigera	Encyclia	leaf nitrogen content per leaf dry mass	14.39	mg/g	#N/A
36089	HE	DR-PAT-Wp01	DR-485	Javieria nodosa	Brassavola	leaf nitrogen content per leaf dry mass	8.05	mg/g	#N/A
27223	HE	DR-PAT-Wp01	DR-486	Encyclia cordigera	Encyclia	leaf nitrogen content per leaf dry mass	16	mg/g	#N/A
27215	HE	DR-PLT-T02	DR-487	Encyclia cordigera	Encyclia	leaf nitrogen content per leaf dry mass	6.56	mg/g	#N/A
82133	HE	DR-PLT-T02	DR-488	Trizeuxis falcata	Trizeuxis	leaf nitrogen content per leaf dry mass	5.33	mg/g	#N/A
82134	HE	DR-PLT-T02	DR-489	Trizeuxis falcata	Trizeuxis	leaf nitrogen content per leaf dry mass	4.79	mg/g	#N/A
29544	HE	DR-PLT-T02	DR-490	Epidendrum strobiliferum	Epidendrum	leaf nitrogen content per leaf dry mass	11.04	mg/g	#N/A
72831	HE	DR-PLT-T02	DR-491	Tillandsia brachycaulos	Tillandsia	leaf nitrogen content per leaf dry mass	4.78	mg/g	#N/A
27216	HE	DR-PLT-T02	DR-492	Encyclia cordigera	Encyclia	leaf nitrogen content per leaf dry mass	10.65	mg/g	#N/A
19737	HE	DR-PAT-Wp10	DR-493	Dimerandra emarginata	Dimerandra	leaf nitrogen content per leaf dry mass	9.8	mg/g	#N/A
19738	HE	DR-PAT-Wp10	DR-495	Dimerandra emarginata	Dimerandra	leaf nitrogen content per leaf dry mass	10.15	mg/g	#N/A
80292	HE	DR-PAT-Wp33	DR-496	Tillandsia utriculata	Tillandsia	leaf nitrogen content per leaf dry mass	3.52	mg/g	#N/A
80253	HE	DR-PLT-Pi3	DR-497	Tillandsia utriculata	Tillandsia	leaf nitrogen content per leaf dry mass	3.42	mg/g	#N/A
72832	HE	DR-PLT-T02	DR-498	Tillandsia brachycaulos	Tillandsia	leaf nitrogen content per leaf dry mass	5.03	mg/g	#N/A
19739	HE	DR-PAT-Wp10	DR-499	Dimerandra emarginata	Dimerandra	leaf nitrogen content per leaf dry mass	18.11	mg/g	#N/A
36090	HE	DR-PAT-Wp01	DR-501	Javieria nodosa	Brassavola	leaf nitrogen content per leaf dry mass	6.83	mg/g	#N/A
82127	HE	DR-PAT-Iso9	DR-502	Trizeuxis falcata	Trizeuxis	leaf nitrogen content per leaf dry mass	8.12	mg/g	#N/A
80304	HE	DR-PAT-Wp41	DR-503	Tillandsia utriculata	Tillandsia	leaf nitrogen content per leaf dry mass	12.25	mg/g	#N/A
82128	HE	DR-PAT-Iso9	DR-504	Trizeuxis falcata	Trizeuxis	leaf nitrogen content per leaf dry mass	7.87	mg/g	#N/A
27230	HE	DR-PAT-Wp03	DR-505	Encyclia cordigera	Encyclia	leaf nitrogen content per leaf dry mass	9.17	mg/g	#N/A
82129	HE	DR-PAT-Iso9	DR-506	Trizeuxis falcata	Trizeuxis	leaf nitrogen content per leaf dry mass	5.33	mg/g	#N/A
19707	HE	DR-PAT-Iso6	DR-507	Dimerandra emarginata	Dimerandra	leaf nitrogen content per leaf dry mass	13.1	mg/g	#N/A
19708	HE	DR-PAT-Iso6	DR-508	Dimerandra emarginata	Dimerandra	leaf nitrogen content per leaf dry mass	14.55	mg/g	#N/A
19709	HE	DR-PAT-Iso6	DR-509	Dimerandra emarginata	Dimerandra	leaf nitrogen content per leaf dry mass	16.35	mg/g	#N/A
19710	HE	DR-PAT-Iso6	DR-510	Dimerandra emarginata	Dimerandra	leaf nitrogen content per leaf dry mass	17.17	mg/g	#N/A
19711	HE	DR-PAT-Iso6	DR-512	Dimerandra emarginata	Dimerandra	leaf nitrogen content per leaf dry mass	17.58	mg/g	#N/A
19712	HE	DR-PAT-Iso6	DR-513	Dimerandra emarginata	Dimerandra	leaf nitrogen content per leaf dry mass	11.57	mg/g	#N/A
19713	HE	DR-PAT-Iso6	DR-514	Dimerandra emarginata	Dimerandra	leaf nitrogen content per leaf dry mass	13.87	mg/g	#N/A
19714	HE	DR-PAT-Iso6	DR-515	Dimerandra emarginata	Dimerandra	leaf nitrogen content per leaf dry mass	13.92	mg/g	#N/A
19715	HE	DR-PAT-Iso6	DR-516	Dimerandra emarginata	Dimerandra	leaf nitrogen content per leaf dry mass	11.88	mg/g	#N/A
36133	HE	DR-PAT-Wp45	DR-517	Javieria nodosa	Brassavola	leaf nitrogen content per leaf dry mass	6.8	mg/g	#N/A
28054	HE	DR-PAT-Iso7	DR-518	Epidendrum barbeyanum	Epidendrum	leaf nitrogen content per leaf dry mass	8.91	mg/g	#N/A
28055	HE	DR-PAT-Iso7	DR-519	Epidendrum barbeyanum	Epidendrum	leaf nitrogen content per leaf dry mass	9	mg/g	#N/A
28056	HE	DR-PAT-Iso7	DR-520	Epidendrum barbeyanum	Epidendrum	leaf nitrogen content per leaf dry mass	10.45	mg/g	#N/A
28057	HE	DR-PAT-Iso7	DR-521	Epidendrum barbeyanum	Epidendrum	leaf nitrogen content per leaf dry mass	6.64	mg/g	#N/A
28058	HE	DR-PAT-Iso7	DR-522	Epidendrum barbeyanum	Epidendrum	leaf nitrogen content per leaf dry mass	10.24	mg/g	#N/A
28059	HE	DR-PAT-Iso7	DR-523	Epidendrum barbeyanum	Epidendrum	leaf nitrogen content per leaf dry mass	8.34	mg/g	#N/A
28060	HE	DR-PAT-Iso7	DR-524	Epidendrum barbeyanum	Epidendrum	leaf nitrogen content per leaf dry mass	10.36	mg/g	#N/A
36134	HE	DR-PAT-Wp45	DR-525	Javieria nodosa	Brassavola	leaf nitrogen content per leaf dry mass	11.16	mg/g	#N/A
36135	HE	DR-PAT-Wp45	DR-526	Javieria nodosa	Brassavola	leaf nitrogen content per leaf dry mass	11.92	mg/g	#N/A
36136	HE	DR-PAT-Wp45	DR-527	Javieria nodosa	Brassavola	leaf nitrogen content per leaf dry mass	9.96	mg/g	#N/A
75162	HE	DR-PAT-Wp45	DR-528	Tillandsia fasciculata	Tillandsia	leaf nitrogen content per leaf dry mass	5.31	mg/g	#N/A
75163	HE	DR-PAT-Wp45	DR-529	Tillandsia fasciculata	Tillandsia	leaf nitrogen content per leaf dry mass	5.14	mg/g	#N/A
27231	HE	DR-PAT-Wp14	DR-530	Encyclia cordigera	Encyclia	leaf nitrogen content per leaf dry mass	9.59	mg/g	#N/A
36110	HE	DR-PAT-Wp33	DR-531	Javieria nodosa	Brassavola	leaf nitrogen content per leaf dry mass	5.84	mg/g	#N/A
36111	HE	DR-PAT-Wp33	DR-532	Javieria nodosa	Brassavola	leaf nitrogen content per leaf dry mass	6.16	mg/g	#N/A
80293	HE	DR-PAT-Wp33	DR-533	Tillandsia utriculata	Tillandsia	leaf nitrogen content per leaf dry mass	3.2	mg/g	#N/A
80294	HE	DR-PAT-Wp33	DR-534	Tillandsia utriculata	Tillandsia	leaf nitrogen content per leaf dry mass	5.59	mg/g	#N/A
80295	HE	DR-PAT-Wp33	DR-535	Tillandsia utriculata	Tillandsia	leaf nitrogen content per leaf dry mass	5.56	mg/g	#N/A
80296	HE	DR-PAT-Wp33	DR-536	Tillandsia utriculata	Tillandsia	leaf nitrogen content per leaf dry mass	5.19	mg/g	#N/A
36112	HE	DR-PAT-Wp33	DR-537	Javieria nodosa	Brassavola	leaf nitrogen content per leaf dry mass	5.57	mg/g	#N/A
36113	HE	DR-PAT-Wp33	DR-538	Javieria nodosa	Brassavola	leaf nitrogen content per leaf dry mass	7.15	mg/g	#N/A
36114	HE	DR-PAT-Wp33	DR-539	Javieria nodosa	Brassavola	leaf nitrogen content per leaf dry mass	5.63	mg/g	#N/A
36115	HE	DR-PAT-Wp33	DR-540	Javieria nodosa	Brassavola	leaf nitrogen content per leaf dry mass	5.26	mg/g	#N/A
76777	HE	DR-PAT-Wp14	DR-542	Tillandsia longifolia	Tillandsia	leaf nitrogen content per leaf dry mass	4.5	mg/g	#N/A
36126	HE	DR-PAT-Wp41	DR-543	Javieria nodosa	Brassavola	leaf nitrogen content per leaf dry mass	5.83	mg/g	#N/A
36127	HE	DR-PAT-Wp41	DR-544	Javieria nodosa	Brassavola	leaf nitrogen content per leaf dry mass	6.98	mg/g	#N/A
36128	HE	DR-PAT-Wp41	DR-545	Javieria nodosa	Brassavola	leaf nitrogen content per leaf dry mass	6.47	mg/g	#N/A
36129	HE	DR-PAT-Wp41	DR-546	Javieria nodosa	Brassavola	leaf nitrogen content per leaf dry mass	8.04	mg/g	#N/A
80305	HE	DR-PAT-Wp41	DR-547	Tillandsia utriculata	Tillandsia	leaf nitrogen content per leaf dry mass	7.07	mg/g	#N/A
36130	HE	DR-PAT-Wp41	DR-548	Javieria nodosa	Brassavola	leaf nitrogen content per leaf dry mass	6.4	mg/g	#N/A
80306	HE	DR-PAT-Wp41	DR-549	Tillandsia utriculata	Tillandsia	leaf nitrogen content per leaf dry mass	6.06	mg/g	#N/A
80307	HE	DR-PAT-Wp41	DR-550	Tillandsia utriculata	Tillandsia	leaf nitrogen content per leaf dry mass	6.1	mg/g	#N/A
80308	HE	DR-PAT-Wp41	DR-551	Tillandsia utriculata	Tillandsia	leaf nitrogen content per leaf dry mass	6.84	mg/g	#N/A
75139	HE	DR-PAT-dir-StM	DR-552	Tillandsia fasciculata	Tillandsia	leaf nitrogen content per leaf dry mass	8.46	mg/g	#N/A
75140	HE	DR-PAT-dir-StM	DR-553	Tillandsia fasciculata	Tillandsia	leaf nitrogen content per leaf dry mass	4.63	mg/g	#N/A
75141	HE	DR-PAT-dir-StM	DR-554	Tillandsia fasciculata	Tillandsia	leaf nitrogen content per leaf dry mass	3.91	mg/g	#N/A
75142	HE	DR-PAT-dir-StM	DR-555	Tillandsia fasciculata	Tillandsia	leaf nitrogen content per leaf dry mass	4.38	mg/g	#N/A
75143	HE	DR-PAT-dir-StM	DR-556	Tillandsia fasciculata	Tillandsia	leaf nitrogen content per leaf dry mass	5.99	mg/g	#N/A
75144	HE	DR-PAT-dir-StM	DR-557	Tillandsia fasciculata	Tillandsia	leaf nitrogen content per leaf dry mass	5.65	mg/g	#N/A
76768	HE	DR-PAT-P58	DR-558	Tillandsia longifolia	Tillandsia	leaf nitrogen content per leaf dry mass	4.87	mg/g	#N/A
76769	HE	DR-PAT-P58	DR-559	Tillandsia longifolia	Tillandsia	leaf nitrogen content per leaf dry mass	6.29	mg/g	#N/A
76770	HE	DR-PAT-P58	DR-560	Tillandsia longifolia	Tillandsia	leaf nitrogen content per leaf dry mass	8.39	mg/g	#N/A
76771	HE	DR-PAT-P58	DR-561	Tillandsia longifolia	Tillandsia	leaf nitrogen content per leaf dry mass	6.37	mg/g	#N/A
76772	HE	DR-PAT-P58	DR-562	Tillandsia longifolia	Tillandsia	leaf nitrogen content per leaf dry mass	8.47	mg/g	#N/A
76773	HE	DR-PAT-P58	DR-563	Tillandsia longifolia	Tillandsia	leaf nitrogen content per leaf dry mass	7.02	mg/g	#N/A
75135	HE	DR-PAT-P58	DR-564	Tillandsia fasciculata	Tillandsia	leaf nitrogen content per leaf dry mass	6.68	mg/g	#N/A
75136	HE	DR-PAT-P58	DR-565	Tillandsia fasciculata	Tillandsia	leaf nitrogen content per leaf dry mass	8.02	mg/g	#N/A
75137	HE	DR-PAT-P58	DR-566	Tillandsia fasciculata	Tillandsia	leaf nitrogen content per leaf dry mass	12.54	mg/g	#N/A
75138	HE	DR-PAT-P58	DR-567	Tillandsia fasciculata	Tillandsia	leaf nitrogen content per leaf dry mass	4.24	mg/g	#N/A
76774	HE	DR-PAT-P58	DR-568	Tillandsia longifolia	Tillandsia	leaf nitrogen content per leaf dry mass	5.88	mg/g	#N/A
27241	HE	DR-PAT-Wp20	DR-569	Encyclia cordigera	Encyclia	leaf nitrogen content per leaf dry mass	9.7	mg/g	#N/A
27232	HE	DR-PAT-Wp14	DR-570	Encyclia cordigera	Encyclia	leaf nitrogen content per leaf dry mass	6.94	mg/g	#N/A
27233	HE	DR-PAT-Wp14	DR-571	Encyclia cordigera	Encyclia	leaf nitrogen content per leaf dry mass	8.27	mg/g	#N/A
27234	HE	DR-PAT-Wp14	DR-572	Encyclia cordigera	Encyclia	leaf nitrogen content per leaf dry mass	9.15	mg/g	#N/A
27235	HE	DR-PAT-Wp14	DR-573	Encyclia cordigera	Encyclia	leaf nitrogen content per leaf dry mass	8.59	mg/g	#N/A
27236	HE	DR-PAT-Wp14	DR-574	Encyclia cordigera	Encyclia	leaf nitrogen content per leaf dry mass	7.95	mg/g	#N/A
76778	HE	DR-PAT-Wp14	DR-575	Tillandsia longifolia	Tillandsia	leaf nitrogen content per leaf dry mass	5.22	mg/g	#N/A
76779	HE	DR-PAT-Wp14	DR-576	Tillandsia longifolia	Tillandsia	leaf nitrogen content per leaf dry mass	5.5	mg/g	#N/A
76780	HE	DR-PAT-Wp14	DR-577	Tillandsia longifolia	Tillandsia	leaf nitrogen content per leaf dry mass	3.9	mg/g	#N/A
76781	HE	DR-PAT-Wp14	DR-578	Tillandsia longifolia	Tillandsia	leaf nitrogen content per leaf dry mass	4.16	mg/g	#N/A
76782	HE	DR-PAT-Wp14	DR-579	Tillandsia longifolia	Tillandsia	leaf nitrogen content per leaf dry mass	4.44	mg/g	#N/A
76783	HE	DR-PAT-Wp14	DR-580	Tillandsia longifolia	Tillandsia	leaf nitrogen content per leaf dry mass	5.57	mg/g	#N/A
76784	HE	DR-PAT-Wp14	DR-581	Tillandsia longifolia	Tillandsia	leaf nitrogen content per leaf dry mass	9.83	mg/g	#N/A
76785	HE	DR-PAT-Wp14	DR-582	Tillandsia longifolia	Tillandsia	leaf nitrogen content per leaf dry mass	11.81	mg/g	#N/A
76786	HE	DR-PAT-Wp14	DR-583	Tillandsia longifolia	Tillandsia	leaf nitrogen content per leaf dry mass	8.87	mg/g	#N/A
36116	HE	DR-PAT-Wp36	DR-584	Javieria nodosa	Brassavola	leaf nitrogen content per leaf dry mass	5.67	mg/g	#N/A
36117	HE	DR-PAT-Wp36	DR-585	Javieria nodosa	Brassavola	leaf nitrogen content per leaf dry mass	7.41	mg/g	#N/A
36118	HE	DR-PAT-Wp36	DR-586	Javieria nodosa	Brassavola	leaf nitrogen content per leaf dry mass	7.2	mg/g	#N/A
36119	HE	DR-PAT-Wp36	DR-587	Javieria nodosa	Brassavola	leaf nitrogen content per leaf dry mass	6.09	mg/g	#N/A
36120	HE	DR-PAT-Wp36	DR-588	Javieria nodosa	Brassavola	leaf nitrogen content per leaf dry mass	5.54	mg/g	#N/A
36121	HE	DR-PAT-Wp36	DR-589	Javieria nodosa	Brassavola	leaf nitrogen content per leaf dry mass	7.18	mg/g	#N/A
36122	HE	DR-PAT-Wp36	DR-590	Javieria nodosa	Brassavola	leaf nitrogen content per leaf dry mass	6.5	mg/g	#N/A
36123	HE	DR-PAT-Wp36	DR-591	Javieria nodosa	Brassavola	leaf nitrogen content per leaf dry mass	6.79	mg/g	#N/A
36124	HE	DR-PAT-Wp36	DR-592	Javieria nodosa	Brassavola	leaf nitrogen content per leaf dry mass	5.22	mg/g	#N/A
36125	HE	DR-PAT-Wp36	DR-593	Javieria nodosa	Brassavola	leaf nitrogen content per leaf dry mass	6.78	mg/g	#N/A
80297	HE	DR-PAT-Wp36	DR-594	Tillandsia utriculata	Tillandsia	leaf nitrogen content per leaf dry mass	10.85	mg/g	#N/A
80298	HE	DR-PAT-Wp36	DR-595	Tillandsia utriculata	Tillandsia	leaf nitrogen content per leaf dry mass	6.85	mg/g	#N/A
80299	HE	DR-PAT-Wp36	DR-596	Tillandsia utriculata	Tillandsia	leaf nitrogen content per leaf dry mass	5.7	mg/g	#N/A
80300	HE	DR-PAT-Wp36	DR-597	Tillandsia utriculata	Tillandsia	leaf nitrogen content per leaf dry mass	5.61	mg/g	#N/A
80301	HE	DR-PAT-Wp36	DR-598	Tillandsia utriculata	Tillandsia	leaf nitrogen content per leaf dry mass	5.86	mg/g	#N/A
80302	HE	DR-PAT-Wp36	DR-599	Tillandsia utriculata	Tillandsia	leaf nitrogen content per leaf dry mass	4.77	mg/g	#N/A
80303	HE	DR-PAT-Wp36	DR-600	Tillandsia utriculata	Tillandsia	leaf nitrogen content per leaf dry mass	4.21	mg/g	#N/A
19752	HE	DR-PAT-Wp43	DR-601	Dimerandra emarginata	Dimerandra	leaf nitrogen content per leaf dry mass	11.91	mg/g	#N/A
19753	HE	DR-PAT-Wp43	DR-602	Dimerandra emarginata	Dimerandra	leaf nitrogen content per leaf dry mass	11.12	mg/g	#N/A
19754	HE	DR-PAT-Wp43	DR-603	Dimerandra emarginata	Dimerandra	leaf nitrogen content per leaf dry mass	12.34	mg/g	#N/A
19755	HE	DR-PAT-Wp43	DR-604	Dimerandra emarginata	Dimerandra	leaf nitrogen content per leaf dry mass	10.5	mg/g	#N/A
19756	HE	DR-PAT-Wp43	DR-605	Dimerandra emarginata	Dimerandra	leaf nitrogen content per leaf dry mass	13.37	mg/g	#N/A
19757	HE	DR-PAT-Wp43	DR-606	Dimerandra emarginata	Dimerandra	leaf nitrogen content per leaf dry mass	10.71	mg/g	#N/A
19758	HE	DR-PAT-Wp43	DR-607	Dimerandra emarginata	Dimerandra	leaf nitrogen content per leaf dry mass	14.59	mg/g	#N/A
75125	HE	DR-V-Mariato	DR-608	Tillandsia fasciculata	Tillandsia	leaf nitrogen content per leaf dry mass	4.21	mg/g	#N/A
19726	HE	DR-PAT-P59	DR-609	Dimerandra emarginata	Dimerandra	leaf nitrogen content per leaf dry mass	11.23	mg/g	#N/A
76758	HE	DR-V-Oc	DR-610	Tillandsia longifolia	Tillandsia	leaf nitrogen content per leaf dry mass	17.21	mg/g	#N/A
19727	HE	DR-PAT-P59	DR-611	Dimerandra emarginata	Dimerandra	leaf nitrogen content per leaf dry mass	11.68	mg/g	#N/A
36077	HE	DR-PAT-P59	DR-612	Javieria nodosa	Brassavola	leaf nitrogen content per leaf dry mass	8.07	mg/g	#N/A
36078	HE	DR-PAT-P59	DR-613	Javieria nodosa	Brassavola	leaf nitrogen content per leaf dry mass	10.68	mg/g	#N/A
36079	HE	DR-PAT-P59	DR-614	Javieria nodosa	Brassavola	leaf nitrogen content per leaf dry mass	9.98	mg/g	#N/A
36080	HE	DR-PAT-P59	DR-615	Javieria nodosa	Brassavola	leaf nitrogen content per leaf dry mass	7.91	mg/g	#N/A
36081	HE	DR-PAT-P59	DR-616	Javieria nodosa	Brassavola	leaf nitrogen content per leaf dry mass	8.35	mg/g	#N/A
19746	HE	DR-PAT-Wp02_S	DR-617	Dimerandra emarginata	Dimerandra	leaf nitrogen content per leaf dry mass	11.41	mg/g	#N/A
19740	HE	DR-PAT-Wp02	DR-618	Dimerandra emarginata	Dimerandra	leaf nitrogen content per leaf dry mass	8.52	mg/g	#N/A
75130	HE	DR-V-Oc	DR-619	Tillandsia fasciculata	Tillandsia	leaf nitrogen content per leaf dry mass	3.87	mg/g	#N/A
19728	HE	DR-PAT-P59	DR-621	Dimerandra emarginata	Dimerandra	leaf nitrogen content per leaf dry mass	11.52	mg/g	#N/A
19729	HE	DR-PAT-P59	DR-622	Dimerandra emarginata	Dimerandra	leaf nitrogen content per leaf dry mass	9.52	mg/g	#N/A
76775	HE	DR-PAT-P58	DR-623	Tillandsia longifolia	Tillandsia	leaf nitrogen content per leaf dry mass	13.14	mg/g	#N/A
76776	HE	DR-PAT-P58	DR-624	Tillandsia longifolia	Tillandsia	leaf nitrogen content per leaf dry mass	3.99	mg/g	#N/A
19716	HE	DR-PAT-P58	DR-625	Dimerandra emarginata	Dimerandra	leaf nitrogen content per leaf dry mass	10.48	mg/g	#N/A
19717	HE	DR-PAT-P58	DR-626	Dimerandra emarginata	Dimerandra	leaf nitrogen content per leaf dry mass	11.77	mg/g	#N/A
19718	HE	DR-PAT-P58	DR-627	Dimerandra emarginata	Dimerandra	leaf nitrogen content per leaf dry mass	13.42	mg/g	#N/A
19719	HE	DR-PAT-P58	DR-628	Dimerandra emarginata	Dimerandra	leaf nitrogen content per leaf dry mass	11.71	mg/g	#N/A
19720	HE	DR-PAT-P58	DR-629	Dimerandra emarginata	Dimerandra	leaf nitrogen content per leaf dry mass	11.89	mg/g	#N/A
19721	HE	DR-PAT-P58	DR-630	Dimerandra emarginata	Dimerandra	leaf nitrogen content per leaf dry mass	12.06	mg/g	#N/A
19722	HE	DR-PAT-P58	DR-631	Dimerandra emarginata	Dimerandra	leaf nitrogen content per leaf dry mass	13.94	mg/g	#N/A
19723	HE	DR-PAT-P58	DR-632	Dimerandra emarginata	Dimerandra	leaf nitrogen content per leaf dry mass	10.31	mg/g	#N/A
19724	HE	DR-PAT-P58	DR-633	Dimerandra emarginata	Dimerandra	leaf nitrogen content per leaf dry mass	11.43	mg/g	#N/A
19725	HE	DR-PAT-P58	DR-634	Dimerandra emarginata	Dimerandra	leaf nitrogen content per leaf dry mass	11.27	mg/g	#N/A
19730	HE	DR-PAT-P59	DR-635	Dimerandra emarginata	Dimerandra	leaf nitrogen content per leaf dry mass	10.65	mg/g	#N/A
75131	HE	DR-V-Oc	DR-636	Tillandsia fasciculata	Tillandsia	leaf nitrogen content per leaf dry mass	5.2	mg/g	#N/A
75132	HE	DR-V-Oc	DR-637	Tillandsia fasciculata	Tillandsia	leaf nitrogen content per leaf dry mass	8.83	mg/g	#N/A
75133	HE	DR-V-Oc	DR-638	Tillandsia fasciculata	Tillandsia	leaf nitrogen content per leaf dry mass	10.67	mg/g	#N/A
75134	HE	DR-V-Oc	DR-639	Tillandsia fasciculata	Tillandsia	leaf nitrogen content per leaf dry mass	9.23	mg/g	#N/A
76765	HE	DR-V-Oc_II	DR-640	Tillandsia longifolia	Tillandsia	leaf nitrogen content per leaf dry mass	4.89	mg/g	#N/A
76766	HE	DR-V-Oc_II	DR-641	Tillandsia longifolia	Tillandsia	leaf nitrogen content per leaf dry mass	5.05	mg/g	#N/A
76767	HE	DR-V-Oc_II	DR-642	Tillandsia longifolia	Tillandsia	leaf nitrogen content per leaf dry mass	4.39	mg/g	#N/A
76759	HE	DR-V-Oc	DR-643	Tillandsia longifolia	Tillandsia	leaf nitrogen content per leaf dry mass	6.66	mg/g	#N/A
76760	HE	DR-V-Oc	DR-644	Tillandsia longifolia	Tillandsia	leaf nitrogen content per leaf dry mass	6.6	mg/g	#N/A
76761	HE	DR-V-Oc	DR-645	Tillandsia longifolia	Tillandsia	leaf nitrogen content per leaf dry mass	6.83	mg/g	#N/A
76762	HE	DR-V-Oc	DR-646	Tillandsia longifolia	Tillandsia	leaf nitrogen content per leaf dry mass	6.87	mg/g	#N/A
76763	HE	DR-V-Oc	DR-647	Tillandsia longifolia	Tillandsia	leaf nitrogen content per leaf dry mass	10.24	mg/g	#N/A
76764	HE	DR-V-Oc	DR-648	Tillandsia longifolia	Tillandsia	leaf nitrogen content per leaf dry mass	10.99	mg/g	#N/A
75126	HE	DR-V-Mariato	DR-649	Tillandsia fasciculata	Tillandsia	leaf nitrogen content per leaf dry mass	6.44	mg/g	#N/A
75127	HE	DR-V-Mariato	DR-650	Tillandsia fasciculata	Tillandsia	leaf nitrogen content per leaf dry mass	3.67	mg/g	#N/A
75128	HE	DR-V-Mariato	DR-651	Tillandsia fasciculata	Tillandsia	leaf nitrogen content per leaf dry mass	4.1	mg/g	#N/A
75129	HE	DR-V-Mariato	DR-652	Tillandsia fasciculata	Tillandsia	leaf nitrogen content per leaf dry mass	7.76	mg/g	#N/A
76752	HE	DR-V-ElTig	DR-653	Tillandsia longifolia	Tillandsia	leaf nitrogen content per leaf dry mass	5.41	mg/g	#N/A
76753	HE	DR-V-ElTig	DR-654	Tillandsia longifolia	Tillandsia	leaf nitrogen content per leaf dry mass	4.18	mg/g	#N/A
76754	HE	DR-V-ElTig	DR-655	Tillandsia longifolia	Tillandsia	leaf nitrogen content per leaf dry mass	5.33	mg/g	#N/A
76755	HE	DR-V-ElTig	DR-656	Tillandsia longifolia	Tillandsia	leaf nitrogen content per leaf dry mass	4.01	mg/g	#N/A
76756	HE	DR-V-ElTig	DR-657	Tillandsia longifolia	Tillandsia	leaf nitrogen content per leaf dry mass	5.31	mg/g	#N/A
76757	HE	DR-V-ElTig	DR-658	Tillandsia longifolia	Tillandsia	leaf nitrogen content per leaf dry mass	4.64	mg/g	#N/A
19747	HE	DR-PAT-Wp02_S	DR-659	Dimerandra emarginata	Dimerandra	leaf nitrogen content per leaf dry mass	10.2	mg/g	#N/A
19748	HE	DR-PAT-Wp02_S	DR-660	Dimerandra emarginata	Dimerandra	leaf nitrogen content per leaf dry mass	12.25	mg/g	#N/A
19749	HE	DR-PAT-Wp02_S	DR-661	Dimerandra emarginata	Dimerandra	leaf nitrogen content per leaf dry mass	6.96	mg/g	#N/A
19750	HE	DR-PAT-Wp02_S	DR-662	Dimerandra emarginata	Dimerandra	leaf nitrogen content per leaf dry mass	10.66	mg/g	#N/A
19751	HE	DR-PAT-Wp02_S	DR-663	Dimerandra emarginata	Dimerandra	leaf nitrogen content per leaf dry mass	10.13	mg/g	#N/A
36097	HE	DR-PAT-Wp02_S	DR-664	Javieria nodosa	Brassavola	leaf nitrogen content per leaf dry mass	6.15	mg/g	#N/A
36098	HE	DR-PAT-Wp02_S	DR-665	Javieria nodosa	Brassavola	leaf nitrogen content per leaf dry mass	5.19	mg/g	#N/A
36099	HE	DR-PAT-Wp02_S	DR-666	Javieria nodosa	Brassavola	leaf nitrogen content per leaf dry mass	5.64	mg/g	#N/A
36082	HE	DR-PAT-dir-Calob	DR-667	Javieria nodosa	Brassavola	leaf nitrogen content per leaf dry mass	6.58	mg/g	#N/A
36083	HE	DR-PAT-dir-Calob	DR-668	Javieria nodosa	Brassavola	leaf nitrogen content per leaf dry mass	6.75	mg/g	#N/A
36084	HE	DR-PAT-dir-Calob	DR-669	Javieria nodosa	Brassavola	leaf nitrogen content per leaf dry mass	7.09	mg/g	#N/A
36085	HE	DR-PAT-dir-Calob	DR-670	Javieria nodosa	Brassavola	leaf nitrogen content per leaf dry mass	7.59	mg/g	#N/A
36086	HE	DR-PAT-dir-Calob	DR-671	Javieria nodosa	Brassavola	leaf nitrogen content per leaf dry mass	5.75	mg/g	#N/A
19741	HE	DR-PAT-Wp02	DR-672	Dimerandra emarginata	Dimerandra	leaf nitrogen content per leaf dry mass	9.54	mg/g	#N/A
19742	HE	DR-PAT-Wp02	DR-673	Dimerandra emarginata	Dimerandra	leaf nitrogen content per leaf dry mass	8.91	mg/g	#N/A
19743	HE	DR-PAT-Wp02	DR-674	Dimerandra emarginata	Dimerandra	leaf nitrogen content per leaf dry mass	9.21	mg/g	#N/A
19744	HE	DR-PAT-Wp02	DR-675	Dimerandra emarginata	Dimerandra	leaf nitrogen content per leaf dry mass	8.28	mg/g	#N/A
19745	HE	DR-PAT-Wp02	DR-676	Dimerandra emarginata	Dimerandra	leaf nitrogen content per leaf dry mass	8.65	mg/g	#N/A
27814	RP	T6 Federal District	EA1	Epidendrum avicula	Epidendrum	leaf nitrogen content per leaf dry mass	13.47	mg/g	EA1
27821	RP	T5 Federal District	EA10	Epidendrum avicula	Epidendrum	leaf nitrogen content per leaf dry mass	16.55	mg/g	EA10
27815	RP	T6 Federal District	EA2	Epidendrum avicula	Epidendrum	leaf nitrogen content per leaf dry mass	11.98	mg/g	EA2
27816	RP	T7 Federal District	EA3	Epidendrum avicula	Epidendrum	leaf nitrogen content per leaf dry mass	13.68	mg/g	EA3
27817	RP	T8 Federal District	EA4	Epidendrum avicula	Epidendrum	leaf nitrogen content per leaf dry mass	13.68	mg/g	EA4
27818	RP	T1 Federal District	EA6	Epidendrum avicula	Epidendrum	leaf nitrogen content per leaf dry mass	12.54	mg/g	EA6
27819	RP	T1 Federal District	EA7	Epidendrum avicula	Epidendrum	leaf nitrogen content per leaf dry mass	11.89	mg/g	EA7
27820	RP	T4 Federal District	EA8	Epidendrum avicula	Epidendrum	leaf nitrogen content per leaf dry mass	12.72	mg/g	EA8
14335	CC	CC_1600	ELCR 1	Catopsis nitida	Catopsis	leaf nitrogen content per leaf dry mass	5.07	mg/g	ELCR 1
69468	CC	CC_1600	ELCR 101	Stelis sp.1_CC	Stelis	leaf nitrogen content per leaf dry mass	8.02	mg/g	ELCR 101
69469	CC	CC_1600	ELCR 102	Stelis sp.1_CC	Stelis	leaf nitrogen content per leaf dry mass	13.14	mg/g	ELCR 102
55398	CC	CC_1600	ELCR 104	Pleurothallis sp.7_CC	Pleurothallis	leaf nitrogen content per leaf dry mass	11.35	mg/g	ELCR 104
55399	CC	CC_1600	ELCR 106	Pleurothallis sp.7_CC	Pleurothallis	leaf nitrogen content per leaf dry mass	8.79	mg/g	ELCR 106
69658	CC	CC_1000	ELCR 110	Stelis sp.18_CC	Stelis	leaf nitrogen content per leaf dry mass	7.92	mg/g	ELCR 110
69659	CC	CC_1000	ELCR 111	Stelis sp.18_CC	Stelis	leaf nitrogen content per leaf dry mass	9.53	mg/g	ELCR 111
54976	CC	CC_1000	ELCR 113	Pleurothallis ruscifolia	Pleurothallis	leaf nitrogen content per leaf dry mass	10.08	mg/g	ELCR 113
55416	CC	CC_1000	ELCR 114	Pleurothallis sp.8_CC	Pleurothallis	leaf nitrogen content per leaf dry mass	9.36	mg/g	ELCR 114
55417	CC	CC_1000	ELCR 115	Pleurothallis sp.8_CC	Pleurothallis	leaf nitrogen content per leaf dry mass	9.78	mg/g	ELCR 115
69648	CC	CC_1000	ELCR 118	Stelis sp.16_CC	Stelis	leaf nitrogen content per leaf dry mass	9.51	mg/g	ELCR 118
31216	CC	CC_500	ELCR 12	Guzmania donnellsmithii	Guzmania	leaf nitrogen content per leaf dry mass	5.51	mg/g	ELCR 12
29555	CC	CC_1000	ELCR 121	Epidendrum talamancanum	Epidendrum	leaf nitrogen content per leaf dry mass	11.93	mg/g	ELCR 121
29556	CC	CC_1000	ELCR 123	Epidendrum talamancanum	Epidendrum	leaf nitrogen content per leaf dry mass	14.84	mg/g	ELCR 123
82048	CC	CC_1000	ELCR 125	Trigonidium insigne	Trigonidium	leaf nitrogen content per leaf dry mass	9.12	mg/g	ELCR 125
82046	CC	CC_500	ELCR 128	Trigonidium insigne	Trigonidium	leaf nitrogen content per leaf dry mass	10.48	mg/g	ELCR 128
82047	CC	CC_500	ELCR 129	Trigonidium insigne	Trigonidium	leaf nitrogen content per leaf dry mass	10.42	mg/g	ELCR 129
31217	CC	CC_500	ELCR 13	Guzmania donnellsmithii	Guzmania	leaf nitrogen content per leaf dry mass	4.61	mg/g	ELCR 13
54975	CC	CC_500	ELCR 131	Pleurothallis ruscifolia	Pleurothallis	leaf nitrogen content per leaf dry mass	8.85	mg/g	ELCR 131
55011	CC	CC_500	ELCR 133	Pleurothallis sp.12_CC	Pleurothallis	leaf nitrogen content per leaf dry mass	9.94	mg/g	ELCR 133
23621	CC	CC_500	ELCR 137	Elaphoglossum moranii	Elaphoglossum	leaf nitrogen content per leaf dry mass	11.12	mg/g	ELCR 137
25786	CC	CC_500	ELCR 138	Elaphoglossum succubus	Elaphoglossum	leaf nitrogen content per leaf dry mass	10.72	mg/g	ELCR 138
23636	CC	CC_500	ELCR 141	Elaphoglossum nigrescens	Elaphoglossum	leaf nitrogen content per leaf dry mass	8.72	mg/g	ELCR 141
66759	CC	CC_500	ELCR 143	Serpocaulon fraxinifolium	Polypodium	leaf nitrogen content per leaf dry mass	14.23	mg/g	ELCR 143
23140	CC	CC_500	ELCR 144	Elaphoglossum latifolium	Elaphoglossum	leaf nitrogen content per leaf dry mass	13.82	mg/g	ELCR 144
81013	CC	CC_500	ELCR 146	Trichomanes crispum	Trichomanes	leaf nitrogen content per leaf dry mass	16.08	mg/g	ELCR 146
82390	CC	CC_500	ELCR 147	Vittaria graminifolia	Vittaria	leaf nitrogen content per leaf dry mass	9.15	mg/g	ELCR 147
34697	CC	CC_500	ELCR 152	Hymenophyllum polyanthos	Hymenophyllum	leaf nitrogen content per leaf dry mass	16.88	mg/g	ELCR 152
34402	CC	CC_500	ELCR 157	Hymenophyllum maxonii	Hymenophyllum	leaf nitrogen content per leaf dry mass	16.2	mg/g	ELCR 157
84073	CC	CC_1000	ELCR 16	Werauhia sp.1_CC	Werauhia	leaf nitrogen content per leaf dry mass	4.92	mg/g	ELCR 16
66760	CC	CC_500	ELCR 168	Serpocaulon fraxinifolium	Polypodium	leaf nitrogen content per leaf dry mass	20.88	mg/g	ELCR 168
61974	CC	CC_500	ELCR 169	Radiovittaria stipitata	Vittaria	leaf nitrogen content per leaf dry mass	10.85	mg/g	ELCR 169
78300	CC	CC_1000	ELCR 17	Tillandsia sp.2_CC	Tillandsia	leaf nitrogen content per leaf dry mass	7.24	mg/g	ELCR 17
34698	CC	CC_1000	ELCR 174	Hymenophyllum polyanthos	Hymenophyllum	leaf nitrogen content per leaf dry mass	10.83	mg/g	ELCR 174
23141	CC	CC_1000	ELCR 175	Elaphoglossum latifolium	Elaphoglossum	leaf nitrogen content per leaf dry mass	6.43	mg/g	ELCR 175
34699	CC	CC_1000	ELCR 177	Hymenophyllum polyanthos	Hymenophyllum	leaf nitrogen content per leaf dry mass	6.91	mg/g	ELCR 177
23600	CC	CC_1000	ELCR 179	Elaphoglossum minutum	Elaphoglossum	leaf nitrogen content per leaf dry mass	7.98	mg/g	ELCR 179
34403	CC	CC_1000	ELCR 180	Hymenophyllum maxonii	Hymenophyllum	leaf nitrogen content per leaf dry mass	10.91	mg/g	ELCR 180
34404	CC	CC_1000	ELCR 181	Hymenophyllum maxonii	Hymenophyllum	leaf nitrogen content per leaf dry mass	13.37	mg/g	ELCR 181
66761	CC	CC_1000	ELCR 182	Serpocaulon fraxinifolium	Polypodium	leaf nitrogen content per leaf dry mass	17.08	mg/g	ELCR 182
23142	CC	CC_1000	ELCR 183	Elaphoglossum latifolium	Elaphoglossum	leaf nitrogen content per leaf dry mass	10.87	mg/g	ELCR 183
22358	CC	CC_1000	ELCR 184	Elaphoglossum gratum	Elaphoglossum	leaf nitrogen content per leaf dry mass	6.84	mg/g	ELCR 184
23731	CC	CC_1000	ELCR 188	Elaphoglossum proximum	Elaphoglossum	leaf nitrogen content per leaf dry mass	11.25	mg/g	ELCR 188
81007	CC	CC_1000	ELCR 222	Trichomanes crinitum	Trichomanes	leaf nitrogen content per leaf dry mass	13.95	mg/g	ELCR 222
23622	CC	CC_1000	ELCR 247	Elaphoglossum moranii	Elaphoglossum	leaf nitrogen content per leaf dry mass	5.77	mg/g	ELCR 247
21811	CC	CC_1600	ELCR 269	Elaphoglossum costaricense	Elaphoglossum	leaf nitrogen content per leaf dry mass	19.62	mg/g	ELCR 269
21821	CC	CC_1600	ELCR 275	Elaphoglossum croatii	Elaphoglossum	leaf nitrogen content per leaf dry mass	12.51	mg/g	ELCR 275
81192	CC	CC_1600	ELCR 282	Trichomanes lucens	Trichomanes	leaf nitrogen content per leaf dry mass	12.31	mg/g	ELCR 282
56794	CC	CC_1600	ELCR 286	Polypodium myriolepis	Polypodium	leaf nitrogen content per leaf dry mass	14.07	mg/g	ELCR 286
21822	CC	CC_1600	ELCR 287	Elaphoglossum croatii	Elaphoglossum	leaf nitrogen content per leaf dry mass	12.54	mg/g	ELCR 287
7534	CC	CC_1600	ELCR 308	Asplenium cuspidatum	Asplenium	leaf nitrogen content per leaf dry mass	31.94	mg/g	ELCR 308
30856	CC	CC_1000	ELCR 31	Guzmania angustifolia	Guzmania	leaf nitrogen content per leaf dry mass	11.39	mg/g	ELCR 31
82391	CC	CC_1600	ELCR 312	Vittaria graminifolia	Vittaria	leaf nitrogen content per leaf dry mass	12.43	mg/g	ELCR 312
34384	CC	CC_1600	ELCR 318	Hymenophyllum lineare	Hymenophyllum	leaf nitrogen content per leaf dry mass	16.2	mg/g	ELCR 318
30857	CC	CC_1000	ELCR 32	Guzmania angustifolia	Guzmania	leaf nitrogen content per leaf dry mass	10.69	mg/g	ELCR 32
82392	CC	CC_1600	ELCR 320	Vittaria graminifolia	Vittaria	leaf nitrogen content per leaf dry mass	18.52	mg/g	ELCR 320
34700	CC	CC_2000	ELCR 323	Hymenophyllum polyanthos	Hymenophyllum	leaf nitrogen content per leaf dry mass	14.16	mg/g	ELCR 323
34701	CC	CC_2000	ELCR 325	Hymenophyllum polyanthos	Hymenophyllum	leaf nitrogen content per leaf dry mass	11.25	mg/g	ELCR 325
21836	CC	CC_2000	ELCR 326	Elaphoglossum cuspidatum	Elaphoglossum	leaf nitrogen content per leaf dry mass	12.2	mg/g	ELCR 326
23601	CC	CC_2000	ELCR 327	Elaphoglossum minutum	Elaphoglossum	leaf nitrogen content per leaf dry mass	8.84	mg/g	ELCR 327
34702	CC	CC_2000	ELCR 329	Hymenophyllum polyanthos	Hymenophyllum	leaf nitrogen content per leaf dry mass	12	mg/g	ELCR 329
34703	CC	CC_2000	ELCR 330	Hymenophyllum polyanthos	Hymenophyllum	leaf nitrogen content per leaf dry mass	9.97	mg/g	ELCR 330
23602	CC	CC_2000	ELCR 331	Elaphoglossum minutum	Elaphoglossum	leaf nitrogen content per leaf dry mass	9.06	mg/g	ELCR 331
21837	CC	CC_2000	ELCR 332	Elaphoglossum cuspidatum	Elaphoglossum	leaf nitrogen content per leaf dry mass	12.04	mg/g	ELCR 332
66263	CC	CC_2600	ELCR 34	Scaphyglottis sp.CC	Scaphyglottis	leaf nitrogen content per leaf dry mass	14.34	mg/g	ELCR 34
27688	CC	CC_2600	ELCR 35	Epidendrum anoglossoides	Epidendrum	leaf nitrogen content per leaf dry mass	10.56	mg/g	ELCR 35
82393	CC	CC_2000	ELCR 350	Vittaria graminifolia	Vittaria	leaf nitrogen content per leaf dry mass	20.71	mg/g	ELCR 350
56768	CC	CC_2000	ELCR 352	Polypodium loriceum	Polypodium	leaf nitrogen content per leaf dry mass	16.56	mg/g	ELCR 352
56784	CC	CC_2000	ELCR 357	Polypodium montigenum	Polypodium	leaf nitrogen content per leaf dry mass	11.19	mg/g	ELCR 357
56785	CC	CC_2000	ELCR 359	Polypodium montigenum	Polypodium	leaf nitrogen content per leaf dry mass	10.17	mg/g	ELCR 359
56786	CC	CC_2000	ELCR 360	Polypodium montigenum	Polypodium	leaf nitrogen content per leaf dry mass	13.18	mg/g	ELCR 360
28663	CC	CC_2000	ELCR 37	Epidendrum lacustre	Epidendrum	leaf nitrogen content per leaf dry mass	10.68	mg/g	ELCR 37
34645	CC	CC_2600	ELCR 379	Hymenophyllum plumosum	Hymenophyllum	leaf nitrogen content per leaf dry mass	19.09	mg/g	ELCR 379
70386	CC	CC_2000	ELCR 39	Stelis sp.7_CC	Stelis	leaf nitrogen content per leaf dry mass	14.52	mg/g	ELCR 39
70387	CC	CC_2000	ELCR 42	Stelis sp.7_CC	Stelis	leaf nitrogen content per leaf dry mass	13.92	mg/g	ELCR 42
27689	CC	CC_2600	ELCR 452	Epidendrum anoglossoides	Epidendrum	leaf nitrogen content per leaf dry mass	13.3	mg/g	ELCR 452
40034	CC	CC_500	ELCR 454	Maxillaria neglecta	Camaridium	leaf nitrogen content per leaf dry mass	8.97	mg/g	ELCR 454
39505	CC	CC_500	ELCR 455	Maxillaria endresii	Maxillaria	leaf nitrogen content per leaf dry mass	8.97	mg/g	ELCR 455
39506	CC	CC_500	ELCR 456	Maxillaria endresii	Maxillaria	leaf nitrogen content per leaf dry mass	8.7	mg/g	ELCR 456
39931	CC	CC_500	ELCR 457	Maxillaria lueri	Maxillaria	leaf nitrogen content per leaf dry mass	6.35	mg/g	ELCR 457
39507	CC	CC_500	ELCR 458	Maxillaria endresii	Maxillaria	leaf nitrogen content per leaf dry mass	7.96	mg/g	ELCR 458
39508	CC	CC_500	ELCR 459	Maxillaria endresii	Maxillaria	leaf nitrogen content per leaf dry mass	9.35	mg/g	ELCR 459
69984	CC	CC_2000	ELCR 46	Stelis sp.5_CC	Stelis	leaf nitrogen content per leaf dry mass	7.42	mg/g	ELCR 46
39509	CC	CC_500	ELCR 460	Maxillaria endresii	Maxillaria	leaf nitrogen content per leaf dry mass	8.27	mg/g	ELCR 460
72373	CC	CC_1000	ELCR 462	Tillandsia anceps	Tillandsia	leaf nitrogen content per leaf dry mass	9.61	mg/g	ELCR 462
69985	CC	CC_2000	ELCR 47	Stelis sp.5_CC	Stelis	leaf nitrogen content per leaf dry mass	8.11	mg/g	ELCR 47
31218	CC	CC_500	ELCR 472	Guzmania donnellsmithii	Guzmania	leaf nitrogen content per leaf dry mass	7.51	mg/g	ELCR 472
69486	CC	CC_2000	ELCR 48	Stelis sp.14_CC	Stelis	leaf nitrogen content per leaf dry mass	11.96	mg/g	ELCR 48
75509	CC	CC_1600	ELCR 485	Tillandsia imbricata	Tillandsia	leaf nitrogen content per leaf dry mass	11.36	mg/g	ELCR 485
72371	CC	CC_500	ELCR 487	Tillandsia anceps	Tillandsia	leaf nitrogen content per leaf dry mass	12.6	mg/g	ELCR 487
72372	CC	CC_500	ELCR 496	Tillandsia anceps	Tillandsia	leaf nitrogen content per leaf dry mass	3.26	mg/g	ELCR 496
75510	CC	CC_1600	ELCR 499	Tillandsia imbricata	Tillandsia	leaf nitrogen content per leaf dry mass	13.2	mg/g	ELCR 499
75511	CC	CC_1600	ELCR 500	Tillandsia imbricata	Tillandsia	leaf nitrogen content per leaf dry mass	13.23	mg/g	ELCR 500
75512	CC	CC_2000	ELCR 7	Tillandsia imbricata	Tillandsia	leaf nitrogen content per leaf dry mass	11.66	mg/g	ELCR 7
82056	CC	CC_2000	ELCR 73	Trigonidium sp.1_CC	Trigonidium	leaf nitrogen content per leaf dry mass	9.63	mg/g	ELCR 73
65817	CC	CC_2000	ELCR 76	Scaphyglottis sp.1_CC	Scaphyglottis	leaf nitrogen content per leaf dry mass	13.01	mg/g	ELCR 76
65890	CC	CC_2000	ELCR 81	Scaphyglottis sp.2_CC	Scaphyglottis	leaf nitrogen content per leaf dry mass	16.59	mg/g	ELCR 81
66078	CC	CC_1600	ELCR 83	Scaphyglottis sp.4_CC	Scaphyglottis	leaf nitrogen content per leaf dry mass	14.59	mg/g	ELCR 83
66079	CC	CC_1600	ELCR 84	Scaphyglottis sp.4_CC	Scaphyglottis	leaf nitrogen content per leaf dry mass	12.46	mg/g	ELCR 84
55418	CC	CC_1600	ELCR 85	Pleurothallis sp.8_CC	Pleurothallis	leaf nitrogen content per leaf dry mass	9.06	mg/g	ELCR 85
55400	CC	CC_1600	ELCR 86	Pleurothallis sp.7_CC	Pleurothallis	leaf nitrogen content per leaf dry mass	10.74	mg/g	ELCR 86
69815	CC	CC_1600	ELCR 88	Stelis sp.22_CC	Stelis	leaf nitrogen content per leaf dry mass	8.43	mg/g	ELCR 88
69480	CC	CC_1600	ELCR 92	Stelis sp.12_CC	Stelis	leaf nitrogen content per leaf dry mass	8.56	mg/g	ELCR 92
66064	CC	CC_1600	ELCR 96	Scaphyglottis sp.3_CC	Scaphyglottis	leaf nitrogen content per leaf dry mass	14.04	mg/g	ELCR 96
66080	CC	CC_1600	ELCR 97	Scaphyglottis sp.4_CC	Scaphyglottis	leaf nitrogen content per leaf dry mass	11.41	mg/g	ELCR 97
72122	WW	La Gamba	Epi 1/1	Tillandsia anceps	Tillandsia	leaf nitrogen content per leaf dry mass	6.92	mg/g	#N/A
72123	WW	La Gamba	Epi 1/2	Tillandsia anceps	Tillandsia	leaf nitrogen content per leaf dry mass	8.18	mg/g	#N/A
72124	WW	La Gamba	Epi 2/1	Tillandsia anceps	Tillandsia	leaf nitrogen content per leaf dry mass	6.63	mg/g	#N/A
72125	WW	La Gamba	Epi 2/2	Tillandsia anceps	Tillandsia	leaf nitrogen content per leaf dry mass	8.4	mg/g	#N/A
72126	WW	La Gamba	Epi 2/3	Tillandsia anceps	Tillandsia	leaf nitrogen content per leaf dry mass	10.97	mg/g	#N/A
72127	WW	La Gamba	Epi 3/1	Tillandsia anceps	Tillandsia	leaf nitrogen content per leaf dry mass	7.46	mg/g	#N/A
72128	WW	La Gamba	Epi 3/1	Tillandsia anceps	Tillandsia	leaf nitrogen content per leaf dry mass	7.2	mg/g	#N/A
72129	WW	La Gamba	Epi 3/2	Tillandsia anceps	Tillandsia	leaf nitrogen content per leaf dry mass	7.22	mg/g	#N/A
72130	WW	La Gamba	Epi 3/2	Tillandsia anceps	Tillandsia	leaf nitrogen content per leaf dry mass	5.97	mg/g	#N/A
72131	WW	La Gamba	Epi 3/2	Tillandsia anceps	Tillandsia	leaf nitrogen content per leaf dry mass	8.03	mg/g	#N/A
72132	WW	La Gamba	Epi 3/2	Tillandsia anceps	Tillandsia	leaf nitrogen content per leaf dry mass	5.33	mg/g	#N/A
72133	WW	La Gamba	Epi 3/3	Tillandsia anceps	Tillandsia	leaf nitrogen content per leaf dry mass	7.68	mg/g	#N/A
72134	WW	La Gamba	Epi 3/3	Tillandsia anceps	Tillandsia	leaf nitrogen content per leaf dry mass	8.85	mg/g	#N/A
72135	WW	La Gamba	Epi 3/3	Tillandsia anceps	Tillandsia	leaf nitrogen content per leaf dry mass	7.55	mg/g	#N/A
72136	WW	La Gamba	Epi 3/3	Tillandsia anceps	Tillandsia	leaf nitrogen content per leaf dry mass	8.9	mg/g	#N/A
72137	WW	La Gamba	Epi 4/3	Tillandsia anceps	Tillandsia	leaf nitrogen content per leaf dry mass	6.93	mg/g	#N/A
41992	WW	La Gamba	Epi 4/5	Miconia neoepiphytica	Clidemia	leaf nitrogen content per leaf dry mass	12.24	mg/g	#N/A
15271	WW	La Gamba	Epi 4/7	Cavendishia osaensis	Cavendishia	leaf nitrogen content per leaf dry mass	6.51	mg/g	#N/A
48649	WW	La Gamba	Epi 6	Peperomia sp.WW	Peperomia	leaf nitrogen content per leaf dry mass	10.27	mg/g	#N/A
22572	CC	CC_30	EPI LS 121	Elaphoglossum herminieri	Elaphoglossum	leaf nitrogen content per leaf dry mass	7.89	mg/g	EPI LS 121
23137	CC	CC_30	EPI LS 144	Elaphoglossum latifolium	Elaphoglossum	leaf nitrogen content per leaf dry mass	11.26	mg/g	EPI LS 144
23138	CC	CC_30	EPI LS 152	Elaphoglossum latifolium	Elaphoglossum	leaf nitrogen content per leaf dry mass	14.15	mg/g	EPI LS 152
23139	CC	CC_30	EPI LS 160	Elaphoglossum latifolium	Elaphoglossum	leaf nitrogen content per leaf dry mass	10.68	mg/g	EPI LS 160
33446	CC	CC_30	EPI LS 166	Hymenophyllum abruptum	Hymenophyllum	leaf nitrogen content per leaf dry mass	15.14	mg/g	EPI LS 166
34925	CC	CC_30	EPI LS 169	Hymenophyllum sp.4_CC	Hymenophyllum	leaf nitrogen content per leaf dry mass	19.3	mg/g	EPI LS 169
34930	CC	CC_30	EPI LS 170	Hymenophyllum sp.5_CC	Hymenophyllum	leaf nitrogen content per leaf dry mass	15.39	mg/g	EPI LS 170
55017	CC	CC_30	EPI LS 230	Pleurothallis sp.2_CC	Pleurothallis	leaf nitrogen content per leaf dry mass	11.81	mg/g	EPI LS 230
55384	CC	CC_30	EPI LS 231	Pleurothallis sp.6_CC	Pleurothallis	leaf nitrogen content per leaf dry mass	11.68	mg/g	EPI LS 231
68185	CC	CC_30	EPI LS 233	Sobralia sp.1_CC	Sobralia	leaf nitrogen content per leaf dry mass	11.34	mg/g	EPI LS 233
68186	CC	CC_30	EPI LS 234	Sobralia sp.1_CC	Sobralia	leaf nitrogen content per leaf dry mass	11.27	mg/g	EPI LS 234
68187	CC	CC_30	EPI LS 235	Sobralia sp.1_CC	Sobralia	leaf nitrogen content per leaf dry mass	9.64	mg/g	EPI LS 235
72369	CC	CC_30	EPI LS 241	Tillandsia anceps	Tillandsia	leaf nitrogen content per leaf dry mass	7.25	mg/g	EPI LS 241
72370	CC	CC_30	EPI LS 249	Tillandsia anceps	Tillandsia	leaf nitrogen content per leaf dry mass	5.46	mg/g	EPI LS 249
75283	CC	CC_30	EPI LS 253	Tillandsia festucoides	Tillandsia	leaf nitrogen content per leaf dry mass	6.02	mg/g	EPI LS 253
75284	CC	CC_30	EPI LS 254	Tillandsia festucoides	Tillandsia	leaf nitrogen content per leaf dry mass	6.56	mg/g	EPI LS 254
80440	CC	CC_30	EPI LS 258	Tillandsia venusta	Tillandsia	leaf nitrogen content per leaf dry mass	8.6	mg/g	EPI LS 258
61972	CC	CC_30	EPI LS 269	Radiovittaria stipitata	Vittaria	leaf nitrogen content per leaf dry mass	10.53	mg/g	EPI LS 269
61973	CC	CC_30	EPI LS 270	Radiovittaria stipitata	Vittaria	leaf nitrogen content per leaf dry mass	13.76	mg/g	EPI LS 270
83288	CC	CC_30	EPI LS 272	Vriesea kupperiana	Vriesea	leaf nitrogen content per leaf dry mass	5.89	mg/g	EPI LS 272
83289	CC	CC_30	EPI LS 273	Vriesea kupperiana	Vriesea	leaf nitrogen content per leaf dry mass	8.65	mg/g	EPI LS 273
7026	CC	CC_30	EPI LS 58	Asplenium africanum	Asplenium	leaf nitrogen content per leaf dry mass	20.97	mg/g	EPI LS 58
7027	CC	CC_30	EPI LS 60	Asplenium africanum	Asplenium	leaf nitrogen content per leaf dry mass	14.05	mg/g	EPI LS 60
29143	GZ	BCI	Epno1	Epidendrum nocturnum	Epidendrum	leaf nitrogen content per leaf dry mass	8.7	mg/g	#N/A
29148	GZ	BCI	Epno10	Epidendrum nocturnum	Epidendrum	leaf nitrogen content per leaf dry mass	8.34	mg/g	#N/A
29144	GZ	BCI	Epno2	Epidendrum nocturnum	Epidendrum	leaf nitrogen content per leaf dry mass	8.26	mg/g	#N/A
29145	GZ	BCI	Epno3	Epidendrum nocturnum	Epidendrum	leaf nitrogen content per leaf dry mass	7.28	mg/g	#N/A
29146	GZ	BCI	Epno8	Epidendrum nocturnum	Epidendrum	leaf nitrogen content per leaf dry mass	9.32	mg/g	#N/A
29147	GZ	BCI	Epno9	Epidendrum nocturnum	Epidendrum	leaf nitrogen content per leaf dry mass	7.62	mg/g	#N/A
29650	RP	T7 Federal District	ET1	Epidendrum thiagoi	Epidendrum	leaf nitrogen content per leaf dry mass	7.13	mg/g	#N/A
29657	RP	T5 Federal District	ET10	Epidendrum thiagoi	Epidendrum	leaf nitrogen content per leaf dry mass	5.4	mg/g	#N/A
29651	RP	T7 Federal District	ET2	Epidendrum thiagoi	Epidendrum	leaf nitrogen content per leaf dry mass	7.35	mg/g	#N/A
29652	RP	T7 Federal District	ET3	Epidendrum thiagoi	Epidendrum	leaf nitrogen content per leaf dry mass	9.53	mg/g	#N/A
29653	RP	T7 Federal District	ET4	Epidendrum thiagoi	Epidendrum	leaf nitrogen content per leaf dry mass	6.38	mg/g	#N/A
29654	RP	T7 Federal District	ET5	Epidendrum thiagoi	Epidendrum	leaf nitrogen content per leaf dry mass	6.13	mg/g	#N/A
29655	RP	T1 Federal District	ET7	Epidendrum thiagoi	Epidendrum	leaf nitrogen content per leaf dry mass	8.39	mg/g	#N/A
[truncated: 1,577 more rows]

## Sheet: Epiphyte_P
	Contributor	siteID	Individual	SpeciesName	Genus	trait	trait_value	unit	NP_P
53711	DS	HOM5	2288	Pleopeltis polylepis	Pleopeltis	leaf phosphorus (P) content per leaf dry mass	1.05	mg/g	2288
9757	DS	HOM5	2289	Asplenium theciferum	Asplenium	leaf phosphorus (P) content per leaf dry mass	1.26	mg/g	2289
9758	DS	FLM3	2320	Asplenium theciferum	Asplenium	leaf phosphorus (P) content per leaf dry mass	1.29	mg/g	2320
36744	DS	FLM3	2321	Lepisorus excavatus	Lepisorus	leaf phosphorus (P) content per leaf dry mass	2.13	mg/g	2321
36745	DS	FLM3	2322	Lepisorus excavatus	Lepisorus	leaf phosphorus (P) content per leaf dry mass	1.87	mg/g	2322
36746	DS	FLM3	2323	Lepisorus excavatus	Lepisorus	leaf phosphorus (P) content per leaf dry mass	1.65	mg/g	2323
49222	DS	FLM3	2324	Peperomia tetraphylla	Peperomia	leaf phosphorus (P) content per leaf dry mass	1.51	mg/g	2324
49223	DS	FLM3	2325	Peperomia tetraphylla	Peperomia	leaf phosphorus (P) content per leaf dry mass	1.14	mg/g	2325
49224	DS	FLM3	2326	Peperomia tetraphylla	Peperomia	leaf phosphorus (P) content per leaf dry mass	1.1	mg/g	2326
17212	DS	FLM3	2327	Diaphananthe lorifolia	Diaphananthe	leaf phosphorus (P) content per leaf dry mass	1.18	mg/g	2327
17213	DS	FLM3	2328	Diaphananthe lorifolia	Diaphananthe	leaf phosphorus (P) content per leaf dry mass	1.17	mg/g	2328
17214	DS	FLM3	2329	Diaphananthe lorifolia	Diaphananthe	leaf phosphorus (P) content per leaf dry mass	1.2	mg/g	2329
59779	DS	FLM3	2330	Polystachya simplex	Polystachya	leaf phosphorus (P) content per leaf dry mass	2.24	mg/g	2330
59780	DS	FLM3	2331	Polystachya simplex	Polystachya	leaf phosphorus (P) content per leaf dry mass	2.26	mg/g	2331
59781	DS	FLM3	2332	Polystachya simplex	Polystachya	leaf phosphorus (P) content per leaf dry mass	2.31	mg/g	2332
12400	DS	FLM3	2333	Bulbophyllum stolzii	Bulbophyllum	leaf phosphorus (P) content per leaf dry mass	1.33	mg/g	2333
12401	DS	FLM3	2334	Bulbophyllum stolzii	Bulbophyllum	leaf phosphorus (P) content per leaf dry mass	1.34	mg/g	2334
12402	DS	FLM3	2335	Bulbophyllum stolzii	Bulbophyllum	leaf phosphorus (P) content per leaf dry mass	1.14	mg/g	2335
8432	DS	FLM3	2336	Asplenium megalura	Asplenium	leaf phosphorus (P) content per leaf dry mass	1.22	mg/g	2336
20184	DS	HOM1	2338	Drynaria volkensii	Drynaria	leaf phosphorus (P) content per leaf dry mass	1.71	mg/g	2338
9759	DS	HOM1	2339	Asplenium theciferum	Asplenium	leaf phosphorus (P) content per leaf dry mass	1.25	mg/g	2339
36798	DS	HOM1	2340	Lepisorus schraderi	Lepisorus	leaf phosphorus (P) content per leaf dry mass	1.21	mg/g	2340
49225	DS	HOM1	2341	Peperomia tetraphylla	Peperomia	leaf phosphorus (P) content per leaf dry mass	1.57	mg/g	2341
53712	DS	HOM1	2342	Pleopeltis polylepis	Pleopeltis	leaf phosphorus (P) content per leaf dry mass	0.94	mg/g	2342
36747	DS	HOM1	2343	Lepisorus excavatus	Lepisorus	leaf phosphorus (P) content per leaf dry mass	1.79	mg/g	2343
49226	DS	FLM3	2366	Peperomia tetraphylla	Peperomia	leaf phosphorus (P) content per leaf dry mass	1.23	mg/g	2366
53713	DS	FLM3	2367	Pleopeltis polylepis	Pleopeltis	leaf phosphorus (P) content per leaf dry mass	0.89	mg/g	2367
53714	DS	FLM3	2368	Pleopeltis polylepis	Pleopeltis	leaf phosphorus (P) content per leaf dry mass	0.86	mg/g	2368
53715	DS	HOM2	2369	Pleopeltis polylepis	Pleopeltis	leaf phosphorus (P) content per leaf dry mass	2.25	mg/g	2369
8433	DS	HOM3	2371	Asplenium megalura	Asplenium	leaf phosphorus (P) content per leaf dry mass	1.99	mg/g	2371
6880	DS	HOM3	2372	Asplenium aethiopicum	Asplenium	leaf phosphorus (P) content per leaf dry mass	1.45	mg/g	2372
9760	DS	HOM3	2373	Asplenium theciferum	Asplenium	leaf phosphorus (P) content per leaf dry mass	1.96	mg/g	2373
53716	DS	HOM3	2374	Pleopeltis polylepis	Pleopeltis	leaf phosphorus (P) content per leaf dry mass	0.72	mg/g	2374
49227	DS	HOM3	2375	Peperomia tetraphylla	Peperomia	leaf phosphorus (P) content per leaf dry mass	1.29	mg/g	#N/A
37453	DS	HOM3	2376	Loxogramme abyssinica	Loxogramme	leaf phosphorus (P) content per leaf dry mass	1.5	mg/g	2376
37454	DS	HOM3	2377	Loxogramme abyssinica	Loxogramme	leaf phosphorus (P) content per leaf dry mass	1.44	mg/g	2377
36748	DS	HOM3	2378	Lepisorus excavatus	Lepisorus	leaf phosphorus (P) content per leaf dry mass	1.64	mg/g	2378
20185	DS	HOM3	2379	Drynaria volkensii	Drynaria	leaf phosphorus (P) content per leaf dry mass	1.94	mg/g	2379
59234	DS	HOM4	2397	Polystachya bennettiana	Polystachya	leaf phosphorus (P) content per leaf dry mass	2.1	mg/g	2397
59235	DS	HOM4	2398	Polystachya bennettiana	Polystachya	leaf phosphorus (P) content per leaf dry mass	2.18	mg/g	2398
53717	DS	HOM4	2401	Pleopeltis polylepis	Pleopeltis	leaf phosphorus (P) content per leaf dry mass	0.82	mg/g	2401
21966	DS	FPD1	2408	Elaphoglossum deckenii	Elaphoglossum	leaf phosphorus (P) content per leaf dry mass	1.5	mg/g	2408
36749	DS	FPD1	2409	Lepisorus excavatus	Lepisorus	leaf phosphorus (P) content per leaf dry mass	1.72	mg/g	2409
20186	DS	FLM1	2446	Drynaria volkensii	Drynaria	leaf phosphorus (P) content per leaf dry mass	1.08	mg/g	2446
6881	DS	FLM1	2450	Asplenium aethiopicum	Asplenium	leaf phosphorus (P) content per leaf dry mass	1.99	mg/g	2450
9335	DS	FLM1	2451	Asplenium sandersonii	Asplenium	leaf phosphorus (P) content per leaf dry mass	1.86	mg/g	2451
49228	DS	FLM1	2452	Peperomia tetraphylla	Peperomia	leaf phosphorus (P) content per leaf dry mass	1.46	mg/g	2452
37455	DS	FLM1	2453	Loxogramme abyssinica	Loxogramme	leaf phosphorus (P) content per leaf dry mass	1.22	mg/g	2453
23006	DS	FLM1	2454	Elaphoglossum lastii	Elaphoglossum	leaf phosphorus (P) content per leaf dry mass	1.47	mg/g	2454
8434	DS	FLM1	2457	Asplenium megalura	Asplenium	leaf phosphorus (P) content per leaf dry mass	1.31	mg/g	2457
33570	DS	FLM1	2458	Hymenophyllum capillare	Hymenophyllum	leaf phosphorus (P) content per leaf dry mass	1.67	mg/g	#N/A
9530	DS	FOC1	2459	Asplenium smedsii	Asplenium	leaf phosphorus (P) content per leaf dry mass	2.14	mg/g	2459
71654	DS	FOC1	2461	Streptocarpus montanus	Streptocarpus	leaf phosphorus (P) content per leaf dry mass	1.96	mg/g	2461
9531	DS	FOC2	2462	Asplenium smedsii	Asplenium	leaf phosphorus (P) content per leaf dry mass	2.01	mg/g	2462
71655	DS	FOC2	2464	Streptocarpus montanus	Streptocarpus	leaf phosphorus (P) content per leaf dry mass	1.9	mg/g	2464
36750	DS	FOC1	2470	Lepisorus excavatus	Lepisorus	leaf phosphorus (P) content per leaf dry mass	2.29	mg/g	2470
21967	DS	FOC1	2471	Elaphoglossum deckenii	Elaphoglossum	leaf phosphorus (P) content per leaf dry mass	0.96	mg/g	2471
53718	DS	FOC1	2472	Pleopeltis polylepis	Pleopeltis	leaf phosphorus (P) content per leaf dry mass	0.56	mg/g	#N/A
37456	DS	FOC1	2473	Loxogramme abyssinica	Loxogramme	leaf phosphorus (P) content per leaf dry mass	1.68	mg/g	2473
6882	DS	FOC1	2474	Asplenium aethiopicum	Asplenium	leaf phosphorus (P) content per leaf dry mass	1.96	mg/g	#N/A
9336	DS	FOC1	2475	Asplenium sandersonii	Asplenium	leaf phosphorus (P) content per leaf dry mass	1.13	mg/g	2475
20986	DS	FOC1	2476	Elaphoglossum acrostichoides	Elaphoglossum	leaf phosphorus (P) content per leaf dry mass	1.2	mg/g	2476
44342	DS	FOC1	2477	Oleandra distenta	Oleandra	leaf phosphorus (P) content per leaf dry mass	1.74	mg/g	2477
33571	DS	FOC1	2478	Hymenophyllum capillare	Hymenophyllum	leaf phosphorus (P) content per leaf dry mass	1.1	mg/g	2478
8361	DS	FOC1	2479	Asplenium hypomelas	Asplenium	leaf phosphorus (P) content per leaf dry mass	1.92	mg/g	2479
36751	DS	FOC2	2481	Lepisorus excavatus	Lepisorus	leaf phosphorus (P) content per leaf dry mass	2.44	mg/g	2481
53719	DS	FOC2	2482	Pleopeltis polylepis	Pleopeltis	leaf phosphorus (P) content per leaf dry mass	1.63	mg/g	2482
33572	DS	FOC2	2483	Hymenophyllum capillare	Hymenophyllum	leaf phosphorus (P) content per leaf dry mass	1.01	mg/g	2483
21968	DS	FOC2	2485	Elaphoglossum deckenii	Elaphoglossum	leaf phosphorus (P) content per leaf dry mass	0.92	mg/g	2485
20987	DS	FOC2	2486	Elaphoglossum acrostichoides	Elaphoglossum	leaf phosphorus (P) content per leaf dry mass	0.76	mg/g	#N/A
59867	DS	FOC2	2487	Polystachya transvaalensis	Polystachya	leaf phosphorus (P) content per leaf dry mass	1.21	mg/g	2487
9621	DS	FOC2	2488	Asplenium stuhlmannii	Asplenium	leaf phosphorus (P) content per leaf dry mass	2.13	mg/g	2488
44343	DS	FOC2	2490	Oleandra distenta	Oleandra	leaf phosphorus (P) content per leaf dry mass	1.85	mg/g	2490
37457	DS	FOC2	2494	Loxogramme abyssinica	Loxogramme	leaf phosphorus (P) content per leaf dry mass	1.74	mg/g	2494
8362	DS	FOC2	2495	Asplenium hypomelas	Asplenium	leaf phosphorus (P) content per leaf dry mass	1.96	mg/g	2495
20187	DS	FLM4	2497	Drynaria volkensii	Drynaria	leaf phosphorus (P) content per leaf dry mass	2.08	mg/g	#N/A
9337	DS	FLM3	2498	Asplenium sandersonii	Asplenium	leaf phosphorus (P) content per leaf dry mass	2.1	mg/g	#N/A
9761	DS	FOD1	2623	Asplenium theciferum	Asplenium	leaf phosphorus (P) content per leaf dry mass	1.19	mg/g	2623
9338	DS	FOD1	2624	Asplenium sandersonii	Asplenium	leaf phosphorus (P) content per leaf dry mass	1.93	mg/g	2624
59236	DS	COF3	2634	Polystachya bennettiana	Polystachya	leaf phosphorus (P) content per leaf dry mass	2.1	mg/g	2634
53720	DS	COF3	2635	Pleopeltis polylepis	Pleopeltis	leaf phosphorus (P) content per leaf dry mass	0.57	mg/g	2635
49229	DS	COF3	2636	Peperomia tetraphylla	Peperomia	leaf phosphorus (P) content per leaf dry mass	1.08	mg/g	2636
62168	DS	COF3	2637	Rhipsalis baccifera	Rhipsalis	leaf phosphorus (P) content per leaf dry mass	0.91	mg/g	2637
6883	DS	COF3	2638	Asplenium aethiopicum	Asplenium	leaf phosphorus (P) content per leaf dry mass	1.53	mg/g	2638
62169	DS	COF3	2639	Rhipsalis baccifera	Rhipsalis	leaf phosphorus (P) content per leaf dry mass	2.99	mg/g	2639
62170	DS	COF3	2640	Rhipsalis baccifera	Rhipsalis	leaf phosphorus (P) content per leaf dry mass	1.58	mg/g	2640
53721	DS	COF1	2692	Pleopeltis polylepis	Pleopeltis	leaf phosphorus (P) content per leaf dry mass	0.85	mg/g	2692
16770	DS	COF1	2693	Cyrtorchis sp.1_DS	Cyrtorchis	leaf phosphorus (P) content per leaf dry mass	1.76	mg/g	2693
59237	DS	COF3	2694	Polystachya bennettiana	Polystachya	leaf phosphorus (P) content per leaf dry mass	2.4	mg/g	2694
59238	DS	COF3	2695	Polystachya bennettiana	Polystachya	leaf phosphorus (P) content per leaf dry mass	2.07	mg/g	2695
36752	DS	FLM2	2743	Lepisorus excavatus	Lepisorus	leaf phosphorus (P) content per leaf dry mass	2.79	mg/g	2743
53722	DS	FLM2	2745	Pleopeltis polylepis	Pleopeltis	leaf phosphorus (P) content per leaf dry mass	2.39	mg/g	2745
49230	DS	FLM2	2747	Peperomia tetraphylla	Peperomia	leaf phosphorus (P) content per leaf dry mass	1.43	mg/g	2747
59509	DS	FLM2	2748	Polystachya eurygnatha	Polystachya	leaf phosphorus (P) content per leaf dry mass	3.57	mg/g	2748
37458	DS	FLM2	2749	Loxogramme abyssinica	Loxogramme	leaf phosphorus (P) content per leaf dry mass	1.77	mg/g	2749
59452	DS	FPO5	2771	Polystachya confusa	Polystachya	leaf phosphorus (P) content per leaf dry mass	2.15	mg/g	2771
59453	DS	FPO5	2772	Polystachya confusa	Polystachya	leaf phosphorus (P) content per leaf dry mass	1.56	mg/g	#N/A
59454	DS	FPO5	2773	Polystachya confusa	Polystachya	leaf phosphorus (P) content per leaf dry mass	2.04	mg/g	2773
59455	DS	FPO5	2774	Polystachya confusa	Polystachya	leaf phosphorus (P) content per leaf dry mass	2.82	mg/g	2774
36753	DS	FPO5	2776	Lepisorus excavatus	Lepisorus	leaf phosphorus (P) content per leaf dry mass	2.62	mg/g	2776
53723	DS	FPO5	2778	Pleopeltis polylepis	Pleopeltis	leaf phosphorus (P) content per leaf dry mass	2.09	mg/g	2778
21969	DS	FPO5	2780	Elaphoglossum deckenii	Elaphoglossum	leaf phosphorus (P) content per leaf dry mass	1.67	mg/g	2780
82255	DS	FPO5	2781	Umbilicus botryoides	Umbilicus	leaf phosphorus (P) content per leaf dry mass	2.51	mg/g	2781
82256	DS	FPO5	2782	Umbilicus botryoides	Umbilicus	leaf phosphorus (P) content per leaf dry mass	2.34	mg/g	2782
59456	DS	FPO5	2784	Polystachya confusa	Polystachya	leaf phosphorus (P) content per leaf dry mass	1.91	mg/g	2784
9762	DS	FPO5	2786	Asplenium theciferum	Asplenium	leaf phosphorus (P) content per leaf dry mass	1.4	mg/g	2786
6884	DS	FPO5	2787	Asplenium aethiopicum	Asplenium	leaf phosphorus (P) content per leaf dry mass	2.38	mg/g	2787
53724	DS	FOD4	2790	Pleopeltis polylepis	Pleopeltis	leaf phosphorus (P) content per leaf dry mass	0.83	mg/g	2790
36754	DS	FOD4	2791	Lepisorus excavatus	Lepisorus	leaf phosphorus (P) content per leaf dry mass	2.16	mg/g	2791
6885	DS	FOD4	2793	Asplenium aethiopicum	Asplenium	leaf phosphorus (P) content per leaf dry mass	1.59	mg/g	2793
20988	DS	FOD4	2795	Elaphoglossum acrostichoides	Elaphoglossum	leaf phosphorus (P) content per leaf dry mass	0.82	mg/g	2795
37459	DS	FOD4	2796	Loxogramme abyssinica	Loxogramme	leaf phosphorus (P) content per leaf dry mass	1.42	mg/g	2796
22913	DS	FOD4	2798	Elaphoglossum hybridum	Elaphoglossum	leaf phosphorus (P) content per leaf dry mass	1.84	mg/g	2798
9339	DS	FOD4	2799	Asplenium sandersonii	Asplenium	leaf phosphorus (P) content per leaf dry mass	3.12	mg/g	2799
6886	DS	FOD5	2802	Asplenium aethiopicum	Asplenium	leaf phosphorus (P) content per leaf dry mass	1.72	mg/g	#N/A
9763	DS	FOD5	2803	Asplenium theciferum	Asplenium	leaf phosphorus (P) content per leaf dry mass	1.57	mg/g	2803
20989	DS	FOD5	2805	Elaphoglossum acrostichoides	Elaphoglossum	leaf phosphorus (P) content per leaf dry mass	1.04	mg/g	2805
9340	DS	FOD5	2813	Asplenium sandersonii	Asplenium	leaf phosphorus (P) content per leaf dry mass	2.02	mg/g	2813
36755	DS	FPD5	2817	Lepisorus excavatus	Lepisorus	leaf phosphorus (P) content per leaf dry mass	2	mg/g	2817
33295	DS	FOD4	2830	Huperzia sp.1_DS	Huperzia	leaf phosphorus (P) content per leaf dry mass	2.25	mg/g	2830
22914	DS	FOD5	2831	Elaphoglossum hybridum	Elaphoglossum	leaf phosphorus (P) content per leaf dry mass	2.5	mg/g	2831
71656	DS	FLM6	2832	Streptocarpus montanus	Streptocarpus	leaf phosphorus (P) content per leaf dry mass	1.92	mg/g	2832
71657	DS	FLM6	2833	Streptocarpus montanus	Streptocarpus	leaf phosphorus (P) content per leaf dry mass	2.14	mg/g	#N/A
33573	DS	FLM6	2834	Hymenophyllum capillare	Hymenophyllum	leaf phosphorus (P) content per leaf dry mass	1.25	mg/g	2834
82257	DS	FOD4	2836	Umbilicus botryoides	Umbilicus	leaf phosphorus (P) content per leaf dry mass	3.33	mg/g	2836
6887	DS	FPO4	2837	Asplenium aethiopicum	Asplenium	leaf phosphorus (P) content per leaf dry mass	1.8	mg/g	2837
37460	DS	FPO4	2838	Loxogramme abyssinica	Loxogramme	leaf phosphorus (P) content per leaf dry mass	2.07	mg/g	2838
9764	DS	FPO4	2841	Asplenium theciferum	Asplenium	leaf phosphorus (P) content per leaf dry mass	1.69	mg/g	2841
59830	DS	FPO4	2842	Polystachya sp.1_DS	Polystachya	leaf phosphorus (P) content per leaf dry mass	1.97	mg/g	2842
59831	DS	FPO4	2843	Polystachya sp.1_DS	Polystachya	leaf phosphorus (P) content per leaf dry mass	1.65	mg/g	2843
59832	DS	FPO4	2844	Polystachya sp.1_DS	Polystachya	leaf phosphorus (P) content per leaf dry mass	2.29	mg/g	2844
21970	DS	FPO4	2845	Elaphoglossum deckenii	Elaphoglossum	leaf phosphorus (P) content per leaf dry mass	1.07	mg/g	2845
80491	DS	FPO4	2848	Triceratorhynchus viridiflorus	Triceratorhynchus	leaf phosphorus (P) content per leaf dry mass	2.39	mg/g	2848
80492	DS	FPO4	2849	Triceratorhynchus viridiflorus	Triceratorhynchus	leaf phosphorus (P) content per leaf dry mass	2.36	mg/g	2849
59833	DS	FPO4	2850	Polystachya sp.1_DS	Polystachya	leaf phosphorus (P) content per leaf dry mass	2.09	mg/g	2850
59834	DS	FPO4	2851	Polystachya sp.1_DS	Polystachya	leaf phosphorus (P) content per leaf dry mass	2.18	mg/g	2851
21971	DS	FPD3	2852	Elaphoglossum deckenii	Elaphoglossum	leaf phosphorus (P) content per leaf dry mass	1.24	mg/g	2852
20990	DS	FPD3	2853	Elaphoglossum acrostichoides	Elaphoglossum	leaf phosphorus (P) content per leaf dry mass	0.88	mg/g	2853
8401	DS	FPD3	2856	Asplenium loxoscaphoides	Asplenium	leaf phosphorus (P) content per leaf dry mass	1.41	mg/g	2856
8950	DS	FPD3	2857	Asplenium praegracile	Asplenium	leaf phosphorus (P) content per leaf dry mass	1.8	mg/g	2857
20991	DS	FPD4	2859	Elaphoglossum acrostichoides	Elaphoglossum	leaf phosphorus (P) content per leaf dry mass	1.46	mg/g	2859
36756	DS	FPD4	2860	Lepisorus excavatus	Lepisorus	leaf phosphorus (P) content per leaf dry mass	2.29	mg/g	2860
21972	DS	FPD4	2861	Elaphoglossum deckenii	Elaphoglossum	leaf phosphorus (P) content per leaf dry mass	1.09	mg/g	2861
8402	DS	FPD4	2864	Asplenium loxoscaphoides	Asplenium	leaf phosphorus (P) content per leaf dry mass	1.87	mg/g	2864
9765	DS	FOD3	2868	Asplenium theciferum	Asplenium	leaf phosphorus (P) content per leaf dry mass	1.64	mg/g	#N/A
33274	DS	FOD3	2880	Huperzia ophioglossoides	Huperzia	leaf phosphorus (P) content per leaf dry mass	1.76	mg/g	#N/A
23007	DS	FOD3	2881	Elaphoglossum lastii	Elaphoglossum	leaf phosphorus (P) content per leaf dry mass	1.63	mg/g	2881
20992	DS	FOD3	2882	Elaphoglossum acrostichoides	Elaphoglossum	leaf phosphorus (P) content per leaf dry mass	0.99	mg/g	2882
9341	DS	FOD3	2883	Asplenium sandersonii	Asplenium	leaf phosphorus (P) content per leaf dry mass	1.49	mg/g	2883
71658	DS	FOD3	2884	Streptocarpus montanus	Streptocarpus	leaf phosphorus (P) content per leaf dry mass	1.79	mg/g	2884
33574	DS	FOD3	2885	Hymenophyllum capillare	Hymenophyllum	leaf phosphorus (P) content per leaf dry mass	1.15	mg/g	2885
71659	DS	FOD3	2886	Streptocarpus montanus	Streptocarpus	leaf phosphorus (P) content per leaf dry mass	1.95	mg/g	2886
37461	DS	FOD3	2889	Loxogramme abyssinica	Loxogramme	leaf phosphorus (P) content per leaf dry mass	1.79	mg/g	2889
36799	DS	COF5	2890	Lepisorus schraderi	Lepisorus	leaf phosphorus (P) content per leaf dry mass	2.9	mg/g	2890
9766	DS	COF5	2891	Asplenium theciferum	Asplenium	leaf phosphorus (P) content per leaf dry mass	1.38	mg/g	2891
36800	DS	COF5	2892	Lepisorus schraderi	Lepisorus	leaf phosphorus (P) content per leaf dry mass	1.57	mg/g	2892
9622	DS	COF5	2893	Asplenium stuhlmannii	Asplenium	leaf phosphorus (P) content per leaf dry mass	1.86	mg/g	2893
6888	DS	FLM6	2908	Asplenium aethiopicum	Asplenium	leaf phosphorus (P) content per leaf dry mass	1.61	mg/g	2908
9767	DS	FLM6	2909	Asplenium theciferum	Asplenium	leaf phosphorus (P) content per leaf dry mass	1.79	mg/g	2909
20993	DS	FLM6	2912	Elaphoglossum acrostichoides	Elaphoglossum	leaf phosphorus (P) content per leaf dry mass	0.96	mg/g	2912
9342	DS	FLM6	2914	Asplenium sandersonii	Asplenium	leaf phosphorus (P) content per leaf dry mass	2.26	mg/g	2914
49231	DS	FLM6	2915	Peperomia tetraphylla	Peperomia	leaf phosphorus (P) content per leaf dry mass	1.51	mg/g	#N/A
9623	DS	FLM6	2916	Asplenium stuhlmannii	Asplenium	leaf phosphorus (P) content per leaf dry mass	2.11	mg/g	2916
23008	DS	FLM6	2917	Elaphoglossum lastii	Elaphoglossum	leaf phosphorus (P) content per leaf dry mass	1.85	mg/g	2917
37462	DS	FLM6	2918	Loxogramme abyssinica	Loxogramme	leaf phosphorus (P) content per leaf dry mass	1.98	mg/g	2918
23009	DS	FLM6	2920	Elaphoglossum lastii	Elaphoglossum	leaf phosphorus (P) content per leaf dry mass	1.63	mg/g	2920
20188	DS	FLM6	2922	Drynaria volkensii	Drynaria	leaf phosphorus (P) content per leaf dry mass	1.29	mg/g	2922
82258	DS	FPO1	2924	Umbilicus botryoides	Umbilicus	leaf phosphorus (P) content per leaf dry mass	2.97	mg/g	2924
9624	DS	FPO1	2925	Asplenium stuhlmannii	Asplenium	leaf phosphorus (P) content per leaf dry mass	1.86	mg/g	2925
9625	DS	FPO1	2926	Asplenium stuhlmannii	Asplenium	leaf phosphorus (P) content per leaf dry mass	1.97	mg/g	2926
6889	DS	FPO1	2927	Asplenium aethiopicum	Asplenium	leaf phosphorus (P) content per leaf dry mass	1.79	mg/g	2927
82259	DS	FPO1	2930	Umbilicus botryoides	Umbilicus	leaf phosphorus (P) content per leaf dry mass	2.28	mg/g	2930
82260	DS	FPO1	2931	Umbilicus botryoides	Umbilicus	leaf phosphorus (P) content per leaf dry mass	3.7	mg/g	2931
59457	DS	FPO1	2932	Polystachya confusa	Polystachya	leaf phosphorus (P) content per leaf dry mass	2.32	mg/g	2932
59458	DS	FPO1	2933	Polystachya confusa	Polystachya	leaf phosphorus (P) content per leaf dry mass	2.22	mg/g	#N/A
59459	DS	FPO1	2934	Polystachya confusa	Polystachya	leaf phosphorus (P) content per leaf dry mass	2.23	mg/g	2934
59460	DS	FPO1	2935	Polystachya confusa	Polystachya	leaf phosphorus (P) content per leaf dry mass	2.68	mg/g	2935
59461	DS	FPO1	2936	Polystachya confusa	Polystachya	leaf phosphorus (P) content per leaf dry mass	2.44	mg/g	2936
59462	DS	FPO1	2937	Polystachya confusa	Polystachya	leaf phosphorus (P) content per leaf dry mass	2.52	mg/g	2937
59463	DS	FPO1	2938	Polystachya confusa	Polystachya	leaf phosphorus (P) content per leaf dry mass	2.47	mg/g	2938
59464	DS	FPO1	2939	Polystachya confusa	Polystachya	leaf phosphorus (P) content per leaf dry mass	2.03	mg/g	2939
33575	DS	FPO1	2945	Hymenophyllum capillare	Hymenophyllum	leaf phosphorus (P) content per leaf dry mass	1.08	mg/g	2945
71660	DS	FOC2	2948	Streptocarpus montanus	Streptocarpus	leaf phosphorus (P) content per leaf dry mass	1.74	mg/g	2948
71661	DS	FOC2	2949	Streptocarpus montanus	Streptocarpus	leaf phosphorus (P) content per leaf dry mass	1.88	mg/g	2949
37463	DS	FOC2	2950	Loxogramme abyssinica	Loxogramme	leaf phosphorus (P) content per leaf dry mass	2.04	mg/g	2950
33576	DS	FOC2	2951	Hymenophyllum capillare	Hymenophyllum	leaf phosphorus (P) content per leaf dry mass	1.19	mg/g	2951
22915	DS	FOC2	2952	Elaphoglossum hybridum	Elaphoglossum	leaf phosphorus (P) content per leaf dry mass	2.3	mg/g	2952
21150	DS	FOC2	2953	Elaphoglossum angulatum	Elaphoglossum	leaf phosphorus (P) content per leaf dry mass	1.03	mg/g	2953
22916	DS	FOC2	2954	Elaphoglossum hybridum	Elaphoglossum	leaf phosphorus (P) content per leaf dry mass	2.56	mg/g	2954
22917	DS	FOC2	2955	Elaphoglossum hybridum	Elaphoglossum	leaf phosphorus (P) content per leaf dry mass	2.32	mg/g	2955
8363	DS	FOC2	2957	Asplenium hypomelas	Asplenium	leaf phosphorus (P) content per leaf dry mass	2.77	mg/g	2957
8364	DS	FOC2	2958	Asplenium hypomelas	Asplenium	leaf phosphorus (P) content per leaf dry mass	2.01	mg/g	2958
12048	DS	FOC2	2959	Blechnum attenuatum	Blechnum	leaf phosphorus (P) content per leaf dry mass	2.53	mg/g	2959
12049	DS	FOC2	2960	Blechnum attenuatum	Blechnum	leaf phosphorus (P) content per leaf dry mass	2.45	mg/g	#N/A
12050	DS	FOC2	2961	Blechnum attenuatum	Blechnum	leaf phosphorus (P) content per leaf dry mass	2.42	mg/g	2961
22918	DS	FOC1	2964	Elaphoglossum hybridum	Elaphoglossum	leaf phosphorus (P) content per leaf dry mass	2.29	mg/g	#N/A
71662	DS	FOC1	2965	Streptocarpus montanus	Streptocarpus	leaf phosphorus (P) content per leaf dry mass	2.37	mg/g	2965
71663	DS	FOC1	2966	Streptocarpus montanus	Streptocarpus	leaf phosphorus (P) content per leaf dry mass	2.45	mg/g	2966
34986	DS	FOC1	2967	Hymenophyllum splendidum	Hymenophyllum	leaf phosphorus (P) content per leaf dry mass	1.25	mg/g	2967
44344	DS	FOC1	2969	Oleandra distenta	Oleandra	leaf phosphorus (P) content per leaf dry mass	2.12	mg/g	#N/A
44345	DS	FOC1	2970	Oleandra distenta	Oleandra	leaf phosphorus (P) content per leaf dry mass	2.12	mg/g	2970
12051	DS	FOC1	2971	Blechnum attenuatum	Blechnum	leaf phosphorus (P) content per leaf dry mass	2.43	mg/g	2971
12052	DS	FOC1	2972	Blechnum attenuatum	Blechnum	leaf phosphorus (P) content per leaf dry mass	2.1	mg/g	#N/A
12053	DS	FOC1	2973	Blechnum attenuatum	Blechnum	leaf phosphorus (P) content per leaf dry mass	2.05	mg/g	2973
8365	DS	FOC1	2974	Asplenium hypomelas	Asplenium	leaf phosphorus (P) content per leaf dry mass	2.53	mg/g	2974
8366	DS	FOC1	2975	Asplenium hypomelas	Asplenium	leaf phosphorus (P) content per leaf dry mass	2.18	mg/g	2975
8367	DS	FOC1	2976	Asplenium hypomelas	Asplenium	leaf phosphorus (P) content per leaf dry mass	2.18	mg/g	#N/A
23010	DS	FLM1	2977	Elaphoglossum lastii	Elaphoglossum	leaf phosphorus (P) content per leaf dry mass	1.94	mg/g	2977
20994	DS	FLM1	2978	Elaphoglossum acrostichoides	Elaphoglossum	leaf phosphorus (P) content per leaf dry mass	1.27	mg/g	2978
37464	DS	FLM1	2979	Loxogramme abyssinica	Loxogramme	leaf phosphorus (P) content per leaf dry mass	1.41	mg/g	2979
23011	DS	FLM1	2982	Elaphoglossum lastii	Elaphoglossum	leaf phosphorus (P) content per leaf dry mass	2.03	mg/g	2982
49232	DS	FLM1	2983	Peperomia tetraphylla	Peperomia	leaf phosphorus (P) content per leaf dry mass	1.71	mg/g	2983
8951	DS	FPD2	3016	Asplenium praegracile	Asplenium	leaf phosphorus (P) content per leaf dry mass	2.14	mg/g	3016
82261	DS	FPO3	3023	Umbilicus botryoides	Umbilicus	leaf phosphorus (P) content per leaf dry mass	2.54	mg/g	3023
82262	DS	FPO3	3025	Umbilicus botryoides	Umbilicus	leaf phosphorus (P) content per leaf dry mass	2.95	mg/g	3025
6890	DS	FPO3	3027	Asplenium aethiopicum	Asplenium	leaf phosphorus (P) content per leaf dry mass	2.21	mg/g	3027
21973	DS	FPO3	3033	Elaphoglossum deckenii	Elaphoglossum	leaf phosphorus (P) content per leaf dry mass	1.33	mg/g	3033
33577	DS	FPO3	3034	Hymenophyllum capillare	Hymenophyllum	leaf phosphorus (P) content per leaf dry mass	1.51	mg/g	3034
59465	DS	FPO2	3035	Polystachya confusa	Polystachya	leaf phosphorus (P) content per leaf dry mass	2.39	mg/g	3035
82263	DS	FPO2	3037	Umbilicus botryoides	Umbilicus	leaf phosphorus (P) content per leaf dry mass	2.35	mg/g	3037
82264	DS	FPO2	3038	Umbilicus botryoides	Umbilicus	leaf phosphorus (P) content per leaf dry mass	2.49	mg/g	3038
9626	DS	FPO2	3039	Asplenium stuhlmannii	Asplenium	leaf phosphorus (P) content per leaf dry mass	2.39	mg/g	#N/A
6891	DS	FPO2	3040	Asplenium aethiopicum	Asplenium	leaf phosphorus (P) content per leaf dry mass	2.02	mg/g	3040
9627	DS	FPO2	3042	Asplenium stuhlmannii	Asplenium	leaf phosphorus (P) content per leaf dry mass	2.07	mg/g	3042
59466	DS	FPO2	3043	Polystachya confusa	Polystachya	leaf phosphorus (P) content per leaf dry mass	2.81	mg/g	#N/A
33578	DS	FPO2	3045	Hymenophyllum capillare	Hymenophyllum	leaf phosphorus (P) content per leaf dry mass	1.14	mg/g	3045
21974	DS	FPO2	3047	Elaphoglossum deckenii	Elaphoglossum	leaf phosphorus (P) content per leaf dry mass	1.31	mg/g	3047
59467	DS	FPO2	3050	Polystachya confusa	Polystachya	leaf phosphorus (P) content per leaf dry mass	1.67	mg/g	3050
59468	DS	FPO2	3053	Polystachya confusa	Polystachya	leaf phosphorus (P) content per leaf dry mass	1.23	mg/g	3053
21975	DS	FOC5	3054	Elaphoglossum deckenii	Elaphoglossum	leaf phosphorus (P) content per leaf dry mass	1.03	mg/g	3054
6892	DS	FOC5	3057	Asplenium aethiopicum	Asplenium	leaf phosphorus (P) content per leaf dry mass	1.26	mg/g	3057
20995	DS	FOC5	3058	Elaphoglossum acrostichoides	Elaphoglossum	leaf phosphorus (P) content per leaf dry mass	0.7	mg/g	3058
33579	DS	FOC5	3059	Hymenophyllum capillare	Hymenophyllum	leaf phosphorus (P) content per leaf dry mass	1.4	mg/g	3059
82265	DS	FOC5	3060	Umbilicus botryoides	Umbilicus	leaf phosphorus (P) content per leaf dry mass	3.51	mg/g	3060
59469	DS	FOC5	3061	Polystachya confusa	Polystachya	leaf phosphorus (P) content per leaf dry mass	1.78	mg/g	3061
59470	DS	FOC5	3063	Polystachya confusa	Polystachya	leaf phosphorus (P) content per leaf dry mass	2.06	mg/g	3063
82266	DS	FOC5	3064	Umbilicus botryoides	Umbilicus	leaf phosphorus (P) content per leaf dry mass	3.19	mg/g	3064
33580	DS	FOC5	3065	Hymenophyllum capillare	Hymenophyllum	leaf phosphorus (P) content per leaf dry mass	1.85	mg/g	3065
37465	DS	FOC5	3066	Loxogramme abyssinica	Loxogramme	leaf phosphorus (P) content per leaf dry mass	2	mg/g	3066
82267	DS	FOC5	3067	Umbilicus botryoides	Umbilicus	leaf phosphorus (P) content per leaf dry mass	2.58	mg/g	#N/A
33217	DS	FOD2	3071	Huperzia dacrydioides	Huperzia	leaf phosphorus (P) content per leaf dry mass	2.43	mg/g	3071
9628	DS	FOD2	3072	Asplenium stuhlmannii	Asplenium	leaf phosphorus (P) content per leaf dry mass	2.01	mg/g	3072
20996	DS	FOD2	3073	Elaphoglossum acrostichoides	Elaphoglossum	leaf phosphorus (P) content per leaf dry mass	0.85	mg/g	3073
6893	DS	FOD2	3074	Asplenium aethiopicum	Asplenium	leaf phosphorus (P) content per leaf dry mass	1.5	mg/g	3074
33275	DS	FOD2	3075	Huperzia ophioglossoides	Huperzia	leaf phosphorus (P) content per leaf dry mass	1.66	mg/g	3075
21976	DS	FOD2	3078	Elaphoglossum deckenii	Elaphoglossum	leaf phosphorus (P) content per leaf dry mass	1.48	mg/g	#N/A
9768	DS	FOD2	3080	Asplenium theciferum	Asplenium	leaf phosphorus (P) content per leaf dry mass	0.78	mg/g	3080
9343	DS	FOD2	3081	Asplenium sandersonii	Asplenium	leaf phosphorus (P) content per leaf dry mass	1.46	mg/g	3081
21151	DS	FOD2	3082	Elaphoglossum angulatum	Elaphoglossum	leaf phosphorus (P) content per leaf dry mass	2.3	mg/g	3082
37466	DS	FOD2	3083	Loxogramme abyssinica	Loxogramme	leaf phosphorus (P) content per leaf dry mass	1.82	mg/g	3083
33581	DS	FOD2	3084	Hymenophyllum capillare	Hymenophyllum	leaf phosphorus (P) content per leaf dry mass	0.8	mg/g	3084
22919	DS	FOD2	3087	Elaphoglossum hybridum	Elaphoglossum	leaf phosphorus (P) content per leaf dry mass	2.05	mg/g	3087
9344	DS	FOD2	3089	Asplenium sandersonii	Asplenium	leaf phosphorus (P) content per leaf dry mass	1.79	mg/g	3089
22920	DS	FOD2	3090	Elaphoglossum hybridum	Elaphoglossum	leaf phosphorus (P) content per leaf dry mass	2.31	mg/g	3090
33276	DS	FOD2	3091	Huperzia ophioglossoides	Huperzia	leaf phosphorus (P) content per leaf dry mass	1.33	mg/g	3091
22921	DS	FOD2	3096	Elaphoglossum hybridum	Elaphoglossum	leaf phosphorus (P) content per leaf dry mass	2.05	mg/g	3096
21152	DS	FOD2	3097	Elaphoglossum angulatum	Elaphoglossum	leaf phosphorus (P) content per leaf dry mass	1.38	mg/g	3097
33582	DS	FOD2	3099	Hymenophyllum capillare	Hymenophyllum	leaf phosphorus (P) content per leaf dry mass	1.11	mg/g	3099
59868	DS	FOC4	3100	Polystachya transvaalensis	Polystachya	leaf phosphorus (P) content per leaf dry mass	1.26	mg/g	3100
19901	DS	FOC4	3101	Disperis kilimanjarica	Disperis	leaf phosphorus (P) content per leaf dry mass	4.35	mg/g	3101
19902	DS	FOC4	3102	Disperis kilimanjarica	Disperis	leaf phosphorus (P) content per leaf dry mass	4.7	mg/g	3102
59471	DS	FOC4	3109	Polystachya confusa	Polystachya	leaf phosphorus (P) content per leaf dry mass	2.34	mg/g	3109
59472	DS	FOC4	3110	Polystachya confusa	Polystachya	leaf phosphorus (P) content per leaf dry mass	2.43	mg/g	3110
59869	DS	FOC4	3111	Polystachya transvaalensis	Polystachya	leaf phosphorus (P) content per leaf dry mass	1.55	mg/g	3111
59473	DS	FOC4	3113	Polystachya confusa	Polystachya	leaf phosphorus (P) content per leaf dry mass	2.24	mg/g	3113
59474	DS	FOC4	3114	Polystachya confusa	Polystachya	leaf phosphorus (P) content per leaf dry mass	2.3	mg/g	3114
11257	DS	FOC4	3115	Asplenium uhligii	Asplenium	leaf phosphorus (P) content per leaf dry mass	2.27	mg/g	3115
20997	DS	FOC4	3116	Elaphoglossum acrostichoides	Elaphoglossum	leaf phosphorus (P) content per leaf dry mass	1.21	mg/g	3116
11258	DS	FOC4	3117	Asplenium uhligii	Asplenium	leaf phosphorus (P) content per leaf dry mass	1.23	mg/g	3117
33277	DS	FOC4	3118	Huperzia ophioglossoides	Huperzia	leaf phosphorus (P) content per leaf dry mass	1.65	mg/g	3118
33278	DS	FOC4	3120	Huperzia ophioglossoides	Huperzia	leaf phosphorus (P) content per leaf dry mass	1.41	mg/g	3120
21977	DS	FOC4	3121	Elaphoglossum deckenii	Elaphoglossum	leaf phosphorus (P) content per leaf dry mass	1.2	mg/g	3121
22922	DS	FOC4	3122	Elaphoglossum hybridum	Elaphoglossum	leaf phosphorus (P) content per leaf dry mass	2.26	mg/g	3122
8368	DS	FOC4	3123	Asplenium hypomelas	Asplenium	leaf phosphorus (P) content per leaf dry mass	2.28	mg/g	3123
21978	DS	FOC3	3124	Elaphoglossum deckenii	Elaphoglossum	leaf phosphorus (P) content per leaf dry mass	1.15	mg/g	#N/A
20998	DS	FOC3	3125	Elaphoglossum acrostichoides	Elaphoglossum	leaf phosphorus (P) content per leaf dry mass	1.65	mg/g	3125
33218	DS	FOC3	3126	Huperzia dacrydioides	Huperzia	leaf phosphorus (P) content per leaf dry mass	1.55	mg/g	3126
8369	DS	FOC3	3129	Asplenium hypomelas	Asplenium	leaf phosphorus (P) content per leaf dry mass	2.34	mg/g	3129
21153	DS	FOC3	3130	Elaphoglossum angulatum	Elaphoglossum	leaf phosphorus (P) content per leaf dry mass	1.47	mg/g	3130
8370	DS	FOC3	3132	Asplenium hypomelas	Asplenium	leaf phosphorus (P) content per leaf dry mass	2.22	mg/g	3132
22923	DS	FOC3	3133	Elaphoglossum hybridum	Elaphoglossum	leaf phosphorus (P) content per leaf dry mass	1.95	mg/g	3133
22924	DS	FOC3	3134	Elaphoglossum hybridum	Elaphoglossum	leaf phosphorus (P) content per leaf dry mass	1.7	mg/g	3134
22925	DS	FOC3	3135	Elaphoglossum hybridum	Elaphoglossum	leaf phosphorus (P) content per leaf dry mass	2.42	mg/g	3135
8371	DS	FOC3	3136	Asplenium hypomelas	Asplenium	leaf phosphorus (P) content per leaf dry mass	2.9	mg/g	3136
12054	DS	FOC4	3138	Blechnum attenuatum	Blechnum	leaf phosphorus (P) content per leaf dry mass	2.47	mg/g	3138
8372	DS	FOC3	3139	Asplenium hypomelas	Asplenium	leaf phosphorus (P) content per leaf dry mass	2.63	mg/g	3139
8373	DS	FOC3	3140	Asplenium hypomelas	Asplenium	leaf phosphorus (P) content per leaf dry mass	2.59	mg/g	3140
9629	DS	FOD1	3150	Asplenium stuhlmannii	Asplenium	leaf phosphorus (P) content per leaf dry mass	2.3	mg/g	3150
21979	DS	FOD1	3151	Elaphoglossum deckenii	Elaphoglossum	leaf phosphorus (P) content per leaf dry mass	1.77	mg/g	3151
71664	DS	FOD1	3152	Streptocarpus montanus	Streptocarpus	leaf phosphorus (P) content per leaf dry mass	2.46	mg/g	3152
21154	DS	FOD1	3153	Elaphoglossum angulatum	Elaphoglossum	leaf phosphorus (P) content per leaf dry mass	1.64	mg/g	3153
71665	DS	FOD1	3154	Streptocarpus montanus	Streptocarpus	leaf phosphorus (P) content per leaf dry mass	2.31	mg/g	3154
9345	DS	FOD1	3166	Asplenium sandersonii	Asplenium	leaf phosphorus (P) content per leaf dry mass	2.56	mg/g	3166
8374	DS	FOC1	3167	Asplenium hypomelas	Asplenium	leaf phosphorus (P) content per leaf dry mass	2.91	mg/g	3167
12055	DS	FOC1	3168	Blechnum attenuatum	Blechnum	leaf phosphorus (P) content per leaf dry mass	2.63	mg/g	3168
12056	DS	FOC1	3169	Blechnum attenuatum	Blechnum	leaf phosphorus (P) content per leaf dry mass	1.97	mg/g	3169
12057	DS	FOC1	3170	Blechnum attenuatum	Blechnum	leaf phosphorus (P) content per leaf dry mass	2.45	mg/g	3170
9346	DS	FOC1	3171	Asplenium sandersonii	Asplenium	leaf phosphorus (P) content per leaf dry mass	2.55	mg/g	3171
9347	DS	FOC1	3173	Asplenium sandersonii	Asplenium	leaf phosphorus (P) content per leaf dry mass	2.72	mg/g	3173
71666	DS	FOC1	3174	Streptocarpus montanus	Streptocarpus	leaf phosphorus (P) content per leaf dry mass	1.98	mg/g	3174
44346	DS	FOC1	3178	Oleandra distenta	Oleandra	leaf phosphorus (P) content per leaf dry mass	1.2	mg/g	#N/A
44347	DS	FOC1	3179	Oleandra distenta	Oleandra	leaf phosphorus (P) content per leaf dry mass	2.33	mg/g	3179
12058	DS	FOC2	3180	Blechnum attenuatum	Blechnum	leaf phosphorus (P) content per leaf dry mass	2.39	mg/g	3180
12059	DS	FOC2	3181	Blechnum attenuatum	Blechnum	leaf phosphorus (P) content per leaf dry mass	2.37	mg/g	3181
12060	DS	FOC2	3182	Blechnum attenuatum	Blechnum	leaf phosphorus (P) content per leaf dry mass	2.42	mg/g	3182
71667	DS	FOC2	3183	Streptocarpus montanus	Streptocarpus	leaf phosphorus (P) content per leaf dry mass	1.73	mg/g	3183
9348	DS	FOC2	3184	Asplenium sandersonii	Asplenium	leaf phosphorus (P) content per leaf dry mass	2.66	mg/g	3184
44348	DS	FOC2	3187	Oleandra distenta	Oleandra	leaf phosphorus (P) content per leaf dry mass	2.1	mg/g	3187
4470	KW	San Lorenzo	01.08_1	Anthurium hacumense	Anthurium	leaf phosphorus (P) content per leaf dry mass	1.8	mg/g	01.08_1
19058	KW	San Lorenzo	01.08_10	Dicranoglossum panamense	Dicranoglossum	leaf phosphorus (P) content per leaf dry mass	1	mg/g	01.08_10
71098	KW	San Lorenzo	01.08_11	Stenospermation angustifolium	Stenospermation	leaf phosphorus (P) content per leaf dry mass	1.2	mg/g	01.08_11
45800	KW	San Lorenzo	01.08_12	Pecluma pectinata	Pecluma	leaf phosphorus (P) content per leaf dry mass	1	mg/g	01.08_12
8122	KW	San Lorenzo	01.08_13	Asplenium flavescens	Asplenium	leaf phosphorus (P) content per leaf dry mass	1.8	mg/g	01.08_13
82685	KW	San Lorenzo	01.08_14	Vittaria lineata	Vittaria	leaf phosphorus (P) content per leaf dry mass	1.7	mg/g	01.08_14
82683	KW	San Lorenzo	01.08_15	Vittaria lineata	Vittaria	leaf phosphorus (P) content per leaf dry mass	1.7	mg/g	01.08_15
45799	KW	San Lorenzo	01.08_16	Pecluma pectinata	Pecluma	leaf phosphorus (P) content per leaf dry mass	1.9	mg/g	01.08_16
47997	KW	San Lorenzo	01.08_18	Peperomia obtusifolia	Peperomia	leaf phosphorus (P) content per leaf dry mass	3.3	mg/g	01.08_18
47993	KW	San Lorenzo	01.08_19	Peperomia obtusifolia	Peperomia	leaf phosphorus (P) content per leaf dry mass	1.7	mg/g	01.08_19
47548	KW	San Lorenzo	01.08_21	Peperomia macrostachya	Peperomia	leaf phosphorus (P) content per leaf dry mass	8	mg/g	01.08_21
67513	KW	San Lorenzo	01.08_3	Serpocaulon triseriale	Serpocaulon	leaf phosphorus (P) content per leaf dry mass	0.9	mg/g	01.08_3
8123	KW	San Lorenzo	01.08_4	Asplenium flavescens	Asplenium	leaf phosphorus (P) content per leaf dry mass	1.9	mg/g	01.08_4
83156	KW	San Lorenzo	01.08_5	Vriesea gladioliflora	Vriesea	leaf phosphorus (P) content per leaf dry mass	0.6	mg/g	01.08_5
43005	KW	San Lorenzo	01.08_7	Microgramma reptans	Microgramma	leaf phosphorus (P) content per leaf dry mass	1.1	mg/g	01.08_7
47550	KW	San Lorenzo	01.08_8	Peperomia macrostachya	Peperomia	leaf phosphorus (P) content per leaf dry mass	4	mg/g	01.08_8
43006	KW	San Lorenzo	01.08_9	Microgramma reptans	Microgramma	leaf phosphorus (P) content per leaf dry mass	1.8	mg/g	01.08_9
30322	KW	San Lorenzo	01.10_1	Gongora sp.KW	Gongora	leaf phosphorus (P) content per leaf dry mass	1	mg/g	01.10_1
37067	KW	San Lorenzo	01.10_10	Lockhartia acuta	Lockhartia	leaf phosphorus (P) content per leaf dry mass	1.2	mg/g	01.10_10
37066	KW	San Lorenzo	01.10_12	Lockhartia acuta	Lockhartia	leaf phosphorus (P) content per leaf dry mass	1.1	mg/g	01.10_12
27060	KW	San Lorenzo	01.10_13	Elleanthus longibracteatus	Elleanthus	leaf phosphorus (P) content per leaf dry mass	0.6	mg/g	01.10_13
37064	KW	San Lorenzo	01.10_14	Lockhartia acuta	Lockhartia	leaf phosphorus (P) content per leaf dry mass	0.7	mg/g	01.10_14
37063	KW	San Lorenzo	01.10_16	Lockhartia acuta	Lockhartia	leaf phosphorus (P) content per leaf dry mass	0.8	mg/g	01.10_16
62486	KW	San Lorenzo	01.10_17	Rossioglossum ampliatum	Rossioglossum	leaf phosphorus (P) content per leaf dry mass	1.4	mg/g	01.10_17
62483	KW	San Lorenzo	01.10_18	Rossioglossum ampliatum	Rossioglossum	leaf phosphorus (P) content per leaf dry mass	0.7	mg/g	01.10_18
62485	KW	San Lorenzo	01.10_19	Rossioglossum ampliatum	Rossioglossum	leaf phosphorus (P) content per leaf dry mass	0.7	mg/g	01.10_19
3356	KW	San Lorenzo	01.10_2	Anthurium brownii	Anthurium	leaf phosphorus (P) content per leaf dry mass	0.5	mg/g	01.10_2
39426	KW	San Lorenzo	01.10_20	Maxillaria egertoniana	Maxillaria	leaf phosphorus (P) content per leaf dry mass	0.6	mg/g	01.10_20
81591	KW	San Lorenzo	01.10_22	Trichopilia maculata	Trichopilia	leaf phosphorus (P) content per leaf dry mass	1.3	mg/g	01.10_22
68430	KW	San Lorenzo	01.10_23	Specklinia acrisepala	Specklinia	leaf phosphorus (P) content per leaf dry mass	0.7	mg/g	01.10_23
68638	KW	San Lorenzo	01.10_24	Specklinia grobyi	Specklinia	leaf phosphorus (P) content per leaf dry mass	1.4	mg/g	01.10_24
68639	KW	San Lorenzo	01.10_26	Specklinia grobyi	Specklinia	leaf phosphorus (P) content per leaf dry mass	1.4	mg/g	01.10_26
37065	KW	San Lorenzo	01.10_28	Lockhartia acuta	Lockhartia	leaf phosphorus (P) content per leaf dry mass	0.8	mg/g	01.10_28
62484	KW	San Lorenzo	01.10_29	Rossioglossum ampliatum	Rossioglossum	leaf phosphorus (P) content per leaf dry mass	0.7	mg/g	01.10_29
6693	KW	San Lorenzo	01.10_3	Aspasia principissa	Aspasia	leaf phosphorus (P) content per leaf dry mass	0.7	mg/g	01.10_3
56202	KW	San Lorenzo	01.10_4	Polypodium crassifolium	Polypodium	leaf phosphorus (P) content per leaf dry mass	2.6	mg/g	01.10_4
4267	KW	San Lorenzo	01.10_5	Anthurium friedrichsthalii	Anthurium	leaf phosphorus (P) content per leaf dry mass	0.5	mg/g	01.10_5
62487	KW	San Lorenzo	01.10_7	Rossioglossum ampliatum	Rossioglossum	leaf phosphorus (P) content per leaf dry mass	0.6	mg/g	01.10_7
3034	KW	San Lorenzo	01.10_9	Anthurium acutangulum	Anthurium	leaf phosphorus (P) content per leaf dry mass	0.7	mg/g	01.10_9
27063	KW	San Lorenzo	03.09_1	Elleanthus longibracteatus	Elleanthus	leaf phosphorus (P) content per leaf dry mass	1.1	mg/g	03.09_1
38815	KW	San Lorenzo	03.09_10	Maxillaria discolor	Maxillaria	leaf phosphorus (P) content per leaf dry mass	0.8	mg/g	03.09_10
32757	KW	San Lorenzo	03.09_11	Guzmania subcorymbosa	Guzmania	leaf phosphorus (P) content per leaf dry mass	0.5	mg/g	03.09_11
22603	KW	San Lorenzo	03.09_12	Elaphoglossum herminieri	Elaphoglossum	leaf phosphorus (P) content per leaf dry mass	0.4	mg/g	03.09_12
29824	KW	San Lorenzo	03.09_13	Epiphyllum phyllanthus	Epiphyllum	leaf phosphorus (P) content per leaf dry mass	0.6	mg/g	03.09_13
3037	KW	San Lorenzo	03.09_14	Anthurium acutangulum	Anthurium	leaf phosphorus (P) content per leaf dry mass	0.7	mg/g	03.09_14
8124	KW	San Lorenzo	03.09_15	Asplenium flavescens	Asplenium	leaf phosphorus (P) content per leaf dry mass	2	mg/g	03.09_15
4472	KW	San Lorenzo	03.09_16	Anthurium hacumense	Anthurium	leaf phosphorus (P) content per leaf dry mass	0.7	mg/g	03.09_16
47549	KW	San Lorenzo	03.09_17	Peperomia macrostachya	Peperomia	leaf phosphorus (P) content per leaf dry mass	1.3	mg/g	03.09_17
7044	KW	San Lorenzo	03.09_18	Asplenium africanum	Asplenium	leaf phosphorus (P) content per leaf dry mass	1.6	mg/g	03.09_18
2666	KW	San Lorenzo	03.09_19	Ananthacorus angustifolius	Ananthacorus	leaf phosphorus (P) content per leaf dry mass	1	mg/g	03.09_19
19057	KW	San Lorenzo	03.09_22	Dicranoglossum panamense	Dicranoglossum	leaf phosphorus (P) content per leaf dry mass	0.7	mg/g	03.09_22
19059	KW	San Lorenzo	03.09_23	Dicranoglossum panamense	Dicranoglossum	leaf phosphorus (P) content per leaf dry mass	1.9	mg/g	03.09_23
12851	KW	San Lorenzo	03.09_26	Campyloneurum aphanophlebium	Campyloneurum	leaf phosphorus (P) content per leaf dry mass	1.3	mg/g	03.09_26
7041	KW	San Lorenzo	03.09_27	Asplenium africanum	Asplenium	leaf phosphorus (P) content per leaf dry mass	1.5	mg/g	03.09_27
22604	KW	San Lorenzo	03.09_3	Elaphoglossum herminieri	Elaphoglossum	leaf phosphorus (P) content per leaf dry mass	0.6	mg/g	03.09_3
13313	KW	San Lorenzo	03.09_30	Campyloneurum phyllitidis	Campyloneurum	leaf phosphorus (P) content per leaf dry mass	1.2	mg/g	03.09_30
12850	KW	San Lorenzo	03.09_32	Campyloneurum aphanophlebium	Campyloneurum	leaf phosphorus (P) content per leaf dry mass	0.8	mg/g	03.09_32
12853	KW	San Lorenzo	03.09_32	Campyloneurum aphanophlebium	Campyloneurum	leaf phosphorus (P) content per leaf dry mass	0.3	mg/g	03.09_32
84024	KW	San Lorenzo	03.09_4	Weberocereus tunilla	Weberocereus	leaf phosphorus (P) content per leaf dry mass	0.7	mg/g	03.09_4
38819	KW	San Lorenzo	03.09_5	Maxillaria discolor	Maxillaria	leaf phosphorus (P) content per leaf dry mass	0.8	mg/g	03.09_5
38816	KW	San Lorenzo	03.09_6	Maxillaria discolor	Maxillaria	leaf phosphorus (P) content per leaf dry mass	0.6	mg/g	03.09_6
33457	KW	San Lorenzo	03.09_7	Hymenophyllum abruptum	Hymenophyllum	leaf phosphorus (P) content per leaf dry mass	1	mg/g	03.09_7
22093	KW	San Lorenzo	03.09_8	Elaphoglossum doanense	Elaphoglossum	leaf phosphorus (P) content per leaf dry mass	0.8	mg/g	03.09_8
32755	KW	San Lorenzo	03.10_1	Guzmania subcorymbosa	Guzmania	leaf phosphorus (P) content per leaf dry mass	0.6	mg/g	03.10_1
70824	KW	San Lorenzo	03.10_11	Stelis sp.KW	Stelis	leaf phosphorus (P) content per leaf dry mass	1.3	mg/g	03.10_11
70822	KW	San Lorenzo	03.10_12	Stelis sp.KW	Stelis	leaf phosphorus (P) content per leaf dry mass	1.5	mg/g	03.10_12
261	KW	San Lorenzo	03.10_2	Acianthera verecunda	Acianthera	leaf phosphorus (P) content per leaf dry mass	2.3	mg/g	03.10_2
83158	KW	San Lorenzo	03.10_4	Vriesea gladioliflora	Vriesea	leaf phosphorus (P) content per leaf dry mass	0.5	mg/g	03.10_4
83157	KW	San Lorenzo	03.10_5	Vriesea gladioliflora	Vriesea	leaf phosphorus (P) content per leaf dry mass	0.8	mg/g	03.10_5
5782	KW	San Lorenzo	03.10_6	Anthurium salvinii	Anthurium	leaf phosphorus (P) content per leaf dry mass	0.7	mg/g	03.10_6
[truncated: 1,165 more rows]
