# Supplementary material for: The scaling relationship between leaf nitrogen and phosphorus concentrations in vascular epiphytes
Source: Front Plant Sci. 2026 Jan 2;16:1712082. doi: 10.3389/fpls.2025.1712082 (PMC12808357; doi:10.3389/fpls.2025.1712082)
Supplement: Supplementary file 2 [file Table2.xlsx]

## Sheet: Epiphyte_scale_N
Species	Family	LNC	LPC	Phylo
Acianthera ramosa	Orchidaceae	5.845	0.5825	Seed plants
Acianthera verecunda	Orchidaceae	10.778	1.22	Seed plants
Aechmea bromeliifolia	Bromeliaceae	8.05	1.35833	Seed plants
Aechmea setigera	Bromeliaceae	4.8	0.91	Seed plants
Aechmea tillandsioides	Bromeliaceae	5.756	1.28	Seed plants
Ananthacorus angustifolius	Pteridaceae	9.39833	1.26667	Pteridophytes
Anetium citrifolium	Pteridaceae	21.568	3.8	Pteridophytes
Anthurium acutangulum	Araceae	9.284	0.8	Seed plants
Anthurium bakeri	Araceae	20.8825	1.975	Seed plants
Anthurium brownii	Araceae	11.7109	1.58	Seed plants
Anthurium durandii	Araceae	9.1825	1.84	Seed plants
Anthurium friedrichsthalii	Araceae	10.7054	1.63692	Seed plants
Anthurium hacumense	Araceae	8.692	1.16	Seed plants
Anthurium obtusum	Araceae	8.30167	0.961667	Seed plants
Anthurium paludosum	Araceae	8.236	1.46	Seed plants
Anthurium salvinii	Araceae	12.27	1.905	Seed plants
Aspasia principissa	Orchidaceae	13.1848	1.69667	Seed plants
Asplenium aethiopicum	Aspleniaceae	20.8167	1.76083	Pteridophytes
Asplenium africanum	Aspleniaceae	18.1778	2.29111	Pteridophytes
Asplenium cuspidatum	Aspleniaceae	31.94	1.42	Pteridophytes
Asplenium flavescens	Aspleniaceae	18.678	2.1	Pteridophytes
Asplenium hypomelas	Aspleniaceae	27.6462	2.40308	Pteridophytes
Asplenium loxoscaphoides	Aspleniaceae	22.6	1.64	Pteridophytes
Asplenium megalura	Aspleniaceae	18.8	1.50667	Pteridophytes
Asplenium praegracile	Aspleniaceae	15.95	1.97	Pteridophytes
Asplenium sandersonii	Aspleniaceae	20.7	2.11923	Pteridophytes
Asplenium smedsii	Aspleniaceae	23.7	2.075	Pteridophytes
Asplenium stuhlmannii	Aspleniaceae	18.85	2.03875	Pteridophytes
Asplenium theciferum	Aspleniaceae	20.4545	1.41455	Pteridophytes
Asplenium uhligii	Aspleniaceae	16.55	1.75	Pteridophytes
Billbergia zebrina	Bromeliaceae	8.05429	1.26429	Seed plants
Blechnum attenuatum	Blechnaceae	19.3545	2.37545	Pteridophytes
Bulbophyllum stolzii	Orchidaceae	15.4333	1.27	Seed plants
Campylocentrum neglectum	Orchidaceae	10.7	0.894286	Seed plants
Campyloneurum aphanophlebium	Orchidaceae	12.5867	1.945	Pteridophytes
Campyloneurum phyllitidis	Orchidaceae	13.2173	2.12533	Pteridophytes
Catasetum viridiflavum	Orchidaceae	17.8917	1.56333	Seed plants
Catopsis nitida	Bromeliaceae	5.07	0.93	Seed plants
Catopsis sessiliflora	Bromeliaceae	9.852	0.3	Seed plants
Cattleya sp.1_KW	Bromeliaceae	5.84	0.65	Seed plants
Caularthron bilamellatum	Orchidaceae	9.7955	1.579	Seed plants
Codonanthe crassifolia	Gesneriaceae	13.696	2.192	Seed plants
Codonanthe macradenia	Gesneriaceae	6.47333	1.91667	Seed plants
Columnea billbergiana	Gesneriaceae	10.58	1.2	Seed plants
Cyrtorchis sp.1_DS	Orchidaceae	18.3	1.76	Seed plants
Diaphananthe lorifolia	Orchidaceae	9.33333	1.18333	Seed plants
Dichaea panamensis	Orchidaceae	17.7791	2.06455	Seed plants
Dicranoglossum panamense	Polypodiaceae	10.0071	1.22857	Pteridophytes
Dimerandra emarginata	Orchidaceae	10.881	1.05069	Seed plants
Disperis kilimanjarica	Orchidaceae	26.6	4.525	Seed plants
Drynaria volkensii	Polypodiaceae	23.85	1.505	Pteridophytes
Elaphoglossum acrostichoides	Dryopteridaceae	14.3333	1.08583	Pteridophytes
Elaphoglossum angulatum	Dryopteridaceae	18.28	1.564	Pteridophytes
Elaphoglossum costaricense	Dryopteridaceae	19.62	1.03	Pteridophytes
Elaphoglossum croatii	Dryopteridaceae	12.525	0.555	Pteridophytes
Elaphoglossum cuspidatum	Dryopteridaceae	12.12	0.445	Pteridophytes
Elaphoglossum deckenii	Dryopteridaceae	14.225	1.2575	Pteridophytes
Elaphoglossum doanense	Dryopteridaceae	9.54	1.09571	Pteridophytes
Elaphoglossum gratum	Dryopteridaceae	6.84	0.36	Pteridophytes
Elaphoglossum hayesii	Dryopteridaceae	9.93	1.86	Pteridophytes
Elaphoglossum herminieri	Dryopteridaceae	6.86308	1.04077	Pteridophytes
Elaphoglossum hybridum	Dryopteridaceae	16.9167	2.18833	Pteridophytes
Elaphoglossum lastii	Dryopteridaceae	16.1167	1.75833	Pteridophytes
Elaphoglossum latifolium	Dryopteridaceae	11.2017	0.783333	Pteridophytes
Elaphoglossum latum	Dryopteridaceae	7.808	1.394	Pteridophytes
Elaphoglossum longicrure	Dryopteridaceae	7.72292	1.57792	Pteridophytes
Elaphoglossum minutum	Dryopteridaceae	8.62667	0.326667	Pteridophytes
Elaphoglossum moranii	Dryopteridaceae	8.445	0.345	Pteridophytes
Elaphoglossum nigrescens	Dryopteridaceae	8.72	0.35	Pteridophytes
Elaphoglossum obovatum	Dryopteridaceae	14.375	2.01	Pteridophytes
Elaphoglossum proximum	Dryopteridaceae	11.25	0.57	Pteridophytes
Elaphoglossum succubus	Dryopteridaceae	10.72	0.63	Pteridophytes
Elleanthus longibracteatus	Orchidaceae	7.98429	1.13143	Seed plants
Epidendrum anceps	Orchidaceae	16.38	2.65	Seed plants
Epidendrum anoglossoides	Orchidaceae	11.93	0.81	Seed plants
Epidendrum avicula	Orchidaceae	13.3138	0.96375	Seed plants
Epidendrum barbeyanum	Orchidaceae	6.938	0.5	Seed plants
Epidendrum lacustre	Orchidaceae	10.68	0.63	Seed plants
Epidendrum nocturnum	Orchidaceae	9.662	0.588	Seed plants
Epidendrum rigidum	Orchidaceae	8.445	0.95	Seed plants
Epidendrum schlechterianum	Orchidaceae	7.895	1.2375	Seed plants
Epidendrum talamancanum	Orchidaceae	13.385	0.775	Seed plants
Epiphyllum phyllanthus	Cactaceae	7.116	1.26	Seed plants
Gongora quinquenervis	Orchidaceae	25.8	3.09	Seed plants
Gongora sp.KW	Orchidaceae	15.374	1.22	Seed plants
Guzmania angustifolia	Bromeliaceae	11.04	0.635	Seed plants
Guzmania donnellsmithii	Bromeliaceae	5.87667	0.4	Seed plants
Guzmania lingulata	Bromeliaceae	10.4467	0.733333	Seed plants
Guzmania subcorymbosa	Bromeliaceae	9.058	0.66	Seed plants
Heterotaxis sessilis	Orchidaceae	11.88	1	Seed plants
Huperzia dacrydioides	Lycopodiaceae	12.9	1.99	Pteridophytes
Huperzia ophioglossoides	Lycopodiaceae	13.575	1.5125	Pteridophytes
Huperzia sp.1_DS	Lycopodiaceae	9.1	2.25	Pteridophytes
Hymenophyllum abruptum	Hymenophyllaceae	14.9433	1.015	Pteridophytes
Hymenophyllum capillare	Hymenophyllaceae	15.7583	1.21583	Pteridophytes
Hymenophyllum lineare	Hymenophyllaceae	16.2	0.69	Pteridophytes
Hymenophyllum maxonii	Hymenophyllaceae	13.4933	0.846667	Pteridophytes
Hymenophyllum plumosum	Hymenophyllaceae	19.09	0.99	Pteridophytes
Hymenophyllum polyanthos	Hymenophyllaceae	11.7143	0.485714	Pteridophytes
Hymenophyllum sp.4_CC	Hymenophyllaceae	19.3	1.07	Pteridophytes
Hymenophyllum sp.5_CC	Hymenophyllaceae	15.39	0.94	Pteridophytes
Hymenophyllum splendidum	Hymenophyllaceae	9.3	1.25	Pteridophytes
Ionopsis utricularioides	Orchidaceae	12.22	0.813333	Seed plants
Isabelia violacea	Orchidaceae	8.31	0.72	Seed plants
Kefersteinia sp.KW	Orchidaceae	22.07	1	Seed plants
Lepisorus excavatus	Polypodiaceae	20.9769	2.10692	Pteridophytes
Lepisorus schraderi	Polypodiaceae	19.8333	1.89333	Pteridophytes
Lockhartia acuta	Orchidaceae	9.8275	1.0625	Seed plants
Loxogramme abyssinica	Polypodiaceae	19.25	1.70571	Pteridophytes
Ludovia integrifolia	Cyclanthaceae	12.7171	1.43571	Seed plants
Masdevallia livingstoneana	Orchidaceae	8.54875	0.9625	Seed plants
Maxillaria camaridii	Orchidaceae	9.095	0.55	Seed plants
Maxillaria discolor	Orchidaceae	9	0.72	Seed plants
Maxillaria egertoniana	Orchidaceae	8.54	0.641667	Seed plants
Maxillaria endresii	Orchidaceae	8.65	0.682	Seed plants
Maxillaria friedrichsthalii	Orchidaceae	8.432	0.58	Seed plants
Maxillaria lueri	Orchidaceae	6.35	0.3	Seed plants
Maxillaria neglecta	Orchidaceae	8.97	0.48	Seed plants
Maxillaria uncata	Orchidaceae	7.67	0.7	Seed plants
Microgramma mauritiana	Polypodiaceae	9.66	0.683333	Pteridophytes
Microgramma reptans	Polypodiaceae	14.7383	1.76667	Pteridophytes
Mormodes punctata	Orchidaceae	21.0467	1.58333	Seed plants
Nephrolepis cordifolia	Nephrolepidaceae	11.97	2.294	Pteridophytes
Notylia barkeri	Orchidaceae	6.71	0.666667	Seed plants
Oleandra distenta	Oleandraceae	19.1	2.028	Pteridophytes
Ornithocephalus brachyceras	Orchidaceae	12.0067	1.45	Seed plants
Pecluma pectinata	Polypodiaceae	17.177	1.534	Pteridophytes
Peperomia ebingeri	Piperaceae	24.1633	2	Seed plants
Peperomia loxensis	Piperaceae	21.478	2.056	Seed plants
Peperomia macrostachya	Piperaceae	21.0763	3.545	Seed plants
Peperomia obtusifolia	Piperaceae	11.9091	3.87696	Seed plants
Peperomia rotundifolia	Piperaceae	13.6475	5.5	Seed plants
Peperomia tetraphylla	Piperaceae	19.2556	1.35889	Seed plants
Phlegmariurus dichotomus	Lycopodiaceae	17.74	1	Pteridophytes
Pleopeltis percussa	Polypodiaceae	9.81	1.1	Seed plants
Pleopeltis polylepis	Polypodiaceae	15.4154	1.22231	Seed plants
Pleurothallis ruscifolia	Orchidaceae	9.465	0.58	Seed plants
Pleurothallis sp.12_CC	Orchidaceae	9.94	0.48	Seed plants
Pleurothallis sp.2_CC	Orchidaceae	11.81	0.85	Seed plants
Pleurothallis sp.6_CC	Orchidaceae	11.68	1.08	Seed plants
Pleurothallis sp.7_CC	Orchidaceae	10.2933	0.49	Seed plants
Pleurothallis sp.8_CC	Orchidaceae	9.4	0.413333	Seed plants
Polypodium crassifolium	Polypodiaceae	7.17012	1.68732	Pteridophytes
Polypodium loriceum	Polypodiaceae	16.56	0.98	Pteridophytes
Polypodium montigenum	Polypodiaceae	11.5133	0.49	Pteridophytes
Polypodium myriolepis	Polypodiaceae	14.07	0.69	Pteridophytes
Polypodium polypodioides	Polypodiaceae	12.95	2.055	Pteridophytes
Polystachya bennettiana	Orchidaceae	17.26	2.17	Seed plants
Polystachya confusa	Orchidaceae	20.03	2.2025	Seed plants
Polystachya eurygnatha	Orchidaceae	24.2	3.57	Seed plants
Polystachya foliosa	Orchidaceae	13.3218	1.67	Seed plants
Polystachya simplex	Orchidaceae	22.2	2.27	Seed plants
Polystachya sp.1_DS	Orchidaceae	22.92	2.036	Seed plants
Polystachya transvaalensis	Orchidaceae	13.2	1.34	Seed plants
Polytaenium elongatum	Pteridaceae	13.92	2.16	Pteridophytes
Prosthechea aemula	Orchidaceae	8.748	0.78	Seed plants
Prosthechea fragrans	Orchidaceae	7.27	0.58	Seed plants
Radiovittaria stipitata	Pteridaceae	11.7133	2.11333	Pteridophytes
Rhipsalis baccifera	Cactaceae	11.7	1.82667	Seed plants
Rodriguezia lanceolata	Orchidaceae	7.885	0.7	Seed plants
Rossioglossum ampliatum	Orchidaceae	6.988	0.82	Seed plants
Scaphyglottis graminifolia	Orchidaceae	9.94583	1.02875	Seed plants
Scaphyglottis longicaulis	Orchidaceae	12.4757	0.802857	Seed plants
Scaphyglottis prolifera	Orchidaceae	11.6337	0.76	Seed plants
Scaphyglottis sp.1_CC	Orchidaceae	13.01	0.96	Seed plants
Scaphyglottis sp.2_CC	Orchidaceae	16.59	1.27	Seed plants
Scaphyglottis sp.3_CC	Orchidaceae	14.04	1	Seed plants
Scaphyglottis sp.4_CC	Orchidaceae	12.82	0.973333	Seed plants
Scaphyglottis sp.CC	Orchidaceae	14.34	0.98	Seed plants
Serpocaulon fraxinifolium	Polypodiaceae	17.3967	0.643333	Pteridophytes
Serpocaulon triseriale	Polypodiaceae	15.82	0.9	Pteridophytes
Serpocaulon wagneri	Polypodiaceae	10.525	1.2	Pteridophytes
Sobralia decora	Orchidaceae	20.74	1.1	Seed plants
Sobralia fragrans	Orchidaceae	12.3133	1.12833	Seed plants
Sobralia macrophylla	Orchidaceae	10.16	0.74	Seed plants
Sobralia sp.1_CC	Orchidaceae	10.75	0.896667	Seed plants
Specklinia acrisepala	Orchidaceae	7.815	0.666667	Seed plants
Specklinia grobyi	Orchidaceae	8.864	1.22	Seed plants
Stelis crescentiicola	Orchidaceae	8.04667	1.55667	Seed plants
Stelis sp.1_CC	Orchidaceae	10.58	0.585	Seed plants
Stelis sp.12_CC	Orchidaceae	8.56	0.97	Seed plants
Stelis sp.14_CC	Orchidaceae	11.96	0.58	Seed plants
Stelis sp.16_CC	Orchidaceae	9.51	0.37	Seed plants
Stelis sp.18_CC	Orchidaceae	8.725	0.415	Seed plants
Stelis sp.22_CC	Orchidaceae	8.43	0.81	Seed plants
Stelis sp.5_CC	Orchidaceae	7.765	0.45	Seed plants
Stelis sp.7_CC	Orchidaceae	14.22	0.525	Seed plants
Stelis sp.KW	Orchidaceae	8.57167	0.766667	Seed plants
Stenospermation angustifolium	Araceae	13.317	1.374	Seed plants
Streptocarpus montanus	Gesneriaceae	18.9615	2.03385	Seed plants
Tillandsia anceps	Bromeliaceae	7.5475	0.704167	Seed plants
Tillandsia bulbosa	Bromeliaceae	6.29333	0.656667	Seed plants
Tillandsia festucoides	Bromeliaceae	6.29	0.375	Seed plants
Tillandsia imbricata	Bromeliaceae	12.3625	0.71	Seed plants
Tillandsia sp.2_CC	Bromeliaceae	7.24	0.28	Seed plants
Tillandsia tenuifolia	Bromeliaceae	4.572	0.487	Seed plants
Tillandsia venusta	Bromeliaceae	8.6	1.31	Seed plants
Triceratorhynchus viridiflorus	Orchidaceae	19.95	2.375	Seed plants
Trichocentrum capistratum	Orchidaceae	7.72	0.6	Seed plants
Trichomanes angustifrons	Hymenophyllaceae	18.325	0.95	Pteridophytes
Trichomanes crinitum	Hymenophyllaceae	13.95	0.38	Pteridophytes
Trichomanes crispum	Hymenophyllaceae	16.08	0.6	Pteridophytes
Trichomanes godmanii	Hymenophyllaceae	19.08	1.6	Pteridophytes
Trichomanes kapplerianum	Hymenophyllaceae	16.9767	1.26667	Pteridophytes
Trichomanes lucens	Hymenophyllaceae	12.31	0.77	Pteridophytes
Trichomanes nummularium	Hymenophyllaceae	12.9833	0.866667	Pteridophytes
Trichomanes punctatum	Hymenophyllaceae	13.3517	0.85	Pteridophytes
Trichomanes sp.HE	Hymenophyllaceae	30.21	1.74	Pteridophytes
Trichopilia maculata	Orchidaceae	13.2975	1.6325	Seed plants
Trichosalpinx orbicularis	Orchidaceae	8.99167	1.01667	Seed plants
Trigonidium insigne	Orchidaceae	10.0067	0.62	Seed plants
Trigonidium sp.1_CC	Orchidaceae	9.63	0.5	Seed plants
Umbilicus botryoides	Crassulaceae	25.2333	2.84667	Seed plants
Vittaria graminifolia	Pteridaceae	15.2025	1.0225	Pteridophytes
Vittaria lineata	Pteridaceae	9.18083	1.60708	Pteridophytes
Vriesea gladioliflora	Bromeliaceae	8.974	0.7	Pteridophytes
Vriesea kupperiana	Bromeliaceae	7.27	0.33	Pteridophytes
Vriesea vittata	Bromeliaceae	7.52	0.775	Pteridophytes
Warczewiczella lipscombiae	Orchidaceae	12.875	0.65	Seed plants
Weberocereus tunilla	Cactaceae	7.88667	1.56667	Seed plants
Werauhia sp.1_CC	Bromeliaceae	4.92	0.17	Seed plants
Xylobium foveatum	Orchidaceae	12.88	2.07	Seed plants
Aeschynanthus buxifolius	Gesneriaceae	13.1236	1.84468	Seed plants
Asplenium ensiforme	Aspleniaceae	23.2983	2.4236	Pteridophytes
Asplenium indicum	Aspleniaceae	30.096	2.49865	Pteridophytes
Arthromeris lehmanni	Polypodiaceae	21.855	1.31992	Pteridophytes
Agapetes mannii	Ericaceae	14.5791	1.12551	Seed plants
Araiostegia perdurans	Davalliaceae	22.371	1.43669	Pteridophytes
Briggsia longifolia	Gesneriaceae	16.7577	1.6698	Seed plants
Cautleya gracilis	Zingiberaceae	29.1809	2.37552	Seed plants
Elatostema monandrum	Urticaceae	36.5457	4.52628	Seed plants
Goniophlebium amoenum	Polypodiaceae	30.7082	2.79164	Pteridophytes
Goniophlebium argutum	Polypodiaceae	25.585	1.92433	Pteridophytes
Goniophlebium dielseanum	Polypodiaceae	26.2967	2.51768	Pteridophytes
Haplopteris flexuosa	Pteridaceae	22.7929	2.4021	Pteridophytes
Lepisorus bicolor	Polypodiaceae	20.0811	2.2375	Pteridophytes
Lepisorus loriformis	Polypodiaceae	14.3977	2.31184	Pteridophytes
Lepisorus scolopendrium	Polypodiaceae	20.7536	2.84545	Pteridophytes
Oleandra wallichii	Oleandraceae	16.48	1.21155	Pteridophytes
Polygonatum punctatum	Asparagaceae	14.35	1.28633	Seed plants
Selliguea connexa	Polypodiaceae	16.5967	1.26652	Pteridophytes
Selliguea griffithiana	Polypodiaceae	13.5608	1.43134	Pteridophytes
Aglaomorpha coronans	Polypodiaceae	21.83	1.01009	Pteridophytes
Asplenium nidus	Aspleniaceae	27.9738	4.08172	Pteridophytes
Bulbophyllum reptans	Orchidaceae	15.41	1.96075	Seed plants
Bulbophyllum spathulatum	Orchidaceae	9.94333	0.953703	Seed plants
Ceratostylis himalaica	Orchidaceae	8.605	1.01345	Seed plants
Cleisostoma menghaiense	Orchidaceae	9.52	1.27822	Seed plants
Coelogyne ovalis	Orchidaceae	17.46	1.39038	Seed plants
Cleisostoma rostratum	Orchidaceae	9.45	0.583133	Seed plants
Dendrobium sulcatum	Orchidaceae	7.31	0.548521	Seed plants
Epigeneium amplum	Orchidaceae	11.82	0.726238	Seed plants
Microsorum punctatum	Polypodiaceae	17.2956	3.20964	Pteridophytes
Oberonia jenkinsiana	Orchidaceae	9.39	0.932595	Seed plants
Pholidota articulata	Orchidaceae	11.615	0.826386	Seed plants
Pinalia bipunctata	Orchidaceae	13.72	1.63666	Seed plants
Pholidota pallida	Orchidaceae	22.39	2.91938	Seed plants
Pomatocalpa undulatum	Orchidaceae	12.71	1.28379	Seed plants
Sarcoglyphis smithiana	Orchidaceae	6.38	0.489182	Seed plants
Thrixspermum centipeda	Orchidaceae	12.13	0.96918	Seed plants
Trichotosia pulvinata	Orchidaceae	10.358	1.31142	Seed plants
Aechmea bromeliifolia	Bromeliaceae	9.1	1.56	Seed plants
Billbergia porteana	Bromeliaceae	7.8	1.31	Seed plants
Tillandsia tenuifolia	Bromeliaceae	4.6	0.49	Seed plants
Epidendrum avicula	Orchidaceae	12.9	0.93	Seed plants
Epidendrum campaccii	Orchidaceae	7.2	0.79	Seed plants
Campylocentrum neglectum	Orchidaceae	10.1	0.83	Seed plants
Peperomia loxensis	Piperaceae	17.9	1.71	Seed plants
Scaphyglottis prolifera	Orchidaceae	14.4	0.97	Seed plants
Isabelia violaceae	Orchidaceae	8.7	0.72	Seed plants
Ionopsis utricularioides	Orchidaceae	11.8	0.78	Seed plants
Acianthera ramosa	Orchidaceae	5.4	0.57	Seed plants
Asparagus acutifolius	Asparagaceae	31.2	1.5	Seed plants
Asparagus densiflorus	Asparagaceae	14	1.9	Seed plants
Asphodelus fistulosus	Asphodelaceae	19.6	4.5	Seed plants
Brachychiton populneus	Malvaceae	35	1.7	Seed plants
Brachypodium distachyon	Poaceae	40.5	3.1	Seed plants
Centaurium spicatum	Gentianaceae	14.2	2	Seed plants
Chenopodium murale	Amaranthaceae	35.6	4.8	Seed plants
Conyza bonariensis	Asteraceae	21.9	2.1	Seed plants
Cynodon dactylon	Poaceae	15.5	1.2	Seed plants
Cyperus sp.	Cyperaceae	15.5	2.1	Seed plants
Euphorbia peplus	Euphorbiaceae	30.4	5.2	Seed plants
Ficus benjamina	Moraceae	24.6	3.2	Seed plants
Ficus microcarpa	Moraceae	19.1	1.4	Seed plants
Lantana camara	Verbenaceae	19	3.2	Seed plants
Melia azedarach	Meliaceae	24	3.4	Seed plants
Myrtus communis	Myrtaceae	26.4	5.9	Seed plants
Olea europaea	Oleaceae	25.4	1.4	Seed plants
Oxalis acetosella	Oxalidaceae	11.6	4.2	Seed plants
Oxalis pes-caprae	Oxalidaceae	12.9	4.8	Seed plants
Parietaria judaica	Urticaceae	32.6	2.5	Seed plants
Parietaria lusitanica	Urticaceae	28.1	2.6	Seed plants
Piptatherum miliaceum	Poaceae	30.8	2.1	Seed plants
Pittosporum tobira	Poaceae	16.7	1.6	Seed plants
Rubia peregrina	Rubiaceae	20.4	1.2	Seed plants
Solanum nigrum	Solanaceae	33	3.2	Seed plants
Sonchus maritimus	Asteraceae	21.5	2.6	Seed plants
Sonchus oleraceus	Asteraceae	27	2.7	Seed plants
Sonchus tenerrimus	Asteraceae	25	4.2	Seed plants
Ulmus minor	Ulmaceae	24.2	6.3	Seed plants
Urtica urens	Urticaceae	16.9	4	Seed plants
Veronica persica	Plantaginaceae	36	4.4	Seed plants
Anthurium brownii	Araceae	12.3	1.28	Seed plants
Anthurium clavigerum	Araceae	30.7	1.36	Seed plants
Anthurium friedrichsthalii	Araceae	13	1.32	Seed plants
Anthurium scandens	Araceae	7.5	0.47	Seed plants
Clusia uvitana	Clusiaceae	7.6	0.38	Seed plants
Aspasia principissa	Orchidaceae	14.6	0.73	Seed plants
Catasetum viridiflavum	Orchidaceae	10.8	0.58	Seed plants
Caularthron bilamellatum	Orchidaceae	12.7	0.61	Seed plants
Dimerandra emarginata	Orchidaceae	9.4	0.94	Seed plants
Encyclia chimborazoensis	Orchidaceae	13.4	0.61	Seed plants
Epidendrum imatophyllum	Orchidaceae	15.5	2.11	Seed plants
Epidendrum nocturnum	Orchidaceae	11.4	0.54	Seed plants
Epidendrum rigidum	Orchidaceae	11.3	0.51	Seed plants
Gongora quinquenervis	Orchidaceae	25.8	3.09	Seed plants
Maxillaria friedrichsthalii	Orchidaceae	9.8	0.45	Seed plants
Oncidium ampliatum	Orchidaceae	11.4	0.85	Seed plants
Polystachia foliosa	Orchidaceae	20.8	1.02	Seed plants
Sobralia suaveolens	Orchidaceae	13.4	0.75	Seed plants
Trigonidium egertonianum	Orchidaceae	12.4	0.85	Seed plants
Peperomia macrostachya	Piperaceae	11.2	2.27	Seed plants
